# Supplementary material for: An electronic origin of charge order in infinite-layer nickelates
Source: Nat Commun. 2023 Sep 6;14:5477. doi: 10.1038/s41467-023-41236-3 (PMC10482875; doi:10.1038/s41467-023-41236-3)
Supplement: Supplementary file 3 — Source Data [file 41467_2023_41236_MOESM3_ESM.zip]

Archive with 40 entries (19 files):
- Figure1/
- Figure1/octave-workspace
- Figure1/panel_a_inset/
- Figure1/panel_a_inset/data.txt
- Figure1/panel_c/
- Figure1/panel_c/data.txt
- Figure1/panel_d/
- Figure1/panel_d/data.txt
- Figure1/panel_c_inset/
- Figure1/panel_c_inset/data.txt
- Figure1/panel_b/
- Figure1/panel_b/data.txt
- Figure1/panel_a/
- Figure1/panel_a/data.txt
- Figure2/
- Figure2/panel_b/
- Figure2/panel_b/data.txt
- Figure2/panel_a/
- Figure2/panel_a/data.txt
- Figure3/
- Figure3/panel_c_d/
- Figure3/panel_c_d/octave-workspace
- Figure3/panel_c_d/data.txt
- Figure3/panel_e_f/
- Figure3/panel_e_f/data.txt
- Figure3/panel_b/
- Figure3/panel_b/data.txt
- Figure3/panel_g_h/
- Figure3/panel_g_h/data.txt
- Figure4/
- Figure4/panel_b/
- Figure4/panel_b/octave-workspace
- Figure4/panel_b/data.txt
- Figure5/
- Figure5/panel_c/
- Figure5/panel_c/data.txt
- Figure5/panel_d/
- Figure5/panel_d/data.txt
- Figure5/panel_b/
- Figure5/panel_b/data.txt
