# Supplementary material for: An electronic origin of charge order in infinite-layer nickelates
Source: Nat Commun. 2023 Sep 6;14:5477. doi: 10.1038/s41467-023-41236-3 (PMC10482875; doi:10.1038/s41467-023-41236-3)
Supplement: Supplementary file 3 — Source Data [file 41467_2023_41236_MOESM3_ESM.zip › Figure1/panel_a_inset/data.txt]

#Figure 1a_inset
#Ni-d occupancy

#Ni index    Ni-d occupancy
1            8.68
2            8.11
3            8.68
