# Supplementary material for: An electronic origin of charge order in infinite-layer nickelates
Source: Nat Commun. 2023 Sep 6;14:5477. doi: 10.1038/s41467-023-41236-3 (PMC10482875; doi:10.1038/s41467-023-41236-3)
Supplement: Supplementary file 3 — Source Data [file 41467_2023_41236_MOESM3_ESM.zip › Figure1/panel_c/data.txt]

#Figure 1c
#PM spectral function
#omega(eV) Ni-d(1/eV) O-p(1/eV)
-2.0000000000000000e+01	2.9272899999999999e-03	3.3880600000000000e-03
-1.9980000000000000e+01	2.9403100000000002e-03	3.3975000000000003e-03
-1.9960000000000001e+01	2.9534499999999998e-03	3.4070000000000003e-03
-1.9940000000000001e+01	2.9667499999999998e-03	3.4165599999999999e-03
-1.9920000000000002e+01	2.9801699999999999e-03	3.4261400000000003e-03
-1.9899999999999999e+01	2.9937599999999998e-03	3.4357800000000003e-03
-1.9879999999999999e+01	3.0074900000000002e-03	3.4454500000000001e-03
-1.9859999999999999e+01	3.0213499999999999e-03	3.4551700000000000e-03
-1.9840000000000000e+01	3.0353699999999999e-03	3.4649199999999998e-03
-1.9820000000000000e+01	3.0495700000000001e-03	3.4747299999999997e-03
-1.9800000000000001e+01	3.0639000000000000e-03	3.4845800000000001e-03
-1.9780000000000001e+01	3.0783999999999998e-03	3.4944700000000000e-03
-1.9760000000000002e+01	3.0930500000000000e-03	3.5044099999999999e-03
-1.9739999999999998e+01	3.1078800000000004e-03	3.5144000000000000e-03
-1.9719999999999999e+01	3.1228800000000002e-03	3.5244300000000003e-03
-1.9699999999999999e+01	3.1380399999999999e-03	3.5345099999999998e-03
-1.9680000000000000e+01	3.1533700000000000e-03	3.5446400000000004e-03
-1.9660000000000000e+01	3.1688800000000002e-03	3.5548100000000003e-03
-1.9640000000000001e+01	3.1845599999999999e-03	3.5650299999999998e-03
-1.9620000000000001e+01	3.2004300000000002e-03	3.5752800000000001e-03
-1.9600000000000001e+01	3.2164899999999998e-03	3.5856200000000003e-03
-1.9579999999999998e+01	3.2327200000000001e-03	3.5959699999999995e-03
-1.9559999999999999e+01	3.2491399999999998e-03	3.6063800000000002e-03
-1.9539999999999999e+01	3.2657599999999995e-03	3.6168500000000004e-03
-1.9520000000000000e+01	3.2825800000000002e-03	3.6273600000000000e-03
-1.9500000000000000e+01	3.2995900000000002e-03	3.6379200000000002e-03
-1.9480000000000000e+01	3.3168099999999999e-03	3.6485299999999997e-03
-1.9460000000000001e+01	3.3342400000000005e-03	3.6592099999999995e-03
-1.9440000000000001e+01	3.3518599999999999e-03	3.6699100000000002e-03
-1.9420000000000002e+01	3.3696999999999998e-03	3.6806800000000000e-03
-1.9399999999999999e+01	3.3877500000000001e-03	3.6914999999999995e-03
-1.9379999999999999e+01	3.4060399999999999e-03	3.7023700000000000e-03
-1.9359999999999999e+01	3.4245400000000002e-03	3.7132800000000002e-03
-1.9340000000000000e+01	3.4432600000000001e-03	3.7242600000000001e-03
-1.9320000000000000e+01	3.4622299999999997e-03	3.7353000000000000e-03
-1.9300000000000001e+01	3.4814199999999998e-03	3.7463800000000005e-03
-1.9280000000000001e+01	3.5008399999999999e-03	3.7575099999999999e-03
-1.9260000000000002e+01	3.5205200000000001e-03	3.7687099999999998e-03
-1.9239999999999998e+01	3.5404500000000001e-03	3.7799500000000002e-03
-1.9219999999999999e+01	3.5606099999999996e-03	3.7912499999999999e-03
-1.9199999999999999e+01	3.5810199999999999e-03	3.8026200000000000e-03
-1.9180000000000000e+01	3.6017100000000002e-03	3.8140399999999999e-03
-1.9160000000000000e+01	3.6226599999999998e-03	3.8255199999999998e-03
-1.9140000000000001e+01	3.6438699999999996e-03	3.8370300000000000e-03
-1.9120000000000001e+01	3.6653400000000000e-03	3.8486299999999996e-03
-1.9100000000000001e+01	3.6871199999999999e-03	3.8602700000000003e-03
-1.9079999999999998e+01	3.7091500000000005e-03	3.8719700000000002e-03
-1.9059999999999999e+01	3.7314599999999998e-03	3.8837400000000001e-03
-1.9039999999999999e+01	3.7540700000000004e-03	3.8955500000000002e-03
-1.9020000000000000e+01	3.7769800000000001e-03	3.9074499999999998e-03
-1.9000000000000000e+01	3.8001999999999997e-03	3.9193900000000000e-03
-1.8980000000000000e+01	3.8237000000000002e-03	3.9313899999999999e-03
-1.8960000000000001e+01	3.8475399999999996e-03	3.9434800000000001e-03
-1.8940000000000001e+01	3.8716599999999999e-03	3.9555899999999993e-03
-1.8920000000000002e+01	3.8961200000000003e-03	3.9677899999999997e-03
-1.8899999999999999e+01	3.9209099999999997e-03	3.9800399999999998e-03
-1.8879999999999999e+01	3.9460299999999997e-03	3.9923699999999994e-03
-1.8859999999999999e+01	3.9714899999999994e-03	4.0047400000000006e-03
-1.8840000000000000e+01	3.9972899999999997e-03	4.0171900000000003e-03
-1.8820000000000000e+01	4.0234299999999997e-03	4.0296999999999998e-03
-1.8800000000000001e+01	4.0499200000000003e-03	4.0422900000000005e-03
-1.8780000000000001e+01	4.0767900000000003e-03	4.0549499999999999e-03
-1.8760000000000002e+01	4.1040199999999999e-03	4.0676499999999999e-03
-1.8739999999999998e+01	4.1316199999999999e-03	4.0804400000000003e-03
-1.8719999999999999e+01	4.1596000000000003e-03	4.0932999999999994e-03
-1.8699999999999999e+01	4.1879700000000001e-03	4.1062099999999990e-03
-1.8680000000000000e+01	4.2167200000000002e-03	4.1191899999999991e-03
-1.8660000000000000e+01	4.2459100000000003e-03	4.1322600000000004e-03
-1.8640000000000001e+01	4.2754500000000001e-03	4.1453899999999997e-03
-1.8620000000000001e+01	4.3054399999999998e-03	4.1586000000000001e-03
-1.8600000000000001e+01	4.3358199999999998e-03	4.1718600000000003e-03
-1.8579999999999998e+01	4.3666599999999996e-03	4.1852199999999999e-03
-1.8559999999999999e+01	4.3979200000000005e-03	4.1986300000000001e-03
-1.8539999999999999e+01	4.4296399999999994e-03	4.2121300000000006e-03
-1.8520000000000000e+01	4.4618000000000001e-03	4.2256999999999998e-03
-1.8500000000000000e+01	4.4944099999999999e-03	4.2393500000000002e-03
-1.8480000000000000e+01	4.5275000000000003e-03	4.2530600000000003e-03
-1.8460000000000001e+01	4.5610399999999997e-03	4.2668699999999999e-03
-1.8440000000000001e+01	4.5950900000000005e-03	4.2807699999999997e-03
-1.8420000000000002e+01	4.6296100000000001e-03	4.2947100000000002e-03
-1.8399999999999999e+01	4.6646500000000002e-03	4.3087400000000001e-03
-1.8379999999999999e+01	4.7001800000000000e-03	4.3228600000000004e-03
-1.8359999999999999e+01	4.7362500000000000e-03	4.3370499999999994e-03
-1.8340000000000000e+01	4.7728200000000005e-03	4.3513400000000004e-03
-1.8320000000000000e+01	4.8099400000000004e-03	4.3657000000000001e-03
-1.8300000000000001e+01	4.8475999999999997e-03	4.3801400000000002e-03
-1.8280000000000001e+01	4.8858100000000000e-03	4.3946800000000006e-03
-1.8260000000000002e+01	4.9246099999999994e-03	4.4092799999999998e-03
-1.8239999999999998e+01	4.9639500000000000e-03	4.4239900000000000e-03
-1.8219999999999999e+01	5.0038999999999995e-03	4.4387899999999997e-03
-1.8199999999999999e+01	5.0444100000000000e-03	4.4536400000000000e-03
-1.8180000000000000e+01	5.0855700000000002e-03	4.4686099999999996e-03
-1.8160000000000000e+01	5.1273100000000004e-03	4.4836599999999996e-03
-1.8140000000000001e+01	5.1696999999999993e-03	4.4987999999999998e-03
-1.8120000000000001e+01	5.2127100000000006e-03	4.5140299999999996e-03
-1.8100000000000001e+01	5.2563899999999997e-03	4.5293599999999996e-03
-1.8079999999999998e+01	5.3007200000000001e-03	4.5447600000000001e-03
-1.8059999999999999e+01	5.3457000000000010e-03	4.5602800000000008e-03
-1.8039999999999999e+01	5.3914100000000001e-03	4.5758800000000001e-03
-1.8020000000000000e+01	5.4377900000000005e-03	4.5915900000000004e-03
-1.8000000000000000e+01	5.4848800000000001e-03	4.6074000000000002e-03
-1.7980000000000000e+01	5.5326999999999998e-03	4.6232999999999995e-03
-1.7960000000000001e+01	5.5812499999999994e-03	4.6392800000000000e-03
-1.7940000000000001e+01	5.6305399999999999e-03	4.6553800000000006e-03
-1.7920000000000002e+01	5.6805900000000001e-03	4.6715899999999998e-03
-1.7899999999999999e+01	5.7314200000000001e-03	4.6878700000000002e-03
-1.7879999999999999e+01	5.7830400000000006e-03	4.7042799999999999e-03
-1.7859999999999999e+01	5.8354599999999998e-03	4.7207899999999999e-03
-1.7840000000000000e+01	5.8886900000000002e-03	4.7374100000000001e-03
-1.7820000000000000e+01	5.9427799999999991e-03	4.7541300000000005e-03
-1.7800000000000001e+01	5.9976999999999999e-03	4.7709699999999994e-03
-1.7780000000000001e+01	6.0534699999999992e-03	4.7878999999999994e-03
-1.7760000000000002e+01	6.1101300000000001e-03	4.8049499999999997e-03
-1.7739999999999998e+01	6.1676800000000009e-03	4.8221100000000010e-03
-1.7719999999999999e+01	6.2261399999999998e-03	4.8393700000000000e-03
-1.7699999999999999e+01	6.2855400000000001e-03	4.8567699999999998e-03
-1.7680000000000000e+01	6.3458700000000000e-03	4.8742799999999999e-03
-1.7660000000000000e+01	6.4071599999999994e-03	4.8918900000000003e-03
-1.7640000000000001e+01	6.4694200000000009e-03	4.9096299999999999e-03
-1.7620000000000001e+01	6.5326899999999990e-03	4.9274999999999996e-03
-1.7600000000000001e+01	6.5969799999999997e-03	4.9454900000000003e-03
-1.7579999999999998e+01	6.6622900000000004e-03	4.9635899999999995e-03
-1.7559999999999999e+01	6.7286500000000009e-03	4.9818199999999997e-03
-1.7539999999999999e+01	6.7960700000000013e-03	5.0001599999999992e-03
-1.7520000000000000e+01	6.8645900000000003e-03	5.0186399999999996e-03
-1.7500000000000000e+01	6.9342200000000005e-03	5.0372599999999991e-03
-1.7480000000000000e+01	7.0049800000000001e-03	5.0559999999999997e-03
-1.7460000000000001e+01	7.0768999999999997e-03	5.0748600000000005e-03
-1.7440000000000001e+01	7.1499700000000003e-03	5.0938599999999995e-03
-1.7420000000000002e+01	7.2242399999999998e-03	5.1130100000000003e-03
-1.7399999999999999e+01	7.2997499999999998e-03	5.1322799999999995e-03
-1.7379999999999999e+01	7.3764699999999996e-03	5.1517000000000004e-03
-1.7359999999999999e+01	7.4544500000000005e-03	5.1712599999999996e-03
-1.7340000000000000e+01	7.5337099999999999e-03	5.1909699999999996e-03
-1.7320000000000000e+01	7.6142800000000002e-03	5.2107999999999998e-03
-1.7300000000000001e+01	7.6961799999999995e-03	5.2307800000000000e-03
-1.7280000000000001e+01	7.7794300000000004e-03	5.2509300000000000e-03
-1.7260000000000002e+01	7.8640700000000008e-03	5.2712099999999993e-03
-1.7239999999999998e+01	7.9501099999999998e-03	5.2916400000000002e-03
-1.7219999999999999e+01	8.0375900000000007e-03	5.3122300000000003e-03
-1.7199999999999999e+01	8.1265100000000000e-03	5.3329800000000002e-03
-1.7180000000000000e+01	8.2169299999999990e-03	5.3538800000000001e-03
-1.7160000000000000e+01	8.3088499999999996e-03	5.3749499999999999e-03
-1.7140000000000001e+01	8.4023200000000013e-03	5.3961700000000005e-03
-1.7120000000000001e+01	8.4973399999999991e-03	5.4175500000000001e-03
-1.7100000000000001e+01	8.5939699999999994e-03	5.4391100000000005e-03
-1.7079999999999998e+01	8.6922299999999987e-03	5.4608500000000006e-03
-1.7059999999999999e+01	8.7921399999999986e-03	5.4827299999999999e-03
-1.7039999999999999e+01	8.8937499999999989e-03	5.5047899999999999e-03
-1.7020000000000000e+01	8.9970600000000012e-03	5.5270299999999996e-03
-1.7000000000000000e+01	9.1021399999999999e-03	5.5494499999999992e-03
-1.6980000000000000e+01	9.2090000000000002e-03	5.5720500000000003e-03
-1.6960000000000001e+01	9.3176600000000002e-03	5.5948300000000003e-03
-1.6940000000000001e+01	9.4282000000000012e-03	5.6177900000000001e-03
-1.6920000000000002e+01	9.5405999999999998e-03	5.6409499999999996e-03
-1.6899999999999999e+01	9.6549099999999992e-03	5.6642899999999989e-03
-1.6879999999999999e+01	9.7712000000000007e-03	5.6878299999999996e-03
-1.6859999999999999e+01	9.8894699999999992e-03	5.7115600000000001e-03
-1.6840000000000000e+01	1.0009760000000001e-02	5.7355100000000001e-03
-1.6820000000000000e+01	1.0132140000000000e-02	5.7596300000000000e-03
-1.6800000000000001e+01	1.0256620000000001e-02	5.7839700000000003e-03
-1.6780000000000001e+01	1.0383220000000000e-02	5.8085199999999993e-03
-1.6760000000000002e+01	1.0512020000000000e-02	5.8332599999999998e-03
-1.6739999999999998e+01	1.0643049999999999e-02	5.8582300000000007e-03
-1.6719999999999999e+01	1.0776339999999999e-02	5.8834200000000003e-03
-1.6699999999999999e+01	1.0911950000000000e-02	5.9088300000000003e-03
-1.6680000000000000e+01	1.1049910000000000e-02	5.9344500000000000e-03
-1.6660000000000000e+01	1.1190239999999999e-02	5.9603200000000007e-03
-1.6640000000000001e+01	1.1333030000000001e-02	5.9863899999999994e-03
-1.6620000000000001e+01	1.1478310000000000e-02	6.0127000000000002e-03
-1.6600000000000001e+01	1.1626100000000000e-02	6.0392499999999995e-03
-1.6579999999999998e+01	1.1776490000000001e-02	6.0660500000000008e-03
-1.6559999999999999e+01	1.1929489999999999e-02	6.0930900000000007e-03
-1.6539999999999999e+01	1.2085190000000001e-02	6.1203700000000000e-03
-1.6520000000000000e+01	1.2243600000000002e-02	6.1479100000000004e-03
-1.6500000000000000e+01	1.2404780000000001e-02	6.1757000000000001e-03
-1.6480000000000000e+01	1.2568790000000002e-02	6.2037599999999991e-03
-1.6460000000000001e+01	1.2735690000000001e-02	6.2320600000000002e-03
-1.6440000000000001e+01	1.2905520000000000e-02	6.2606500000000004e-03
-1.6420000000000002e+01	1.3078329999999999e-02	6.2895099999999999e-03
-1.6399999999999999e+01	1.3254190000000001e-02	6.3186299999999996e-03
-1.6379999999999999e+01	1.3433140000000000e-02	6.3480300000000010e-03
-1.6359999999999999e+01	1.3615280000000000e-02	6.3777200000000008e-03
-1.6340000000000000e+01	1.3800590000000000e-02	6.4077000000000005e-03
-1.6320000000000000e+01	1.3989200000000000e-02	6.4379799999999994e-03
-1.6300000000000001e+01	1.4181140000000000e-02	6.4685500000000000e-03
-1.6280000000000001e+01	1.4376490000000002e-02	6.4994299999999996e-03
-1.6260000000000002e+01	1.4575310000000001e-02	6.5306100000000009e-03
-1.6239999999999998e+01	1.4777630000000000e-02	6.5620999999999995e-03
-1.6219999999999999e+01	1.4983550000000002e-02	6.5938999999999998e-03
-1.6199999999999999e+01	1.5193120000000001e-02	6.6260399999999997e-03
-1.6180000000000000e+01	1.5406409999999999e-02	6.6584999999999995e-03
-1.6160000000000000e+01	1.5623510000000000e-02	6.6912999999999990e-03
-1.6140000000000001e+01	1.5844459999999998e-02	6.7244300000000000e-03
-1.6120000000000001e+01	1.6069319999999998e-02	6.7579200000000006e-03
-1.6100000000000001e+01	1.6298209999999997e-02	6.7917599999999991e-03
-1.6079999999999998e+01	1.6531160000000000e-02	6.8259400000000000e-03
-1.6059999999999999e+01	1.6768249999999998e-02	6.8604800000000004e-03
-1.6039999999999999e+01	1.7009590000000002e-02	6.8954000000000003e-03
-1.6020000000000000e+01	1.7255219999999998e-02	6.9306899999999998e-03
-1.6000000000000000e+01	1.7505220000000002e-02	6.9663600000000004e-03
-1.5980000000000000e+01	1.7759700000000000e-02	7.0024100000000006e-03
-1.5960000000000001e+01	1.8018699999999999e-02	7.0388399999999993e-03
-1.5940000000000000e+01	1.8282329999999999e-02	7.0756900000000008e-03
-1.5920000000000000e+01	1.8550640000000004e-02	7.1129299999999999e-03
-1.5900000000000000e+01	1.8823720000000002e-02	7.1505900000000001e-03
-1.5880000000000001e+01	1.9101739999999999e-02	7.1886699999999994e-03
-1.5859999999999999e+01	1.9384690000000003e-02	7.2271800000000006e-03
-1.5840000000000000e+01	1.9672690000000000e-02	7.2661399999999999e-03
-1.5820000000000000e+01	1.9965840000000002e-02	7.3055099999999994e-03
-1.5800000000000001e+01	2.0264180000000000e-02	7.3453399999999997e-03
-1.5779999999999999e+01	2.0567880000000000e-02	7.3856099999999991e-03
-1.5760000000000000e+01	2.0876900000000004e-02	7.4263699999999998e-03
-1.5740000000000000e+01	2.1191570000000000e-02	7.4675899999999996e-03
-1.5720000000000001e+01	2.1511709999999996e-02	7.5092700000000002e-03
-1.5699999999999999e+01	2.1837569999999997e-02	7.5514800000000002e-03
-1.5680000000000000e+01	2.2169249999999998e-02	7.5941500000000000e-03
-1.5660000000000000e+01	2.2506850000000002e-02	7.6373300000000003e-03
-1.5640000000000001e+01	2.2850370000000002e-02	7.6810300000000001e-03
-1.5619999999999999e+01	2.3200090000000000e-02	7.7252400000000004e-03
-1.5600000000000000e+01	2.3555909999999999e-02	7.7699899999999992e-03
-1.5580000000000000e+01	2.3918080000000001e-02	7.8152500000000010e-03
-1.5560000000000000e+01	2.4286669999999996e-02	7.8610999999999993e-03
-1.5539999999999999e+01	2.4661700000000002e-02	7.9074700000000015e-03
-1.5520000000000000e+01	2.5043379999999997e-02	7.9544199999999985e-03
-1.5500000000000000e+01	2.5431870000000002e-02	8.0019499999999990e-03
-1.5480000000000000e+01	2.5827170000000000e-02	8.0500599999999995e-03
-1.5460000000000001e+01	2.6229349999999998e-02	8.0987700000000017e-03
-1.5440000000000000e+01	2.6638659999999998e-02	8.1480800000000003e-03
-1.5420000000000000e+01	2.7055130000000000e-02	8.1980000000000004e-03
-1.5400000000000000e+01	2.7478810000000003e-02	8.2485400000000004e-03
-1.5380000000000001e+01	2.7909919999999998e-02	8.2997200000000000e-03
-1.5359999999999999e+01	2.8348659999999998e-02	8.3515500000000010e-03
-1.5340000000000000e+01	2.8794999999999998e-02	8.4040299999999998e-03
-1.5320000000000000e+01	2.9249019999999997e-02	8.4571799999999999e-03
-1.5300000000000001e+01	2.9710880000000002e-02	8.5109899999999995e-03
-1.5279999999999999e+01	3.0180759999999997e-02	8.5655200000000001e-03
-1.5260000000000000e+01	3.0658710000000002e-02	8.6207300000000001e-03
-1.5240000000000000e+01	3.1144870000000002e-02	8.6766499999999993e-03
-1.5220000000000001e+01	3.1639429999999996e-02	8.7332900000000012e-03
-1.5199999999999999e+01	3.2142360000000002e-02	8.7906700000000004e-03
-1.5180000000000000e+01	3.2653910000000001e-02	8.8487900000000005e-03
-1.5160000000000000e+01	3.3174160000000001e-02	8.9076600000000013e-03
-1.5140000000000001e+01	3.3703290000000004e-02	8.9673200000000008e-03
-1.5119999999999999e+01	3.4241209999999994e-02	9.0277299999999994e-03
-1.5100000000000000e+01	3.4788199999999998e-02	9.0889500000000002e-03
-1.5080000000000000e+01	3.5344380000000002e-02	9.1509700000000013e-03
-1.5060000000000000e+01	3.5909890000000000e-02	9.2138199999999993e-03
-1.5039999999999999e+01	3.6484809999999999e-02	9.2774699999999995e-03
-1.5020000000000000e+01	3.7069129999999999e-02	9.3419899999999997e-03
-1.5000000000000000e+01	3.7663049999999997e-02	9.4073300000000002e-03
-1.4980000000000000e+01	3.8266889999999998e-02	9.4735599999999989e-03
-1.4960000000000001e+01	3.8880570000000003e-02	9.5406600000000012e-03
-1.4940000000000000e+01	3.9504000000000004e-02	9.6086499999999998e-03
-1.4920000000000000e+01	4.0137640000000002e-02	9.6775399999999984e-03
-1.4900000000000000e+01	4.0781449999999997e-02	9.7473400000000002e-03
-1.4880000000000001e+01	4.1435679999999996e-02	9.8180899999999998e-03
-1.4859999999999999e+01	4.2100099999999994e-02	9.8897599999999992e-03
-1.4840000000000000e+01	4.2775129999999995e-02	9.9623999999999997e-03
-1.4820000000000000e+01	4.3460630000000000e-02	1.0036000000000000e-02
-1.4800000000000001e+01	4.4156960000000002e-02	1.0110569999999999e-02
-1.4779999999999999e+01	4.4863960000000001e-02	1.0186130000000000e-02
-1.4760000000000000e+01	4.5581880000000005e-02	1.0262690000000000e-02
-1.4740000000000000e+01	4.6310690000000002e-02	1.0340290000000000e-02
-1.4720000000000001e+01	4.7050530000000000e-02	1.0418890000000000e-02
-1.4699999999999999e+01	4.7801589999999998e-02	1.0498549999999999e-02
-1.4680000000000000e+01	4.8563809999999999e-02	1.0579249999999998e-02
-1.4660000000000000e+01	4.9337050000000000e-02	1.0661010000000000e-02
-1.4640000000000001e+01	5.0121769999999996e-02	1.0743839999999999e-02
-1.4619999999999999e+01	5.0917860000000002e-02	1.0827760000000001e-02
-1.4600000000000000e+01	5.1725399999999998e-02	1.0912789999999999e-02
-1.4580000000000000e+01	5.2544380000000002e-02	1.0998929999999999e-02
-1.4560000000000000e+01	5.3374740000000004e-02	1.1086159999999999e-02
-1.4539999999999999e+01	5.4216819999999999e-02	1.1174559999999998e-02
-1.4520000000000000e+01	5.5070279999999999e-02	1.1264070000000001e-02
-1.4500000000000000e+01	5.5935600000000002e-02	1.1354750000000000e-02
-1.4480000000000000e+01	5.6812300000000003e-02	1.1446580000000001e-02
-1.4460000000000001e+01	5.7700519999999998e-02	1.1539579999999999e-02
-1.4440000000000000e+01	5.8600430000000002e-02	1.1633760000000000e-02
-1.4420000000000000e+01	5.9512070000000007e-02	1.1729119999999999e-02
-1.4400000000000000e+01	6.0434949999999994e-02	1.1825670000000000e-02
-1.4380000000000001e+01	6.1369570000000005e-02	1.1923450000000002e-02
-1.4359999999999999e+01	6.2315469999999998e-02	1.2022420000000001e-02
-1.4340000000000000e+01	6.3273089999999990e-02	1.2122609999999999e-02
-1.4320000000000000e+01	6.4241820000000005e-02	1.2224009999999999e-02
-1.4300000000000001e+01	6.5222039999999995e-02	1.2326650000000000e-02
-1.4279999999999999e+01	6.6213410000000000e-02	1.2430510000000001e-02
-1.4260000000000000e+01	6.7215839999999999e-02	1.2535629999999999e-02
-1.4240000000000000e+01	6.8229129999999999e-02	1.2641960000000001e-02
-1.4220000000000001e+01	6.9253379999999989e-02	1.2749560000000000e-02
-1.4199999999999999e+01	7.0288509999999998e-02	1.2858399999999999e-02
-1.4180000000000000e+01	7.1334129999999996e-02	1.2968480000000003e-02
-1.4160000000000000e+01	7.2390280000000001e-02	1.3079820000000001e-02
-1.4140000000000001e+01	7.3456529999999992e-02	1.3192390000000000e-02
-1.4119999999999999e+01	7.4533020000000005e-02	1.3306219999999999e-02
-1.4100000000000000e+01	7.5619270000000002e-02	1.3421310000000001e-02
-1.4080000000000000e+01	7.6715220000000001e-02	1.3537619999999998e-02
-1.4060000000000000e+01	7.7820490000000006e-02	1.3655179999999999e-02
-1.4039999999999999e+01	7.8935049999999993e-02	1.3774000000000000e-02
-1.4020000000000000e+01	8.0058620000000011e-02	1.3894020000000000e-02
-1.4000000000000000e+01	8.1190590000000007e-02	1.4015290000000001e-02
-1.3980000000000000e+01	8.2330950000000000e-02	1.4137790000000001e-02
-1.3960000000000001e+01	8.3479379999999992e-02	1.4261470000000000e-02
-1.3940000000000000e+01	8.4635460000000010e-02	1.4386379999999999e-02
-1.3920000000000000e+01	8.5798980000000011e-02	1.4512480000000001e-02
-1.3900000000000000e+01	8.6969400000000002e-02	1.4639750000000000e-02
-1.3880000000000001e+01	8.8146539999999995e-02	1.4768220000000000e-02
-1.3859999999999999e+01	8.9329770000000003e-02	1.4897820000000001e-02
-1.3840000000000000e+01	9.0519020000000006e-02	1.5028600000000000e-02
-1.3820000000000000e+01	9.1713409999999995e-02	1.5160490000000002e-02
-1.3800000000000001e+01	9.2913070000000000e-02	1.5293500000000000e-02
-1.3779999999999999e+01	9.4117090000000014e-02	1.5427620000000000e-02
-1.3760000000000000e+01	9.5325019999999996e-02	1.5562820000000000e-02
-1.3740000000000000e+01	9.6536610000000009e-02	1.5699069999999999e-02
-1.3720000000000001e+01	9.7751149999999995e-02	1.5836389999999999e-02
-1.3699999999999999e+01	9.8968169999999994e-02	1.5974730000000003e-02
-1.3680000000000000e+01	1.0018732999999999e-01	1.6114070000000001e-02
-1.3660000000000000e+01	1.0140773999999998e-01	1.6254420000000002e-02
-1.3640000000000001e+01	1.0262914000000001e-01	1.6395680000000003e-02
-1.3619999999999999e+01	1.0385074000000000e-01	1.6537890000000000e-02
-1.3600000000000000e+01	1.0507210000000000e-01	1.6681020000000001e-02
-1.3580000000000000e+01	1.0629260000000001e-01	1.6825029999999998e-02
-1.3560000000000000e+01	1.0751155000000001e-01	1.6969919999999999e-02
-1.3539999999999999e+01	1.0872829000000001e-01	1.7115630000000000e-02
-1.3520000000000000e+01	1.0994238000000001e-01	1.7262130000000001e-02
-1.3500000000000000e+01	1.1115301000000000e-01	1.7409409999999997e-02
-1.3480000000000000e+01	1.1235961000000001e-01	1.7557440000000001e-02
-1.3460000000000001e+01	1.1356160000000001e-01	1.7706190000000000e-02
-1.3440000000000000e+01	1.1475791000000000e-01	1.7855619999999999e-02
-1.3420000000000000e+01	1.1594852000000000e-01	1.8005730000000001e-02
-1.3400000000000000e+01	1.1713214999999999e-01	1.8156450000000001e-02
-1.3380000000000001e+01	1.1830856000000001e-01	1.8307749999999998e-02
-1.3359999999999999e+01	1.1947677999999999e-01	1.8459620000000000e-02
-1.3340000000000000e+01	1.2063628000000001e-01	1.8612020000000000e-02
-1.3320000000000000e+01	1.2178625000000000e-01	1.8764920000000001e-02
-1.3300000000000001e+01	1.2292613000000001e-01	1.8918279999999999e-02
-1.3279999999999999e+01	1.2405526000000000e-01	1.9072079999999998e-02
-1.3260000000000000e+01	1.2517284000000001e-01	1.9226280000000002e-02
-1.3240000000000000e+01	1.2627821000000000e-01	1.9380849999999998e-02
-1.3220000000000001e+01	1.2737095000000001e-01	1.9535750000000001e-02
-1.3199999999999999e+01	1.2845019000000002e-01	1.9690970000000002e-02
-1.3180000000000000e+01	1.2951514000000000e-01	1.9846469999999998e-02
-1.3160000000000000e+01	1.3056538999999998e-01	2.0002199999999998e-02
-1.3140000000000001e+01	1.3160016999999999e-01	2.0158130000000000e-02
-1.3119999999999999e+01	1.3261924999999999e-01	2.0314270000000002e-02
-1.3100000000000000e+01	1.3362151999999999e-01	2.0470560000000002e-02
-1.3080000000000000e+01	1.3460657000000004e-01	2.0626960000000000e-02
-1.3060000000000000e+01	1.3557367000000003e-01	2.0783470000000002e-02
-1.3039999999999999e+01	1.3652276000000002e-01	2.0940060000000000e-02
-1.3020000000000000e+01	1.3745292000000001e-01	2.1096680000000000e-02
-1.3000000000000000e+01	1.3836366999999999e-01	2.1253309999999997e-02
-1.2980000000000000e+01	1.3925445000000000e-01	2.1409939999999995e-02
-1.2960000000000001e+01	1.4012499000000000e-01	2.1566550000000000e-02
-1.2940000000000000e+01	1.4097461000000003e-01	2.1723099999999999e-02
-1.2920000000000000e+01	1.4180306000000001e-01	2.1879570000000001e-02
-1.2900000000000000e+01	1.4260984000000002e-01	2.2035950000000002e-02
-1.2880000000000001e+01	1.4339475000000002e-01	2.2192230000000000e-02
-1.2859999999999999e+01	1.4415693999999998e-01	2.2348369999999999e-02
-1.2840000000000000e+01	1.4489668999999999e-01	2.2504360000000001e-02
-1.2820000000000000e+01	1.4561333000000001e-01	2.2660210000000004e-02
-1.2800000000000001e+01	1.4630652000000000e-01	2.2815880000000000e-02
-1.2779999999999999e+01	1.4697639999999998e-01	2.2971349999999998e-02
-1.2760000000000000e+01	1.4762236000000001e-01	2.3126649999999999e-02
-1.2740000000000000e+01	1.4824435000000000e-01	2.3281710000000001e-02
-1.2720000000000001e+01	1.4884222999999999e-01	2.3436590000000004e-02
-1.2699999999999999e+01	1.4941570000000001e-01	2.3591250000000001e-02
-1.2680000000000000e+01	1.4996488999999996e-01	2.3745670000000000e-02
-1.2660000000000000e+01	1.5048947999999998e-01	2.3899870000000000e-02
-1.2640000000000001e+01	1.5098966999999999e-01	2.4053840000000003e-02
-1.2619999999999999e+01	1.5146519999999997e-01	2.4207570000000005e-02
-1.2600000000000000e+01	1.5191621999999999e-01	2.4361100000000000e-02
-1.2580000000000000e+01	1.5234250999999999e-01	2.4514399999999999e-02
-1.2560000000000000e+01	1.5274449000000001e-01	2.4667490000000000e-02
-1.2539999999999999e+01	1.5312175000000003e-01	2.4820360000000000e-02
-1.2520000000000000e+01	1.5347492999999998e-01	2.4973019999999999e-02
-1.2500000000000000e+01	1.5380381999999998e-01	2.5125510000000000e-02
-1.2480000000000000e+01	1.5410868999999999e-01	2.5277789999999998e-02
-1.2460000000000001e+01	1.5438972000000001e-01	2.5429910000000000e-02
-1.2440000000000000e+01	1.5464678999999998e-01	2.5581879999999994e-02
-1.2420000000000000e+01	1.5488067000000000e-01	2.5733690000000000e-02
-1.2400000000000000e+01	1.5509128000000000e-01	2.5885399999999999e-02
-1.2380000000000001e+01	1.5527889000000003e-01	2.6037000000000001e-02
-1.2359999999999999e+01	1.5544379999999999e-01	2.6188500000000003e-02
-1.2340000000000000e+01	1.5558616999999997e-01	2.6339939999999999e-02
-1.2320000000000000e+01	1.5570663000000001e-01	2.6491319999999999e-02
-1.2300000000000001e+01	1.5580510000000000e-01	2.6642690000000000e-02
-1.2279999999999999e+01	1.5588236000000000e-01	2.6794050000000000e-02
-1.2260000000000000e+01	1.5593849999999998e-01	2.6945450000000003e-02
-1.2240000000000000e+01	1.5597392999999998e-01	2.7096909999999998e-02
-1.2220000000000001e+01	1.5598902000000001e-01	2.7248439999999999e-02
-1.2199999999999999e+01	1.5598418000000000e-01	2.7400080000000000e-02
-1.2180000000000000e+01	1.5595987000000000e-01	2.7551850000000003e-02
-1.2160000000000000e+01	1.5591646000000001e-01	2.7703800000000001e-02
-1.2140000000000001e+01	1.5585445000000001e-01	2.7855939999999996e-02
-1.2119999999999999e+01	1.5577410999999999e-01	2.8008309999999998e-02
-1.2100000000000000e+01	1.5567600000000001e-01	2.8160949999999997e-02
-1.2080000000000000e+01	1.5556049000000000e-01	2.8313910000000001e-02
-1.2060000000000000e+01	1.5542809999999999e-01	2.8467200000000002e-02
-1.2039999999999999e+01	1.5527924000000001e-01	2.8620830000000000e-02
-1.2020000000000000e+01	1.5511439000000002e-01	2.8774879999999999e-02
-1.2000000000000000e+01	1.5493398000000000e-01	2.8929369999999999e-02
-1.1980000000000000e+01	1.5473856000000002e-01	2.9084349999999998e-02
-1.1960000000000001e+01	1.5452833000000002e-01	2.9239850000000001e-02
-1.1940000000000000e+01	1.5430401999999999e-01	2.9395900000000003e-02
-1.1920000000000000e+01	1.5406600000000001e-01	2.9552550000000004e-02
-1.1900000000000000e+01	1.5381476999999999e-01	2.9709840000000001e-02
-1.1880000000000001e+01	1.5355064000000002e-01	2.9867820000000003e-02
-1.1859999999999999e+01	1.5327409000000000e-01	3.0026489999999999e-02
-1.1840000000000000e+01	1.5298579999999998e-01	3.0185940000000001e-02
-1.1820000000000000e+01	1.5268595999999998e-01	3.0346190000000006e-02
-1.1800000000000001e+01	1.5237502999999999e-01	3.0507270000000000e-02
-1.1779999999999999e+01	1.5205357000000000e-01	3.0669249999999999e-02
-1.1760000000000000e+01	1.5172210999999999e-01	3.0832159999999997e-02
-1.1740000000000000e+01	1.5138081999999997e-01	3.0996060000000002e-02
-1.1720000000000001e+01	1.5103016999999999e-01	3.1160960000000001e-02
-1.1699999999999999e+01	1.5067060000000002e-01	3.1326909999999999e-02
-1.1680000000000000e+01	1.5030265000000001e-01	3.1493989999999999e-02
-1.1660000000000000e+01	1.4992654999999999e-01	3.1662220000000005e-02
-1.1640000000000001e+01	1.4954276000000000e-01	3.1831640000000001e-02
-1.1619999999999999e+01	1.4915166999999999e-01	3.2002320000000001e-02
-1.1600000000000000e+01	1.4875369999999999e-01	3.2174290000000001e-02
-1.1580000000000000e+01	1.4834923999999997e-01	3.2347600000000004e-02
-1.1560000000000000e+01	1.4793852000000002e-01	3.2522280000000001e-02
-1.1539999999999999e+01	1.4752192000000000e-01	3.2698410000000004e-02
-1.1520000000000000e+01	1.4709995000000001e-01	3.2876040000000002e-02
-1.1500000000000000e+01	1.4667284000000000e-01	3.3055160000000000e-02
-1.1480000000000000e+01	1.4624083000000004e-01	3.3235870000000001e-02
-1.1460000000000001e+01	1.4580445999999997e-01	3.3418239999999995e-02
-1.1440000000000000e+01	1.4536384999999999e-01	3.3602250000000000e-02
-1.1420000000000000e+01	1.4491942000000002e-01	3.3788010000000007e-02
-1.1400000000000000e+01	1.4447143000000001e-01	3.3975550000000000e-02
-1.1380000000000001e+01	1.4402018000000000e-01	3.4164909999999993e-02
-1.1359999999999999e+01	1.4356605000000000e-01	3.4356170000000005e-02
-1.1340000000000000e+01	1.4310912000000003e-01	3.4549329999999996e-02
-1.1320000000000000e+01	1.4264975999999996e-01	3.4744509999999999e-02
-1.1300000000000001e+01	1.4218824999999999e-01	3.4941720000000002e-02
-1.1279999999999999e+01	1.4172493000000000e-01	3.5141029999999997e-02
-1.1260000000000000e+01	1.4125983000000000e-01	3.5342470000000001e-02
-1.1240000000000000e+01	1.4079345000000001e-01	3.5546129999999995e-02
-1.1220000000000001e+01	1.4032581000000002e-01	3.5752039999999999e-02
-1.1199999999999999e+01	1.3985718999999999e-01	3.5960259999999994e-02
-1.1180000000000000e+01	1.3938784999999998e-01	3.6170849999999997e-02
-1.1160000000000000e+01	1.3891799000000002e-01	3.6383899999999997e-02
-1.1140000000000001e+01	1.3844770000000003e-01	3.6599420000000001e-02
-1.1119999999999999e+01	1.3797736000000002e-01	3.6817489999999994e-02
-1.1100000000000000e+01	1.3750706000000001e-01	3.7038170000000002e-02
-1.1080000000000000e+01	1.3703706999999998e-01	3.7261519999999992e-02
-1.1060000000000000e+01	1.3656739999999998e-01	3.7487590000000001e-02
-1.1039999999999999e+01	1.3609829000000001e-01	3.7716460000000000e-02
-1.1020000000000000e+01	1.3563005000000000e-01	3.7948210000000003e-02
-1.1000000000000000e+01	1.3516274000000000e-01	3.8182870000000001e-02
-1.0980000000000000e+01	1.3469634999999999e-01	3.8420509999999998e-02
-1.0960000000000001e+01	1.3423127999999998e-01	3.8661210000000001e-02
-1.0940000000000000e+01	1.3376760000000004e-01	3.8905059999999998e-02
-1.0920000000000000e+01	1.3330521000000001e-01	3.9152070000000004e-02
-1.0900000000000000e+01	1.3284462999999999e-01	3.9402369999999992e-02
-1.0880000000000001e+01	1.3238579000000000e-01	3.9656000000000004e-02
-1.0859999999999999e+01	1.3192861000000000e-01	3.9913030000000002e-02
-1.0840000000000000e+01	1.3147373000000001e-01	4.0173569999999999e-02
-1.0820000000000000e+01	1.3102075999999999e-01	4.0437660000000000e-02
-1.0800000000000001e+01	1.3057008999999997e-01	4.0705399999999996e-02
-1.0779999999999999e+01	1.3012168999999998e-01	4.0976860000000004e-02
-1.0760000000000000e+01	1.2967581000000000e-01	4.1252129999999998e-02
-1.0740000000000000e+01	1.2923233000000001e-01	4.1531260000000000e-02
-1.0720000000000001e+01	1.2879148999999998e-01	4.1814390000000000e-02
-1.0699999999999999e+01	1.2835329000000001e-01	4.2101560000000003e-02
-1.0680000000000000e+01	1.2791806999999999e-01	4.2392890000000003e-02
-1.0660000000000000e+01	1.2748561000000000e-01	4.2688460000000004e-02
-1.0640000000000001e+01	1.2705596999999999e-01	4.2988330000000005e-02
-1.0619999999999999e+01	1.2662940000000000e-01	4.3292659999999997e-02
-1.0600000000000000e+01	1.2620607000000000e-01	4.3601509999999996e-02
-1.0580000000000000e+01	1.2578580000000000e-01	4.3914979999999999e-02
-1.0560000000000000e+01	1.2536865000000000e-01	4.4233179999999997e-02
-1.0539999999999999e+01	1.2495495000000000e-01	4.4556209999999999e-02
-1.0520000000000000e+01	1.2454457000000001e-01	4.4884180000000003e-02
-1.0500000000000000e+01	1.2413761000000001e-01	4.5217210000000001e-02
-1.0480000000000000e+01	1.2373408000000000e-01	4.5555399999999996e-02
-1.0460000000000001e+01	1.2333410000000000e-01	4.5898879999999996e-02
-1.0440000000000000e+01	1.2293772000000000e-01	4.6247739999999996e-02
-1.0420000000000000e+01	1.2254495999999999e-01	4.6602160000000004e-02
-1.0400000000000000e+01	1.2215593999999999e-01	4.6962219999999999e-02
-1.0380000000000001e+01	1.2177056999999998e-01	4.7328070000000000e-02
-1.0359999999999999e+01	1.2138891999999998e-01	4.7699829999999999e-02
-1.0340000000000000e+01	1.2101104000000000e-01	4.8077639999999998e-02
-1.0320000000000000e+01	1.2063710999999999e-01	4.8461660000000004e-02
-1.0300000000000001e+01	1.2026702999999998e-01	4.8852000000000000e-02
-1.0279999999999999e+01	1.1990092000000001e-01	4.9248880000000002e-02
-1.0260000000000000e+01	1.1953871999999999e-01	4.9652389999999998e-02
-1.0240000000000000e+01	1.1918054000000000e-01	5.0062700000000002e-02
-1.0220000000000001e+01	1.1882653000000000e-01	5.0480020000000000e-02
-1.0199999999999999e+01	1.1847651999999999e-01	5.0904480000000002e-02
-1.0180000000000000e+01	1.1813065000000000e-01	5.1336289999999993e-02
-1.0160000000000000e+01	1.1778897000000001e-01	5.1775599999999998e-02
-1.0140000000000001e+01	1.1745127000000000e-01	5.2222579999999998e-02
-1.0119999999999999e+01	1.1711803999999999e-01	5.2677490000000007e-02
-1.0100000000000000e+01	1.1678896000000000e-01	5.3140460000000000e-02
-1.0080000000000000e+01	1.1646403999999999e-01	5.3611760000000001e-02
-1.0060000000000000e+01	1.1614361000000001e-01	5.4091590000000002e-02
-1.0039999999999999e+01	1.1582737000000000e-01	5.4580139999999999e-02
-1.0020000000000000e+01	1.1551552000000000e-01	5.5077680000000004e-02
-1.0000000000000000e+01	1.1520820000000001e-01	5.5584430000000004e-02
-9.9800000000000004e+00	1.1490517000000000e-01	5.6100640000000000e-02
-9.9600000000000009e+00	1.1460670000000001e-01	5.6626580000000003e-02
-9.9399999999999995e+00	1.1431269000000001e-01	5.7162510000000000e-02
-9.9199999999999999e+00	1.1402316999999999e-01	5.7708709999999996e-02
-9.9000000000000004e+00	1.1373828999999999e-01	5.8265470000000007e-02
-9.8800000000000008e+00	1.1345796000000000e-01	5.8833090000000005e-02
-9.8599999999999994e+00	1.1318222000000000e-01	5.9411869999999999e-02
-9.8399999999999999e+00	1.1291111000000001e-01	6.0002139999999995e-02
-9.8200000000000003e+00	1.1264467000000000e-01	6.0604240000000004e-02
-9.8000000000000007e+00	1.1238299000000000e-01	6.1218540000000002e-02
-9.7799999999999994e+00	1.1212599000000001e-01	6.1845370000000004e-02
-9.7599999999999998e+00	1.1187396000000001e-01	6.2485149999999996e-02
-9.7400000000000002e+00	1.1162662999999999e-01	6.3138250000000007e-02
-9.7200000000000006e+00	1.1138406000000001e-01	6.3805080000000000e-02
-9.6999999999999993e+00	1.1114648999999999e-01	6.4486120000000008e-02
-9.6799999999999997e+00	1.1091382000000000e-01	6.5181760000000005e-02
-9.6600000000000001e+00	1.1068611000000000e-01	6.5892530000000005e-02
-9.6400000000000006e+00	1.1046355000000001e-01	6.6618910000000003e-02
-9.6199999999999992e+00	1.1024593000000001e-01	6.7361409999999997e-02
-9.5999999999999996e+00	1.1003337000000001e-01	6.8120540000000007e-02
-9.5800000000000001e+00	1.0982604000000000e-01	6.8896949999999998e-02
-9.5600000000000005e+00	1.0962395000000000e-01	6.9691190000000000e-02
-9.5399999999999991e+00	1.0942700000000000e-01	7.0503900000000008e-02
-9.5199999999999996e+00	1.0923548000000000e-01	7.1335740000000009e-02
-9.5000000000000000e+00	1.0904909000000000e-01	7.2187379999999995e-02
-9.4800000000000004e+00	1.0886833000000001e-01	7.3059600000000002e-02
-9.4600000000000009e+00	1.0869294999999998e-01	7.3953140000000014e-02
-9.4399999999999995e+00	1.0852307999999999e-01	7.4868810000000008e-02
-9.4199999999999999e+00	1.0835868000000000e-01	7.5807470000000002e-02
-9.4000000000000004e+00	1.0820004000000000e-01	7.6770049999999992e-02
-9.3800000000000008e+00	1.0804726000000001e-01	7.7757510000000016e-02
-9.3599999999999994e+00	1.0790013999999999e-01	7.8770850000000003e-02
-9.3399999999999999e+00	1.0775878000000000e-01	7.9811110000000005e-02
-9.3200000000000003e+00	1.0762361000000001e-01	8.0879500000000007e-02
-9.3000000000000007e+00	1.0749431999999999e-01	8.1977189999999991e-02
-9.2799999999999994e+00	1.0737100000000002e-01	8.3105460000000006e-02
-9.2599999999999998e+00	1.0725407999999999e-01	8.4265720000000002e-02
-9.2400000000000002e+00	1.0714335999999999e-01	8.5459419999999994e-02
-9.2200000000000006e+00	1.0703914000000000e-01	8.6688130000000002e-02
-9.1999999999999993e+00	1.0694128999999999e-01	8.7953480000000001e-02
-9.1799999999999997e+00	1.0685007999999999e-01	8.9257280000000008e-02
-9.1600000000000001e+00	1.0676554000000002e-01	9.0601459999999995e-02
-9.1400000000000006e+00	1.0668780000000001e-01	9.1988060000000010e-02
-9.1199999999999992e+00	1.0661701999999999e-01	9.3419310000000005e-02
-9.0999999999999996e+00	1.0655330000000000e-01	9.4897549999999997e-02
-9.0800000000000001e+00	1.0649678000000000e-01	9.6425399999999994e-02
-9.0600000000000005e+00	1.0644756000000000e-01	9.8005550000000011e-02
-9.0399999999999991e+00	1.0640590000000000e-01	9.9641090000000002e-02
-9.0199999999999996e+00	1.0637181999999999e-01	1.0133519000000001e-01
-9.0000000000000000e+00	1.0634551000000000e-01	1.0309143000000000e-01
-8.9800000000000004e+00	1.0632715999999999e-01	1.0491358000000001e-01
-8.9600000000000009e+00	1.0631699999999999e-01	1.0680591000000000e-01
-8.9399999999999995e+00	1.0631513000000001e-01	1.0877286999999999e-01
-8.9199999999999999e+00	1.0632179999999999e-01	1.1081950000000000e-01
-8.9000000000000004e+00	1.0633711000000000e-01	1.1295116999999999e-01
-8.8800000000000008e+00	1.0636135999999999e-01	1.1517390000000000e-01
-8.8599999999999994e+00	1.0639480999999999e-01	1.1749418000000000e-01
-8.8399999999999999e+00	1.0643764000000001e-01	1.1991919999999999e-01
-8.8200000000000003e+00	1.0649007999999999e-01	1.2245675000000000e-01
-8.8000000000000007e+00	1.0655239000000000e-01	1.2511554000000003e-01
-8.7799999999999994e+00	1.0662489999999999e-01	1.2790497000000001e-01
-8.7599999999999998e+00	1.0670778000000000e-01	1.3083539999999999e-01
-8.7400000000000002e+00	1.0680144000000001e-01	1.3391811000000001e-01
-8.7200000000000006e+00	1.0690602999999999e-01	1.3716536000000001e-01
-8.6999999999999993e+00	1.0702197999999999e-01	1.4059044999999998e-01
-8.6799999999999997e+00	1.0714965000000000e-01	1.4420754999999999e-01
-8.6600000000000001e+00	1.0728928999999998e-01	1.4803164000000002e-01
-8.6400000000000006e+00	1.0744128999999999e-01	1.5207840000000000e-01
-8.6199999999999992e+00	1.0760598000000000e-01	1.5636373000000001e-01
-8.5999999999999996e+00	1.0778374000000000e-01	1.6090336000000002e-01
-8.5800000000000001e+00	1.0797493000000001e-01	1.6571220000000000e-01
-8.5600000000000005e+00	1.0817996000000001e-01	1.7080350000000002e-01
-8.5399999999999991e+00	1.0839927000000001e-01	1.7618792999999999e-01
-8.5199999999999996e+00	1.0863321999999999e-01	1.8187268000000001e-01
-8.5000000000000000e+00	1.0888238000000000e-01	1.8786058999999999e-01
-8.4800000000000004e+00	1.0914711000000002e-01	1.9414940000000000e-01
-8.4600000000000009e+00	1.0942811000000000e-01	2.0073195999999999e-01
-8.4399999999999995e+00	1.0972593000000000e-01	2.0759617999999999e-01
-8.4199999999999999e+00	1.1004128000000001e-01	2.1472621999999997e-01
-8.4000000000000004e+00	1.1037491999999999e-01	2.2210369999999999e-01
-8.3800000000000008e+00	1.1072775999999999e-01	2.2970908000000001e-01
-8.3599999999999994e+00	1.1110083000000001e-01	2.3752331999999998e-01
-8.3399999999999999e+00	1.1149511000000001e-01	2.4552871999999998e-01
-8.3200000000000003e+00	1.1191189999999999e-01	2.5371024999999997e-01
-8.3000000000000007e+00	1.1235243000000000e-01	2.6205586000000003e-01
-8.2799999999999994e+00	1.1281817999999999e-01	2.7055663000000002e-01
-8.2599999999999998e+00	1.1331075000000000e-01	2.7920696000000006e-01
-8.2400000000000002e+00	1.1383172999999999e-01	2.8800427000000001e-01
-8.2200000000000006e+00	1.1438301000000001e-01	2.9694893000000000e-01
-8.1999999999999993e+00	1.1496665000000000e-01	3.0604382000000002e-01
-8.1799999999999997e+00	1.1558490999999999e-01	3.1529400999999996e-01
-8.1600000000000001e+00	1.1624005000000001e-01	3.2470673999999999e-01
-8.1400000000000006e+00	1.1693485000000001e-01	3.3429118999999996e-01
-8.1199999999999992e+00	1.1767240000000000e-01	3.4405826000000000e-01
-8.0999999999999996e+00	1.1845586000000001e-01	3.5402043999999994e-01
-8.0800000000000001e+00	1.1928879000000001e-01	3.6419178000000002e-01
-8.0600000000000005e+00	1.2017531000000001e-01	3.7458807999999999e-01
-8.0399999999999991e+00	1.2111975999999999e-01	3.8522662000000002e-01
-8.0199999999999996e+00	1.2212703000000000e-01	3.9612607999999999e-01
-8.0000000000000000e+00	1.2320236000000000e-01	4.0730664999999999e-01
-7.9800000000000004e+00	1.2435142999999999e-01	4.1878960000000004e-01
-7.9600000000000000e+00	1.2558003000000001e-01	4.3059710000000001e-01
-7.9400000000000004e+00	1.2689439000000000e-01	4.4275140000000002e-01
-7.9199999999999999e+00	1.2830037999999999e-01	4.5527401000000001e-01
-7.9000000000000004e+00	1.2980338999999999e-01	4.6818448000000001e-01
-7.8799999999999999e+00	1.3140818999999998e-01	4.8149903999999999e-01
-7.8600000000000003e+00	1.3311797000000000e-01	4.9522884000000000e-01
-7.8399999999999999e+00	1.3493446000000001e-01	5.0937916000000005e-01
-7.8200000000000003e+00	1.3685780000000000e-01	5.2394854000000002e-01
-7.7999999999999998e+00	1.3888630000000002e-01	5.3892925999999997e-01
-7.7800000000000002e+00	1.4101733999999999e-01	5.5430854999999990e-01
-7.7599999999999998e+00	1.4324776000000000e-01	5.7007024999999989e-01
-7.7400000000000002e+00	1.4557438000000000e-01	5.8619692000000001e-01
-7.7199999999999998e+00	1.4799479999999998e-01	6.0267109999999990e-01
-7.7000000000000002e+00	1.5050763000000000e-01	6.1947660999999998e-01
-7.6799999999999997e+00	1.5311262000000000e-01	6.3659906999999993e-01
-7.6600000000000001e+00	1.5581096000000000e-01	6.5402616000000002e-01
-7.6399999999999997e+00	1.5860492000000001e-01	6.7174778000000002e-01
-7.6200000000000001e+00	1.6149818000000002e-01	6.8975644000000003e-01
-7.5999999999999996e+00	1.6449528999999999e-01	7.0804764000000009e-01
-7.5800000000000001e+00	1.6760217999999999e-01	7.2662065000000009e-01
-7.5599999999999996e+00	1.7082542000000001e-01	7.4547945000000004e-01
-7.5400000000000000e+00	1.7417286000000001e-01	7.6463372000000007e-01
-7.5199999999999996e+00	1.7765312000000000e-01	7.8409976000000003e-01
-7.5000000000000000e+00	1.8127592000000001e-01	8.0390131000000009e-01
-7.4800000000000004e+00	1.8505206999999999e-01	8.2407014000000001e-01
-7.4600000000000000e+00	1.8899326000000000e-01	8.4464605000000004e-01
-7.4400000000000004e+00	1.9311265000000000e-01	8.6567724999999995e-01
-7.4199999999999999e+00	1.9742453000000001e-01	8.8722010000000007e-01
-7.4000000000000004e+00	2.0194452000000002e-01	9.0933898999999996e-01
-7.3799999999999999e+00	2.0669007000000000e-01	9.3210630000000017e-01
-7.3600000000000003e+00	2.1167999000000001e-01	9.5560234999999993e-01
-7.3399999999999999e+00	2.1693551000000000e-01	9.7991567999999996e-01
-7.3200000000000003e+00	2.2247953999999998e-01	1.0051431600000000e+00
-7.2999999999999998e+00	2.2833766999999999e-01	1.0313905299999999e+00
-7.2800000000000002e+00	2.3453797000000001e-01	1.0587727100000000e+00
-7.2599999999999998e+00	2.4111134000000001e-01	1.0874144200000000e+00
-7.2400000000000002e+00	2.4809197000000000e-01	1.1174503099999999e+00
-7.2199999999999998e+00	2.5551696000000002e-01	1.1490247500000002e+00
-7.2000000000000002e+00	2.6342702000000001e-01	1.1822911199999999e+00
-7.1799999999999997e+00	2.7186591999999998e-01	1.2174099199999999e+00
-7.1600000000000001e+00	2.8088043000000001e-01	1.2545452400000001e+00
-7.1399999999999997e+00	2.9051928999999999e-01	1.2938582900000000e+00
-7.1200000000000001e+00	3.0083178999999999e-01	1.3354979800000000e+00
-7.0999999999999996e+00	3.1186603000000002e-01	1.3795859500000001e+00
-7.0800000000000001e+00	3.2366443000000000e-01	1.4261953299999999e+00
-7.0599999999999996e+00	3.3625972000000004e-01	1.4753218000000001e+00
-7.0400000000000000e+00	3.4966724999999999e-01	1.5268476599999998e+00
-7.0199999999999996e+00	3.6387683999999998e-01	1.5804998399999999e+00
-7.0000000000000000e+00	3.7884267999999999e-01	1.6358101999999999e+00
-6.9800000000000004e+00	3.9447383999999996e-01	1.6920883099999999e+00
-6.9600000000000000e+00	4.1062707999999998e-01	1.7484241199999999e+00
-6.9400000000000004e+00	4.2710589999999998e-01	1.8037348500000001e+00
-6.9199999999999999e+00	4.4366788000000001e-01	1.8568631199999999e+00
-6.9000000000000004e+00	4.6004233999999999e-01	1.9067143300000000e+00
-6.8799999999999999e+00	4.7595588000000000e-01	1.9524038700000002e+00
-6.8600000000000003e+00	4.9116149999999997e-01	1.9933733499999999e+00
-6.8399999999999999e+00	5.0546356999999997e-01	2.0294437699999999e+00
-6.8200000000000003e+00	5.1873350999999990e-01	2.0607962200000003e+00
-6.7999999999999998e+00	5.3091199000000011e-01	2.0878907400000002e+00
-6.7800000000000002e+00	5.4200058000000007e-01	2.1113538099999998e+00
-6.7599999999999998e+00	5.5204618000000005e-01	2.1318636299999998e+00
-6.7400000000000002e+00	5.6112450999999997e-01	2.1500571500000003e+00
-6.7199999999999998e+00	5.6932658000000003e-01	2.1664694099999999e+00
-6.7000000000000002e+00	5.7674853999999998e-01	2.1815046200000001e+00
-6.6799999999999997e+00	5.8348565000000008e-01	2.1954334899999997e+00
-6.6600000000000001e+00	5.8962824000000003e-01	2.2084087299999999e+00
-6.6399999999999997e+00	5.9525974999999998e-01	2.2204903599999999e+00
-6.6200000000000001e+00	6.0045598000000000e-01	2.2316757699999998e+00
-6.5999999999999996e+00	6.0528511000000007e-01	2.2419266200000001e+00
-6.5800000000000001e+00	6.0980794999999999e-01	2.2511882299999999e+00
-6.5599999999999996e+00	6.1407840000000002e-01	2.2594016499999996e+00
-6.5400000000000000e+00	6.1814392000000007e-01	2.2665078699999999e+00
-6.5199999999999996e+00	6.2204528999999997e-01	2.2724471699999995e+00
-6.5000000000000000e+00	6.2581682999999999e-01	2.2771575199999998e+00
-6.4800000000000004e+00	6.2948643999999998e-01	2.2805724999999999e+00
-6.4600000000000000e+00	6.3307546000000003e-01	2.2826215000000003e+00
-6.4400000000000004e+00	6.3659887000000004e-01	2.2832323299999997e+00
-6.4199999999999999e+00	6.4006591999999995e-01	2.2823364000000002e+00
-6.4000000000000004e+00	6.4348081000000001e-01	2.2798752200000001e+00
-6.3799999999999999e+00	6.4684446000000007e-01	2.2758099999999999e+00
-6.3600000000000003e+00	6.5015738000000001e-01	2.2701312099999997e+00
-6.3399999999999999e+00	6.5342331999999992e-01	2.2628712900000001e+00
-6.3200000000000003e+00	6.5665523000000003e-01	2.2541162400000001e+00
-6.2999999999999998e+00	6.5988183000000000e-01	2.2440183800000000e+00
-6.2800000000000002e+00	6.6315587999999992e-01	2.2328071500000002e+00
-6.2599999999999998e+00	6.6656120000000008e-01	2.2207967399999999e+00
-6.2400000000000002e+00	6.7021766999999999e-01	2.2083875199999996e+00
-6.2199999999999998e+00	6.7428120000000002e-01	2.1960583300000001e+00
-6.2000000000000002e+00	6.7893793999999996e-01	2.1843495700000002e+00
-6.1799999999999997e+00	6.8439373000000003e-01	2.1738367400000000e+00
-6.1600000000000001e+00	6.9085922000000000e-01	2.1651009900000000e+00
-6.1399999999999997e+00	6.9853679000000002e-01	2.1586999499999999e+00
-6.1200000000000001e+00	7.0761005999999993e-01	2.1551458299999999e+00
-6.0999999999999996e+00	7.1823859000000001e-01	2.1548927099999999e+00
-6.0800000000000001e+00	7.3055682000000000e-01	2.1583322200000001e+00
-6.0599999999999996e+00	7.4467622000000000e-01	2.1657949599999995e+00
-6.0400000000000000e+00	7.6068732999999999e-01	2.1775534400000001e+00
-6.0199999999999996e+00	7.7866038000000004e-01	2.1938226200000002e+00
-6.0000000000000000e+00	7.9864164999999998e-01	2.2147532399999998e+00
-5.9800000000000004e+00	8.2064421000000010e-01	2.2404163000000001e+00
-5.9600000000000000e+00	8.4463372000000003e-01	2.2707770200000001e+00
-5.9400000000000004e+00	8.7050628000000008e-01	2.3056570700000001e+00
-5.9199999999999999e+00	8.9806250000000010e-01	2.3446899699999997e+00
-5.9000000000000004e+00	9.2698027999999999e-01	2.3872764499999999e+00
-5.8799999999999999e+00	9.5679360999999996e-01	2.4325538300000003e+00
-5.8600000000000003e+00	9.8688782000000008e-01	2.4793993900000002e+00
-5.8399999999999999e+00	1.0165211199999999e+00	2.5264839500000003e+00
-5.8200000000000003e+00	1.0448805600000000e+00	2.5723868699999999e+00
-5.7999999999999998e+00	1.0711652500000000e+00	2.6157562299999997e+00
-5.7800000000000002e+00	1.0946841100000002e+00	2.6554800399999996e+00
-5.7599999999999998e+00	1.1149375799999999e+00	2.6908164200000000e+00
-5.7400000000000002e+00	1.1316656500000000e+00	2.7214442800000000e+00
-5.7199999999999998e+00	1.1448486100000002e+00	2.7474262899999999e+00
-5.7000000000000002e+00	1.1546709799999999e+00	2.7691076900000002e+00
-5.6799999999999997e+00	1.1614632700000000e+00	2.7869911500000000e+00
-5.6600000000000001e+00	1.1656395300000002e+00	2.8016231899999995e+00
-5.6399999999999997e+00	1.1676427000000000e+00	2.8135172399999999e+00
-5.6200000000000001e+00	1.1679030500000001e+00	2.8231114799999997e+00
-5.5999999999999996e+00	1.1668114800000000e+00	2.8307627100000001e+00
-5.5800000000000001e+00	1.1647062900000000e+00	2.8367568500000000e+00
-5.5599999999999996e+00	1.1618683300000001e+00	2.8413285899999998e+00
-5.5400000000000000e+00	1.1585245600000000e+00	2.8446794900000003e+00
-5.5199999999999996e+00	1.1548543200000001e+00	2.8469924599999996e+00
-5.5000000000000000e+00	1.1509951800000000e+00	2.8484344499999996e+00
-5.4800000000000004e+00	1.1470512700000000e+00	2.8491596000000001e+00
-5.4600000000000000e+00	1.1430974800000000e+00	2.8493014099999998e+00
-5.4400000000000004e+00	1.1391832500000001e+00	2.8489639900000001e+00
-5.4199999999999999e+00	1.1353341600000000e+00	2.8482105400000002e+00
-5.4000000000000004e+00	1.1315512200000000e+00	2.8470479000000002e+00
-5.3799999999999999e+00	1.1278107200000000e+00	2.8454137000000004e+00
-5.3600000000000003e+00	1.1240630500000000e+00	2.8431599699999999e+00
-5.3399999999999999e+00	1.1202312900000000e+00	2.8400417600000005e+00
-5.3200000000000003e+00	1.1162138400000001e+00	2.8357072199999998e+00
-5.2999999999999998e+00	1.1118857600000001e+00	2.8296964800000000e+00
-5.2800000000000002e+00	1.1071032299999999e+00	2.8214429599999997e+00
-5.2599999999999998e+00	1.1017110900000000e+00	2.8102966300000003e+00
-5.2400000000000002e+00	1.0955494000000001e+00	2.7955533299999997e+00
-5.2199999999999998e+00	1.0884652100000001e+00	2.7765074999999997e+00
-5.2000000000000002e+00	1.0803209800000000e+00	2.7525099300000000e+00
-5.1799999999999997e+00	1.0710065300000000e+00	2.7230370000000002e+00
-5.1600000000000001e+00	1.0604515299999999e+00	2.6877547400000004e+00
-5.1399999999999997e+00	1.0486359300000001e+00	2.6465672800000002e+00
-5.1200000000000001e+00	1.0355988500000000e+00	2.5996484400000002e+00
-5.0999999999999996e+00	1.0214432599999999e+00	2.5474393500000003e+00
-5.0800000000000001e+00	1.0063311400000001e+00	2.4906221300000002e+00
-5.0599999999999996e+00	9.9047319000000000e-01	2.4300580200000002e+00
-5.0400000000000000e+00	9.7411264999999991e-01	2.3667227500000001e+00
-5.0199999999999996e+00	9.5750567999999991e-01	2.3016178100000002e+00
-5.0000000000000000e+00	9.4090318000000006e-01	2.2357010499999999e+00
-4.9800000000000004e+00	9.2453706000000002e-01	2.1698287299999999e+00
-4.9600000000000000e+00	9.0861112999999993e-01	2.1047219699999999e+00
-4.9400000000000004e+00	8.9329738000000003e-01	2.0409525500000001e+00
-4.9199999999999999e+00	8.7873610000000002e-01	1.9789493699999998e+00
-4.9000000000000004e+00	8.6503959000000008e-01	1.9190234800000001e+00
-4.8799999999999999e+00	8.5229626000000003e-01	1.8613936400000002e+00
-4.8600000000000003e+00	8.4057592999999997e-01	1.8062166900000001e+00
-4.8399999999999999e+00	8.2993400000000006e-01	1.7536097300000002e+00
-4.8200000000000003e+00	8.2041647000000006e-01	1.7036691399999999e+00
-4.7999999999999998e+00	8.1206318999999993e-01	1.6564776999999999e+00
-4.7800000000000002e+00	8.0491176999999992e-01	1.6121113700000000e+00
-4.7599999999999998e+00	7.9900046000000002e-01	1.5706390299999999e+00
-4.7400000000000002e+00	7.9437164000000005e-01	1.5321239900000001e+00
-4.7199999999999998e+00	7.9107457999999997e-01	1.4966245400000000e+00
-4.7000000000000002e+00	7.8916913000000000e-01	1.4641978199999999e+00
-4.6799999999999997e+00	7.8872905000000004e-01	1.4349019999999999e+00
-4.6600000000000001e+00	7.8984549000000004e-01	1.4087986799999999e+00
-4.6399999999999997e+00	7.9263110999999997e-01	1.3859561100000000e+00
-4.6200000000000001e+00	7.9722301999999989e-01	1.3664506599999999e+00
-4.5999999999999996e+00	8.0378487000000010e-01	1.3503664499999999e+00
-4.5800000000000001e+00	8.1250623999999994e-01	1.3377959900000000e+00
-4.5599999999999996e+00	8.2359691999999995e-01	1.3288357700000000e+00
-4.5400000000000000e+00	8.3727693999999997e-01	1.3235846400000000e+00
-4.5199999999999996e+00	8.5375909000000005e-01	1.3221396000000001e+00
-4.5000000000000000e+00	8.7322825000000004e-01	1.3245924899999999e+00
-4.4800000000000004e+00	8.9581717000000016e-01	1.3310261600000000e+00
-4.4600000000000000e+00	9.2158253000000001e-01	1.3415106399999999e+00
-4.4400000000000004e+00	9.5048286999999998e-01	1.3560971199999998e+00
-4.4199999999999999e+00	9.8235968999999990e-01	1.3748103000000000e+00
-4.4000000000000004e+00	1.0169242199999999e+00	1.3976371400000001e+00
-4.3799999999999999e+00	1.0537539299999998e+00	1.4245125800000000e+00
-4.3600000000000003e+00	1.0923026200000001e+00	1.4553016600000002e+00
-4.3399999999999999e+00	1.1319284299999999e+00	1.4897809500000001e+00
-4.3200000000000003e+00	1.1719395800000001e+00	1.5276188500000001e+00
-4.2999999999999998e+00	1.2116504000000001e+00	1.5683593500000002e+00
-4.2800000000000002e+00	1.2504383100000001e+00	1.6114111000000002e+00
-4.2599999999999998e+00	1.2877855300000001e+00	1.6560448800000001e+00
-4.2400000000000002e+00	1.3232973899999998e+00	1.7014012799999998e+00
-4.2199999999999998e+00	1.3566965800000002e+00	1.7465135899999999e+00
-4.2000000000000002e+00	1.3877982899999999e+00	1.7903457000000000e+00
-4.1799999999999997e+00	1.4164787799999998e+00	1.8318472199999998e+00
-4.1600000000000001e+00	1.4426444000000000e+00	1.8700225200000002e+00
-4.1399999999999997e+00	1.4662087800000001e+00	1.9040052900000000e+00
-4.1200000000000001e+00	1.4870798599999997e+00	1.9331269600000001e+00
-4.0999999999999996e+00	1.5051572300000002e+00	1.9569671300000000e+00
-4.0800000000000001e+00	1.5203389599999999e+00	1.9753756999999998e+00
-4.0599999999999996e+00	1.5325382299999999e+00	1.9884628999999998e+00
-4.0400000000000000e+00	1.5417086499999999e+00	1.9965585699999999e+00
-4.0199999999999996e+00	1.5478745100000000e+00	2.0001492900000000e+00
-4.0000000000000000e+00	1.5511583900000001e+00	1.9998026699999998e+00
-3.9800000000000000e+00	1.5517953500000001e+00	1.9960950900000003e+00
-3.9600000000000000e+00	1.5501278199999999e+00	1.9895511100000001e+00
-3.9399999999999999e+00	1.5465784000000000e+00	1.9806044299999999e+00
-3.9199999999999999e+00	1.5416091100000002e+00	1.9695824499999999e+00
-3.8999999999999999e+00	1.5356797400000000e+00	1.9567070000000000e+00
-3.8799999999999999e+00	1.5292131000000000e+00	1.9421139900000000e+00
-3.8599999999999999e+00	1.5225749000000000e+00	1.9258771300000002e+00
-3.8399999999999999e+00	1.5160660200000000e+00	1.9080405299999998e+00
-3.8199999999999998e+00	1.5099255100000000e+00	1.8886466100000001e+00
-3.7999999999999998e+00	1.5043384099999999e+00	1.8677612600000000e+00
-3.7799999999999998e+00	1.4994455199999999e+00	1.8454884899999997e+00
-3.7599999999999998e+00	1.4953535599999999e+00	1.8219721200000001e+00
-3.7400000000000002e+00	1.4921447300000001e+00	1.7973894100000001e+00
-3.7200000000000002e+00	1.4898842799999998e+00	1.7719411199999999e+00
-3.7000000000000002e+00	1.4886292500000002e+00	1.7458432300000000e+00
-3.6800000000000002e+00	1.4884332499999999e+00	1.7193241000000001e+00
-3.6600000000000001e+00	1.4893524599999999e+00	1.6926254299999999e+00
-3.6400000000000001e+00	1.4914463599999999e+00	1.6660033700000003e+00
-3.6200000000000001e+00	1.4947785099999999e+00	1.6397253599999999e+00
-3.6000000000000001e+00	1.4994123800000001e+00	1.6140578100000000e+00
-3.5800000000000001e+00	1.5054072299999999e+00	1.5892502700000000e+00
-3.5600000000000001e+00	1.5128131100000002e+00	1.5655164500000001e+00
-3.5400000000000000e+00	1.5216671800000001e+00	1.5430199999999998e+00
-3.5200000000000000e+00	1.5319911600000000e+00	1.5218687099999999e+00
-3.5000000000000000e+00	1.5437926800000001e+00	1.5021179400000002e+00
-3.4800000000000000e+00	1.5570668699999999e+00	1.4837828300000000e+00
-3.4600000000000000e+00	1.5718019500000000e+00	1.4668532400000001e+00
-3.4399999999999999e+00	1.5879819900000001e+00	1.4513084400000000e+00
-3.4199999999999999e+00	1.6055919800000000e+00	1.4371282999999999e+00
-3.3999999999999999e+00	1.6246205300000001e+00	1.4242974600000000e+00
-3.3799999999999999e+00	1.6450602699999999e+00	1.4128070400000001e+00
-3.3599999999999999e+00	1.6669086000000002e+00	1.4026520400000000e+00
-3.3399999999999999e+00	1.6901663899999999e+00	1.3938294000000000e+00
-3.3199999999999998e+00	1.7148360300000001e+00	1.3863353900000002e+00
-3.2999999999999998e+00	1.7409184900000001e+00	1.3801647899999998e+00
-3.2799999999999998e+00	1.7684082600000002e+00	1.3753102500000001e+00
-3.2599999999999998e+00	1.7972905799999999e+00	1.3717614299999998e+00
-3.2400000000000002e+00	1.8275317099999997e+00	1.3695047800000000e+00
-3.2200000000000002e+00	1.8590735500000000e+00	1.3685213699999998e+00
-3.2000000000000002e+00	1.8918209099999999e+00	1.3687840899999999e+00
-3.1800000000000002e+00	1.9256297700000000e+00	1.3702525900000002e+00
-3.1600000000000001e+00	1.9602940200000001e+00	1.3728663900000000e+00
-3.1400000000000001e+00	1.9955291000000002e+00	1.3765371600000000e+00
-3.1200000000000001e+00	2.0309606799999997e+00	1.3811400200000001e+00
-3.1000000000000001e+00	2.0661152700000001e+00	1.3865070599999998e+00
-3.0800000000000001e+00	2.1004247899999999e+00	1.3924244699999999e+00
-3.0600000000000001e+00	2.1332393900000000e+00	1.3986347399999999e+00
-3.0400000000000000e+00	2.1638596699999999e+00	1.4048454499999998e+00
-3.0200000000000000e+00	2.1915787299999998e+00	1.4107421800000000e+00
-3.0000000000000000e+00	2.2157269799999999e+00	1.4160043400000000e+00
-2.9800000000000000e+00	2.2357129100000002e+00	1.4203199799999999e+00
-2.9600000000000000e+00	2.2510470200000001e+00	1.4233978000000000e+00
-2.9399999999999999e+00	2.2613561400000002e+00	1.4249769600000000e+00
-2.9199999999999999e+00	2.2663889199999998e+00	1.4248355099999999e+00
-2.8999999999999999e+00	2.2660253900000003e+00	1.4228004700000001e+00
-2.8799999999999999e+00	2.2602912900000001e+00	1.4187593700000001e+00
-2.8599999999999999e+00	2.2493768500000000e+00	1.4126713900000001e+00
-2.8399999999999999e+00	2.2336444800000002e+00	1.4045728399999997e+00
-2.8199999999999998e+00	2.2136195200000000e+00	1.3945735100000001e+00
-2.7999999999999998e+00	2.1899528199999998e+00	1.3828406900000001e+00
-2.7799999999999998e+00	2.1633647100000002e+00	1.3695739200000001e+00
-2.7599999999999998e+00	2.1345793900000003e+00	1.3549751600000000e+00
-2.7400000000000002e+00	2.1042621300000000e+00	1.3392202900000001e+00
-2.7200000000000002e+00	2.0729722399999999e+00	1.3224362100000002e+00
-2.7000000000000002e+00	2.0411322300000001e+00	1.3046850299999999e+00
-2.6800000000000002e+00	2.0090130199999998e+00	1.2859550700000000e+00
-2.6600000000000001e+00	1.9767333999999999e+00	1.2661590499999997e+00
-2.6400000000000001e+00	1.9442714100000000e+00	1.2451379599999999e+00
-2.6200000000000001e+00	1.9114860200000001e+00	1.2226732400000000e+00
-2.6000000000000001e+00	1.8781546300000000e+00	1.1985069900000000e+00
-2.5800000000000001e+00	1.8440155599999999e+00	1.1723707800000001e+00
-2.5600000000000001e+00	1.8088182100000001e+00	1.1440207199999999e+00
-2.5400000000000000e+00	1.7723685499999999e+00	1.1132746300000000e+00
-2.5200000000000000e+00	1.7345589299999999e+00	1.0800449700000001e+00
-2.5000000000000000e+00	1.6953769800000000e+00	1.0443635100000002e+00
-2.4800000000000000e+00	1.6548981800000000e+00	1.0063946799999999e+00
-2.4600000000000000e+00	1.6132668600000000e+00	9.6643669999999993e-01
-2.4399999999999999e+00	1.5706754000000001e+00	9.2490905999999995e-01
-2.4199999999999999e+00	1.5273474599999999e+00	8.8232588000000001e-01
-2.3999999999999999e+00	1.4835292500000001e+00	8.3925701999999991e-01
-2.3799999999999999e+00	1.4394867200000001e+00	7.9628247999999990e-01
-2.3599999999999999e+00	1.3955045399999999e+00	7.5394905999999995e-01
-2.3399999999999999e+00	1.3518842000000002e+00	7.1273761999999996e-01
-2.3199999999999998e+00	1.3089438299999998e+00	6.7304529000000002e-01
-2.2999999999999998e+00	1.2670104000000000e+00	6.3518124000000009e-01
-2.2799999999999998e+00	1.2264121699999999e+00	5.9937177000000008e-01
-2.2599999999999998e+00	1.1874638300000000e+00	5.6576923999999995e-01
-2.2400000000000002e+00	1.1504485500000001e+00	5.3446029000000006e-01
-2.2200000000000002e+00	1.1156016600000001e+00	5.0547329000000008e-01
-2.2000000000000002e+00	1.0830961900000000e+00	4.7878500000000002e-01
-2.1800000000000002e+00	1.0530376100000001e+00	4.5432862999999996e-01
-2.1600000000000001e+00	1.0254639200000000e+00	4.3200348000000000e-01
-2.1400000000000001e+00	1.0003543300000000e+00	4.1168558000000005e-01
-2.1200000000000001e+00	9.7764160000000011e-01	3.9323878000000001e-01
-2.1000000000000001e+00	9.5722178000000002e-01	3.7652371000000001e-01
-2.0800000000000001e+00	9.3896703000000004e-01	3.6140546000000001e-01
-2.0600000000000001e+00	9.2273104000000017e-01	3.4775830999999996e-01
-2.0400000000000000e+00	9.0835529999999998e-01	3.3546914000000000e-01
-2.0200000000000000e+00	8.9566835999999994e-01	3.2443822999999999e-01
-2.0000000000000000e+00	8.8448590000000005e-01	3.1457924999999998e-01
-1.9800000000000000e+00	8.7460880000000008e-01	3.0581820999999998e-01
-1.9600000000000000e+00	8.6582150000000002e-01	2.9809130000000000e-01
-1.9399999999999999e+00	8.5789586000000007e-01	2.9134245999999997e-01
-1.9199999999999999e+00	8.5060006999999993e-01	2.8552055999999998e-01
-1.8999999999999999e+00	8.4371260999999997e-01	2.8057682000000000e-01
-1.8799999999999999e+00	8.3704299999999998e-01	2.7646245999999997e-01
-1.8600000000000001e+00	8.3044155999999991e-01	2.7312665000000003e-01
-1.8400000000000001e+00	8.2381099999999996e-01	2.7051537000000003e-01
-1.8200000000000001e+00	8.1709612999999992e-01	2.6857008000000004e-01
-1.8000000000000000e+00	8.1027391000000004e-01	2.6722686000000001e-01
-1.7800000000000000e+00	8.0333219000000000e-01	2.6641587000000000e-01
-1.7600000000000000e+00	7.9625215999999999e-01	2.6606125999999997e-01
-1.7400000000000000e+00	7.8899768999999986e-01	2.6608009999999999e-01
-1.7200000000000000e+00	7.8150927999999997e-01	2.6638600000000001e-01
-1.7000000000000000e+00	7.7370783999999992e-01	2.6688801000000001e-01
-1.6799999999999999e+00	7.6550457999999999e-01	2.6749564999999997e-01
-1.6599999999999999e+00	7.5681524999999994e-01	2.6812216999999999e-01
-1.6399999999999999e+00	7.4757902999999992e-01	2.6868825000000002e-01
-1.6200000000000001e+00	7.3776843000000003e-01	2.6912630999999998e-01
-1.6000000000000001e+00	7.2739622999999998e-01	2.6938159000000000e-01
-1.5800000000000001e+00	7.1651677000000003e-01	2.6941452999999999e-01
-1.5600000000000001e+00	7.0522638000000015e-01	2.6920004999999997e-01
-1.5400000000000000e+00	6.9364577999999999e-01	2.6872678000000000e-01
-1.5200000000000000e+00	6.8191634000000001e-01	2.6799333999999997e-01
-1.5000000000000000e+00	6.7018431000000001e-01	2.6700666000000001e-01
-1.4800000000000000e+00	6.5859430000000008e-01	2.6577866999999999e-01
-1.4600000000000000e+00	6.4728364000000005e-01	2.6432454999999999e-01
-1.4399999999999999e+00	6.3637872000000006e-01	2.6266038000000003e-01
-1.4199999999999999e+00	6.2598678000000008e-01	2.6080276000000002e-01
-1.3999999999999999e+00	6.1620846000000007e-01	2.5876730999999997e-01
-1.3799999999999999e+00	6.0712634999999993e-01	2.5656909000000000e-01
-1.3600000000000001e+00	5.9881609999999996e-01	2.5422214999999998e-01
-1.3400000000000001e+00	5.9134426000000007e-01	2.5174025000000000e-01
-1.3200000000000001e+00	5.8476899999999998e-01	2.4913631000000000e-01
-1.3000000000000000e+00	5.7914477000000009e-01	2.4642370000000002e-01
-1.2800000000000000e+00	5.7451700000000006e-01	2.4361479000000000e-01
-1.2600000000000000e+00	5.7092564999999995e-01	2.4072265000000001e-01
-1.2400000000000000e+00	5.6839912000000004e-01	2.3775916000000000e-01
-1.2200000000000000e+00	5.6694982000000005e-01	2.3473488999999997e-01
-1.2000000000000000e+00	5.6656631999999996e-01	2.3165818000000002e-01
-1.1799999999999999e+00	5.6720119000000002e-01	2.2853406000000001e-01
-1.1599999999999999e+00	5.6876165000000001e-01	2.2536235999999998e-01
-1.1399999999999999e+00	5.7110254999999999e-01	2.2213733999999999e-01
-1.1200000000000001e+00	5.7401838999999999e-01	2.1884778000000002e-01
-1.1000000000000001e+00	5.7725115999999999e-01	2.1547619999999995e-01
-1.0800000000000001e+00	5.8051880000000000e-01	2.1200886000000002e-01
-1.0600000000000001e+00	5.8354290999999991e-01	2.0841577999999999e-01
-1.0400000000000000e+00	5.8612018000000010e-01	2.0474852000000002e-01
-9.8899999999999999e-01	5.8977201000000001e-01	1.9582221999999999e-01
-9.8799999999999999e-01	5.8976304000000002e-01	1.9547428999999999e-01
-9.8699999999999999e-01	5.8976712999999992e-01	1.9516674000000001e-01
-9.8599999999999999e-01	5.8978048999999999e-01	1.9488699999999998e-01
-9.8499999999999999e-01	5.8980002999999992e-01	1.9462662000000000e-01
-9.8399999999999999e-01	5.8982343000000004e-01	1.9437989000000000e-01
-9.8299999999999998e-01	5.8985078000000002e-01	1.9414296000000000e-01
-9.8199999999999998e-01	5.8987964000000004e-01	1.9391335000000001e-01
-9.8099999999999998e-01	5.8991008000000000e-01	1.9368900999999999e-01
-9.7999999999999998e-01	5.8994131000000005e-01	1.9346868999999997e-01
-9.7899999999999998e-01	5.8997363000000003e-01	1.9325138000000000e-01
-9.7799999999999998e-01	5.9000576999999998e-01	1.9303642000000001e-01
-9.7699999999999998e-01	5.9003850000000002e-01	1.9282321999999999e-01
-9.7599999999999998e-01	5.9007083999999999e-01	1.9261146000000001e-01
-9.7499999999999998e-01	5.9010300999999998e-01	1.9240073999999999e-01
-9.7399999999999998e-01	5.9013497000000004e-01	1.9219101000000000e-01
-9.7299999999999998e-01	5.9016703000000004e-01	1.9198172999999999e-01
-9.7199999999999998e-01	5.9019805999999997e-01	1.9177311000000002e-01
-9.7099999999999997e-01	5.9022936000000004e-01	1.9156486000000000e-01
-9.6999999999999997e-01	5.9026030000000007e-01	1.9135710000000000e-01
-9.6899999999999997e-01	5.9029076999999996e-01	1.9114946000000002e-01
-9.6799999999999997e-01	5.9032112999999997e-01	1.9094216000000000e-01
-9.6699999999999997e-01	5.9035124000000005e-01	1.9073488000000000e-01
-9.6599999999999997e-01	5.9038084000000002e-01	1.9052786999999999e-01
-9.6499999999999997e-01	5.9041019000000006e-01	1.9032087000000000e-01
-9.6399999999999997e-01	5.9043909000000006e-01	1.9011401000000000e-01
-9.6299999999999997e-01	5.9046820000000000e-01	1.8990725999999999e-01
-9.6199999999999997e-01	5.9049702999999998e-01	1.8970045000000002e-01
-9.6099999999999997e-01	5.9052514000000000e-01	1.8949390000000002e-01
-9.5999999999999996e-01	5.9055384999999994e-01	1.8928719999999999e-01
-9.5899999999999996e-01	5.9058203000000009e-01	1.8908053999999999e-01
-9.5799999999999996e-01	5.9060992999999995e-01	1.8887395000000001e-01
-9.5699999999999996e-01	5.9063807000000002e-01	1.8866740000000001e-01
-9.5599999999999996e-01	5.9066605999999999e-01	1.8846086999999997e-01
-9.5499999999999996e-01	5.9069333999999996e-01	1.8825441000000001e-01
-9.5399999999999996e-01	5.9072156999999992e-01	1.8804796000000001e-01
-9.5299999999999996e-01	5.9074986000000007e-01	1.8784137000000001e-01
-9.5199999999999996e-01	5.9077734999999998e-01	1.8763498000000001e-01
-9.5099999999999996e-01	5.9080546000000000e-01	1.8742855000000003e-01
-9.4999999999999996e-01	5.9083419000000004e-01	1.8722214000000001e-01
-9.4899999999999995e-01	5.9086214999999997e-01	1.8701584999999998e-01
-9.4799999999999995e-01	5.9089065000000007e-01	1.8680947000000001e-01
-9.4699999999999995e-01	5.9091993000000009e-01	1.8660315000000000e-01
-9.4599999999999995e-01	5.9094827999999999e-01	1.8639689999999998e-01
-9.4499999999999995e-01	5.9097787999999996e-01	1.8619070000000001e-01
-9.4399999999999995e-01	5.9100732000000011e-01	1.8598450999999999e-01
-9.4299999999999995e-01	5.9103744000000003e-01	1.8577832999999999e-01
-9.4199999999999995e-01	5.9106738000000003e-01	1.8557235999999999e-01
-9.4099999999999995e-01	5.9109793999999993e-01	1.8536631000000001e-01
-9.3999999999999995e-01	5.9112942000000002e-01	1.8516029000000001e-01
-9.3899999999999995e-01	5.9116057000000000e-01	1.8495436999999998e-01
-9.3799999999999994e-01	5.9119294000000000e-01	1.8474858000000002e-01
-9.3700000000000006e-01	5.9122541000000006e-01	1.8454277999999999e-01
-9.3600000000000005e-01	5.9125851000000007e-01	1.8433709000000001e-01
-9.3500000000000005e-01	5.9129199999999993e-01	1.8413151000000003e-01
-9.3400000000000005e-01	5.9132611999999984e-01	1.8392592999999999e-01
-9.3300000000000005e-01	5.9136058999999996e-01	1.8372048999999999e-01
-9.3200000000000005e-01	5.9139600000000003e-01	1.8351516999999998e-01
-9.3100000000000005e-01	5.9143228000000003e-01	1.8330995000000000e-01
-9.3000000000000005e-01	5.9146942000000002e-01	1.8310472000000000e-01
-9.2900000000000005e-01	5.9150678000000001e-01	1.8289962999999998e-01
-9.2800000000000005e-01	5.9154496999999995e-01	1.8269476000000001e-01
-9.2700000000000005e-01	5.9158420999999994e-01	1.8248985999999998e-01
-9.2600000000000005e-01	5.9162395999999995e-01	1.8228509000000001e-01
-9.2500000000000004e-01	5.9166508000000007e-01	1.8208050000000001e-01
-9.2400000000000004e-01	5.9170657000000004e-01	1.8187599000000002e-01
-9.2300000000000004e-01	5.9174903000000001e-01	1.8167162999999997e-01
-9.2200000000000004e-01	5.9179199999999987e-01	1.8146736999999999e-01
-9.2100000000000004e-01	5.9183699000000001e-01	1.8126334000000000e-01
-9.2000000000000004e-01	5.9188207000000004e-01	1.8105938999999999e-01
-9.1900000000000004e-01	5.9192805000000004e-01	1.8085558999999998e-01
-9.1800000000000004e-01	5.9197575000000002e-01	1.8065188999999998e-01
-9.1700000000000004e-01	5.9202429999999995e-01	1.8044833000000002e-01
-9.1600000000000004e-01	5.9207315000000005e-01	1.8024503000000000e-01
-9.1500000000000004e-01	5.9212381000000003e-01	1.8004182000000002e-01
-9.1400000000000003e-01	5.9217566999999993e-01	1.7983876000000001e-01
-9.1300000000000003e-01	5.9222861999999998e-01	1.7963585000000001e-01
-9.1200000000000003e-01	5.9228249000000011e-01	1.7943307999999999e-01
-9.1100000000000003e-01	5.9233692999999998e-01	1.7923066000000001e-01
-9.1000000000000003e-01	5.9239347000000009e-01	1.7902826999999999e-01
-9.0900000000000003e-01	5.9245101000000000e-01	1.7882612000000001e-01
-9.0800000000000003e-01	5.9250999000000004e-01	1.7862412999999999e-01
-9.0700000000000003e-01	5.9257001000000009e-01	1.7842232000000002e-01
-9.0600000000000003e-01	5.9263151999999997e-01	1.7822073999999999e-01
-9.0500000000000003e-01	5.9269437999999997e-01	1.7801926000000001e-01
-9.0400000000000003e-01	5.9275840000000013e-01	1.7781807000000002e-01
-9.0300000000000002e-01	5.9282394000000005e-01	1.7761705999999999e-01
-9.0200000000000002e-01	5.9289003000000007e-01	1.7741631999999999e-01
-9.0100000000000002e-01	5.9295828000000006e-01	1.7721568000000001e-01
-9.0000000000000002e-01	5.9302840999999995e-01	1.7701531000000001e-01
-8.9900000000000002e-01	5.9309942999999998e-01	1.7681515000000000e-01
-8.9800000000000002e-01	5.9317173000000001e-01	1.7661525000000000e-01
-8.9700000000000002e-01	5.9324602000000015e-01	1.7641551000000000e-01
-8.9600000000000002e-01	5.9332118999999994e-01	1.7621607000000000e-01
-8.9500000000000002e-01	5.9339847999999995e-01	1.7601674000000000e-01
-8.9400000000000002e-01	5.9347669000000003e-01	1.7581772999999998e-01
-8.9300000000000002e-01	5.9355685000000002e-01	1.7561899000000000e-01
-8.9200000000000002e-01	5.9363807000000013e-01	1.7542044000000001e-01
-8.9100000000000001e-01	5.9372137000000003e-01	1.7522214000000000e-01
-8.9000000000000001e-01	5.9380640999999990e-01	1.7502411000000001e-01
-8.8900000000000001e-01	5.9389322000000000e-01	1.7482631000000001e-01
-8.8800000000000001e-01	5.9398156999999996e-01	1.7462871000000002e-01
-8.8700000000000001e-01	5.9407091000000001e-01	1.7443148000000003e-01
-8.8600000000000001e-01	5.9416281999999998e-01	1.7423440000000001e-01
-8.8500000000000001e-01	5.9425575999999991e-01	1.7403767000000001e-01
-8.8400000000000001e-01	5.9435055999999997e-01	1.7384117000000002e-01
-8.8300000000000001e-01	5.9444724999999998e-01	1.7364497000000001e-01
-8.8200000000000001e-01	5.9454584999999993e-01	1.7344902000000001e-01
-8.8100000000000001e-01	5.9464631999999995e-01	1.7325331999999999e-01
-8.8000000000000000e-01	5.9474844999999998e-01	1.7305792000000000e-01
-8.7900000000000000e-01	5.9485193000000003e-01	1.7286277000000000e-01
-8.7800000000000000e-01	5.9495712000000001e-01	1.7266796000000001e-01
-8.7700000000000000e-01	5.9506457000000001e-01	1.7247344000000001e-01
-8.7600000000000000e-01	5.9517407999999994e-01	1.7227917000000001e-01
-8.7500000000000000e-01	5.9528526999999998e-01	1.7208516999999998e-01
-8.7400000000000000e-01	5.9539786000000006e-01	1.7189158000000002e-01
-8.7300000000000000e-01	5.9551348000000004e-01	1.7169814000000000e-01
-8.7200000000000000e-01	5.9562990000000005e-01	1.7150506000000001e-01
-8.7100000000000000e-01	5.9574877000000004e-01	1.7131226999999999e-01
-8.7000000000000000e-01	5.9586874999999995e-01	1.7111994000000000e-01
-8.6899999999999999e-01	5.9599181000000001e-01	1.7092771000000001e-01
-8.6799999999999999e-01	5.9611610000000004e-01	1.7073594000000000e-01
-8.6699999999999999e-01	5.9624248000000002e-01	1.7054443000000000e-01
-8.6599999999999999e-01	5.9637110999999998e-01	1.7035320000000001e-01
-8.6499999999999999e-01	5.9650180000000008e-01	1.7016224999999999e-01
-8.6399999999999999e-01	5.9663416999999996e-01	1.6997177000000002e-01
-8.6299999999999999e-01	5.9676832999999996e-01	1.6978154000000001e-01
-8.6199999999999999e-01	5.9690487000000003e-01	1.6959157999999996e-01
-8.6099999999999999e-01	5.9704378999999996e-01	1.6940195999999999e-01
-8.5999999999999999e-01	5.9718411999999998e-01	1.6921278000000003e-01
-8.5899999999999999e-01	5.9732666999999995e-01	1.6902389999999998e-01
-8.5799999999999998e-01	5.9747177999999990e-01	1.6883534000000000e-01
-8.5699999999999998e-01	5.9761893999999993e-01	1.6864703000000003e-01
-8.5599999999999998e-01	5.9776772999999994e-01	1.6845923000000002e-01
-8.5499999999999998e-01	5.9791885000000000e-01	1.6827170999999999e-01
-8.5399999999999998e-01	5.9807231000000005e-01	1.6808445999999999e-01
-8.5299999999999998e-01	5.9822814999999996e-01	1.6789757999999999e-01
-8.5199999999999998e-01	5.9838535999999998e-01	1.6771111000000000e-01
-8.5099999999999998e-01	5.9854525000000003e-01	1.6752497000000000e-01
-8.4999999999999998e-01	5.9870754000000004e-01	1.6733915999999999e-01
-8.4899999999999998e-01	5.9887122999999998e-01	1.6715379000000000e-01
-8.4799999999999998e-01	5.9903735999999996e-01	1.6696870999999999e-01
-8.4699999999999998e-01	5.9920623000000006e-01	1.6678402000000001e-01
-8.4599999999999997e-01	5.9937731000000005e-01	1.6659957000000000e-01
-8.4499999999999997e-01	5.9955007000000005e-01	1.6641564000000000e-01
-8.4399999999999997e-01	5.9972565000000000e-01	1.6623204999999999e-01
-8.4299999999999997e-01	5.9990346000000005e-01	1.6604875999999996e-01
-8.4199999999999997e-01	6.0008296999999999e-01	1.6586592999999999e-01
-8.4099999999999997e-01	6.0026504999999997e-01	1.6568343999999999e-01
-8.3999999999999997e-01	6.0044998000000005e-01	1.6550134000000000e-01
-8.3899999999999997e-01	6.0063607999999991e-01	1.6531963000000000e-01
-8.3799999999999997e-01	6.0082507000000007e-01	1.6513829999999999e-01
-8.3699999999999997e-01	6.0101665999999998e-01	1.6495729999999997e-01
-8.3599999999999997e-01	6.0120998999999997e-01	1.6477677999999998e-01
-8.3499999999999996e-01	6.0140598999999995e-01	1.6459661000000000e-01
-8.3399999999999996e-01	6.0160464000000002e-01	1.6441678000000001e-01
-8.3299999999999996e-01	6.0180478999999998e-01	1.6423742000000000e-01
-8.3199999999999996e-01	6.0200790000000004e-01	1.6405840999999999e-01
-8.3099999999999996e-01	6.0221372999999989e-01	1.6387976999999998e-01
-8.2999999999999996e-01	6.0242107000000000e-01	1.6370158000000001e-01
-8.2899999999999996e-01	6.0263257999999997e-01	1.6352371999999998e-01
-8.2799999999999996e-01	6.0284451000000006e-01	1.6334632000000002e-01
-8.2699999999999996e-01	6.0306031999999987e-01	1.6316928000000000e-01
-8.2599999999999996e-01	6.0327656999999990e-01	1.6299272000000001e-01
-8.2499999999999996e-01	6.0349704000000004e-01	1.6281646999999999e-01
-8.2399999999999995e-01	6.0371909999999995e-01	1.6264069000000000e-01
-8.2299999999999995e-01	6.0394423000000008e-01	1.6246531000000000e-01
-8.2199999999999995e-01	6.0417222999999998e-01	1.6229027999999998e-01
-8.2099999999999995e-01	6.0440152000000003e-01	1.6211570000000000e-01
-8.1999999999999995e-01	6.0463423000000005e-01	1.6194154999999999e-01
-8.1899999999999995e-01	6.0486854999999995e-01	1.6176790999999999e-01
-8.1799999999999995e-01	6.0510547999999997e-01	1.6159457000000002e-01
-8.1699999999999995e-01	6.0534587000000006e-01	1.6142166999999999e-01
-8.1599999999999995e-01	6.0558789000000002e-01	1.6124924999999998e-01
-8.1499999999999995e-01	6.0583257999999995e-01	1.6107719999999998e-01
-8.1399999999999995e-01	6.0608045999999993e-01	1.6090548999999998e-01
-8.1299999999999994e-01	6.0633040999999999e-01	1.6073437999999998e-01
-8.1200000000000006e-01	6.0658293000000008e-01	1.6056361000000002e-01
-8.1100000000000005e-01	6.0683809000000000e-01	1.6039328000000003e-01
-8.1000000000000005e-01	6.0709555999999998e-01	1.6022336000000001e-01
-8.0900000000000005e-01	6.0735593000000010e-01	1.6005392000000002e-01
-8.0800000000000005e-01	6.0761879999999990e-01	1.5988486999999998e-01
-8.0700000000000005e-01	6.0788419000000005e-01	1.5971628000000002e-01
-8.0600000000000005e-01	6.0815234000000007e-01	1.5954810999999999e-01
-8.0500000000000005e-01	6.0842290000000010e-01	1.5938037999999999e-01
-8.0400000000000005e-01	6.0869643000000007e-01	1.5921315000000000e-01
-8.0300000000000005e-01	6.0897223999999994e-01	1.5904630000000000e-01
-8.0200000000000005e-01	6.0925106000000007e-01	1.5887995999999999e-01
-8.0100000000000005e-01	6.0953243000000001e-01	1.5871402000000001e-01
-8.0000000000000004e-01	6.0981627000000005e-01	1.5854852000000003e-01
-7.9900000000000004e-01	6.1010282999999998e-01	1.5838347999999999e-01
-7.9800000000000004e-01	6.1039228999999995e-01	1.5821888000000001e-01
-7.9700000000000004e-01	6.1068425999999998e-01	1.5805478000000001e-01
-7.9600000000000004e-01	6.1097900999999988e-01	1.5789108999999998e-01
-7.9500000000000004e-01	6.1127639000000000e-01	1.5772785000000000e-01
-7.9400000000000004e-01	6.1157644999999994e-01	1.5756507000000000e-01
-7.9300000000000004e-01	6.1187933999999999e-01	1.5740277000000000e-01
-7.9200000000000004e-01	6.1218507000000000e-01	1.5724093000000000e-01
-7.9100000000000004e-01	6.1249348999999986e-01	1.5707954000000002e-01
-7.9000000000000004e-01	6.1280446000000000e-01	1.5691859999999999e-01
-7.8900000000000003e-01	6.1311862000000006e-01	1.5675817000000003e-01
-7.8800000000000003e-01	6.1343550000000002e-01	1.5659817000000001e-01
-7.8700000000000003e-01	6.1375475000000002e-01	1.5643863999999999e-01
-7.8600000000000003e-01	6.1407723999999997e-01	1.5627959999999999e-01
-7.8500000000000003e-01	6.1440242000000000e-01	1.5612101000000000e-01
-7.8400000000000003e-01	6.1473027000000002e-01	1.5596288999999999e-01
-7.8300000000000003e-01	6.1506121000000002e-01	1.5580528000000002e-01
-7.8200000000000003e-01	6.1539467000000003e-01	1.5564810000000001e-01
-7.8100000000000003e-01	6.1573124000000001e-01	1.5549142999999999e-01
-7.8000000000000003e-01	6.1607038000000003e-01	1.5533520000000001e-01
-7.7900000000000003e-01	6.1641268999999999e-01	1.5517949000000000e-01
-7.7800000000000002e-01	6.1675785000000005e-01	1.5502425000000000e-01
-7.7700000000000002e-01	6.1710588000000011e-01	1.5486946000000001e-01
-7.7600000000000002e-01	6.1745667999999998e-01	1.5471520999999999e-01
-7.7500000000000002e-01	6.1781054000000002e-01	1.5456140999999998e-01
-7.7400000000000002e-01	6.1816716999999988e-01	1.5440809000000000e-01
-7.7300000000000002e-01	6.1852673000000002e-01	1.5425525000000001e-01
-7.7200000000000002e-01	6.1888927999999999e-01	1.5410293999999999e-01
-7.7100000000000002e-01	6.1925474999999996e-01	1.5395110000000001e-01
-7.7000000000000002e-01	6.1962321999999992e-01	1.5379974000000002e-01
-7.6900000000000002e-01	6.1999468999999996e-01	1.5364889000000001e-01
-7.6800000000000002e-01	6.2036919000000001e-01	1.5349853999999999e-01
-7.6700000000000002e-01	6.2074654000000007e-01	1.5334868000000001e-01
-7.6600000000000001e-01	6.2112710000000004e-01	1.5319932000000003e-01
-7.6500000000000001e-01	6.2151053999999994e-01	1.5305046000000000e-01
-7.6400000000000001e-01	6.2189678000000004e-01	1.5290208999999999e-01
-7.6300000000000001e-01	6.2228633000000000e-01	1.5275421999999997e-01
-7.6200000000000001e-01	6.2267902999999991e-01	1.5260692000000001e-01
-7.6100000000000001e-01	6.2307455000000000e-01	1.5246006000000001e-01
-7.6000000000000001e-01	6.2347319000000001e-01	1.5231370000000000e-01
-7.5900000000000001e-01	6.2387500000000007e-01	1.5216788000000001e-01
-7.5800000000000001e-01	6.2427995000000003e-01	1.5202257999999999e-01
-7.5700000000000001e-01	6.2468763999999999e-01	1.5187774000000001e-01
-7.5600000000000001e-01	6.2509866000000003e-01	1.5173344000000002e-01
-7.5500000000000000e-01	6.2551299000000005e-01	1.5158970000000002e-01
-7.5400000000000000e-01	6.2592998999999994e-01	1.5144639999999998e-01
-7.5300000000000000e-01	6.2635066999999989e-01	1.5130367000000003e-01
-7.5200000000000000e-01	6.2677416000000008e-01	1.5116143999999998e-01
-7.5100000000000000e-01	6.2720091000000000e-01	1.5101974999999998e-01
-7.5000000000000000e-01	6.2763064999999996e-01	1.5087855000000000e-01
-7.4900000000000000e-01	6.2806392999999994e-01	1.5073789000000001e-01
-7.4800000000000000e-01	6.2850026999999997e-01	1.5059775999999997e-01
-7.4700000000000000e-01	6.2893969999999999e-01	1.5045816999999997e-01
-7.4600000000000000e-01	6.2938243999999999e-01	1.5031908000000002e-01
-7.4500000000000000e-01	6.2982853000000005e-01	1.5018055999999996e-01
-7.4399999999999999e-01	6.3027774000000003e-01	1.5004253000000001e-01
-7.4299999999999999e-01	6.3073010999999990e-01	1.4990506000000001e-01
-7.4199999999999999e-01	6.3118581000000007e-01	1.4976810000000002e-01
-7.4099999999999999e-01	6.3164494999999998e-01	1.4963171000000000e-01
-7.3999999999999999e-01	6.3210725000000001e-01	1.4949583000000000e-01
-7.3899999999999999e-01	6.3257298000000006e-01	1.4936050000000001e-01
-7.3799999999999999e-01	6.3304218000000001e-01	1.4922574000000000e-01
-7.3699999999999999e-01	6.3351416000000005e-01	1.4909147000000000e-01
-7.3599999999999999e-01	6.3398980999999999e-01	1.4895778999999998e-01
-7.3499999999999999e-01	6.3446869000000006e-01	1.4882461999999999e-01
-7.3399999999999999e-01	6.3495110000000010e-01	1.4869202999999998e-01
-7.3299999999999998e-01	6.3543680999999996e-01	1.4855999000000000e-01
-7.3199999999999998e-01	6.3592604999999991e-01	1.4842849000000002e-01
-7.3099999999999998e-01	6.3641859999999995e-01	1.4829754000000001e-01
-7.2999999999999998e-01	6.3691449999999994e-01	1.4816714000000000e-01
-7.2899999999999998e-01	6.3741373000000001e-01	1.4803730000000001e-01
-7.2799999999999998e-01	6.3791684000000004e-01	1.4790805000000001e-01
-7.2699999999999998e-01	6.3842301999999995e-01	1.4777931999999999e-01
-7.2599999999999998e-01	6.3893267000000009e-01	1.4765117000000000e-01
-7.2499999999999998e-01	6.3944592000000000e-01	1.4752359000000001e-01
-7.2399999999999998e-01	6.3996262000000004e-01	1.4739657000000000e-01
-7.2299999999999998e-01	6.4048297999999992e-01	1.4727011000000001e-01
-7.2199999999999998e-01	6.4100658999999993e-01	1.4714422000000002e-01
-7.2099999999999997e-01	6.4153415999999996e-01	1.4701892000000003e-01
-7.1999999999999997e-01	6.4206472000000003e-01	1.4689418999999998e-01
-7.1899999999999997e-01	6.4259907999999999e-01	1.4677003999999999e-01
-7.1799999999999997e-01	6.4313688999999996e-01	1.4664643000000002e-01
-7.1699999999999997e-01	6.4367876999999996e-01	1.4652345000000000e-01
-7.1599999999999997e-01	6.4422371000000000e-01	1.4640102999999999e-01
-7.1499999999999997e-01	6.4477247999999998e-01	1.4627919000000000e-01
-7.1399999999999997e-01	6.4532454000000006e-01	1.4615793000000002e-01
-7.1299999999999997e-01	6.4588070000000009e-01	1.4603726000000000e-01
-7.1199999999999997e-01	6.4644049999999997e-01	1.4591716999999998e-01
-7.1099999999999997e-01	6.4700398000000003e-01	1.4579768999999998e-01
-7.0999999999999996e-01	6.4757088000000007e-01	1.4567881000000002e-01
-7.0899999999999996e-01	6.4814141999999997e-01	1.4556052000000000e-01
-7.0799999999999996e-01	6.4871565000000009e-01	1.4544284000000002e-01
-7.0699999999999996e-01	6.4929382000000002e-01	1.4532572999999999e-01
-7.0599999999999996e-01	6.4987574999999997e-01	1.4520924999999998e-01
-7.0499999999999996e-01	6.5046113000000005e-01	1.4509334000000002e-01
-7.0399999999999996e-01	6.5105053999999996e-01	1.4497806999999999e-01
-7.0299999999999996e-01	6.5164369000000000e-01	1.4486338000000001e-01
-7.0199999999999996e-01	6.5224037999999995e-01	1.4474931999999999e-01
-7.0099999999999996e-01	6.5284113999999993e-01	1.4463586000000003e-01
-6.9999999999999996e-01	6.5344572999999995e-01	1.4452303000000000e-01
-6.9899999999999995e-01	6.5405360000000001e-01	1.4441080000000003e-01
-6.9799999999999995e-01	6.5466588000000003e-01	1.4429921000000001e-01
-6.9699999999999995e-01	6.5528175999999994e-01	1.4418824000000000e-01
-6.9599999999999995e-01	6.5590155000000006e-01	1.4407788999999999e-01
-6.9499999999999995e-01	6.5652497000000010e-01	1.4396813999999999e-01
-6.9399999999999995e-01	6.5715281999999997e-01	1.4385906999999998e-01
-6.9299999999999995e-01	6.5778409999999998e-01	1.4375060000000001e-01
-6.9199999999999995e-01	6.5841960999999993e-01	1.4364278000000000e-01
-6.9099999999999995e-01	6.5905880000000006e-01	1.4353557000000000e-01
-6.8999999999999995e-01	6.5970198000000002e-01	1.4342902999999999e-01
-6.8899999999999995e-01	6.6034918999999992e-01	1.4332312999999999e-01
-6.8799999999999994e-01	6.6099987000000004e-01	1.4321784999999998e-01
-6.8700000000000006e-01	6.6165537999999990e-01	1.4311323000000001e-01
-6.8600000000000005e-01	6.6231416999999992e-01	1.4300926999999999e-01
-6.8500000000000005e-01	6.6297726999999995e-01	1.4290596000000000e-01
-6.8400000000000005e-01	6.6364420000000002e-01	1.4280328000000000e-01
-6.8300000000000005e-01	6.6431523999999997e-01	1.4270127999999999e-01
-6.8200000000000005e-01	6.6499037000000005e-01	1.4259994000000001e-01
-6.8100000000000005e-01	6.6566935999999999e-01	1.4249927000000001e-01
-6.8000000000000005e-01	6.6635226000000003e-01	1.4239923000000002e-01
-6.7900000000000005e-01	6.6703957999999985e-01	1.4229989999999998e-01
-6.7800000000000005e-01	6.6773077000000003e-01	1.4220123000000001e-01
-6.7700000000000005e-01	6.6842619000000003e-01	1.4210321999999997e-01
-6.7600000000000005e-01	6.6912552999999986e-01	1.4200591000000001e-01
-6.7500000000000004e-01	6.6982879000000006e-01	1.4190925000000001e-01
-6.7400000000000004e-01	6.7053627000000005e-01	1.4181326999999999e-01
-6.7300000000000004e-01	6.7124835999999999e-01	1.4171801000000001e-01
-6.7200000000000004e-01	6.7196411999999994e-01	1.4162342999999999e-01
-6.7100000000000004e-01	6.7268388000000001e-01	1.4152952999999999e-01
-6.7000000000000004e-01	6.7340791000000000e-01	1.4143632999999997e-01
-6.6900000000000004e-01	6.7413597000000003e-01	1.4134383000000000e-01
-6.6800000000000004e-01	6.7486834999999989e-01	1.4125204000000000e-01
-6.6700000000000004e-01	6.7560505999999998e-01	1.4116094000000001e-01
-6.6600000000000004e-01	6.7634581999999988e-01	1.4107055999999998e-01
-6.6500000000000004e-01	6.7709069000000011e-01	1.4098088000000000e-01
-6.6400000000000003e-01	6.7783988000000006e-01	1.4089194000000002e-01
-6.6300000000000003e-01	6.7859318000000002e-01	1.4080367999999999e-01
-6.6200000000000003e-01	6.7935058999999998e-01	1.4071615000000001e-01
-6.6100000000000003e-01	6.8011211000000005e-01	1.4062935999999998e-01
-6.6000000000000003e-01	6.8087801000000003e-01	1.4054326000000000e-01
-6.5900000000000003e-01	6.8164806000000000e-01	1.4045794000000000e-01
-6.5800000000000003e-01	6.8242224999999990e-01	1.4037332000000000e-01
-6.5700000000000003e-01	6.8320057000000001e-01	1.4028944000000002e-01
-6.5600000000000003e-01	6.8398336999999998e-01	1.4020632000000000e-01
-6.5500000000000003e-01	6.8477027000000001e-01	1.4012392000000001e-01
-6.5400000000000003e-01	6.8556139000000005e-01	1.4004228999999999e-01
-6.5300000000000002e-01	6.8635660000000009e-01	1.3996138000000000e-01
-6.5200000000000002e-01	6.8715639000000006e-01	1.3988125999999998e-01
-6.5100000000000002e-01	6.8796001999999989e-01	1.3980188000000002e-01
-6.5000000000000002e-01	6.8876784999999996e-01	1.3972326999999998e-01
-6.4900000000000002e-01	6.8958017999999999e-01	1.3964543000000001e-01
-6.4800000000000002e-01	6.9039666000000000e-01	1.3956836000000000e-01
-6.4700000000000002e-01	6.9121701999999996e-01	1.3949204000000001e-01
-6.4600000000000002e-01	6.9204220000000005e-01	1.3941652000000002e-01
-6.4500000000000002e-01	6.9287132000000007e-01	1.3934176999999998e-01
-6.4400000000000002e-01	6.9370430999999999e-01	1.3926781999999999e-01
-6.4300000000000002e-01	6.9454209999999994e-01	1.3919463999999998e-01
-6.4200000000000002e-01	6.9538317999999999e-01	1.3912228000000001e-01
-6.4100000000000001e-01	6.9622940999999994e-01	1.3905069999999997e-01
-6.4000000000000001e-01	6.9707914000000004e-01	1.3897991999999998e-01
-6.3900000000000001e-01	6.9793344000000002e-01	1.3890993999999998e-01
-6.3800000000000001e-01	6.9879155000000004e-01	1.3884080000000001e-01
-6.3700000000000001e-01	6.9965383000000003e-01	1.3877240999999998e-01
-6.3600000000000001e-01	7.0052065000000008e-01	1.3870489000000000e-01
-6.3500000000000001e-01	7.0139127000000001e-01	1.3863817000000001e-01
-6.3400000000000001e-01	7.0226575999999996e-01	1.3857227999999999e-01
-6.3300000000000001e-01	7.0314465000000004e-01	1.3850722999999998e-01
-6.3200000000000001e-01	7.0402774000000001e-01	1.3844300000000001e-01
-6.3100000000000001e-01	7.0491457999999996e-01	1.3837961000000001e-01
-6.3000000000000000e-01	7.0580559000000009e-01	1.3831708000000001e-01
-6.2900000000000000e-01	7.0670034000000004e-01	1.3825536999999999e-01
-6.2800000000000000e-01	7.0759949000000000e-01	1.3819455000000000e-01
-6.2700000000000000e-01	7.0850235999999989e-01	1.3813455000000002e-01
-6.2600000000000000e-01	7.0940923999999994e-01	1.3807542000000000e-01
-6.2500000000000000e-01	7.1031985000000009e-01	1.3801716000000000e-01
-6.2400000000000000e-01	7.1123442000000014e-01	1.3795977000000001e-01
-6.2300000000000000e-01	7.1215300000000015e-01	1.3790321000000000e-01
-6.2200000000000000e-01	7.1307518999999997e-01	1.3784757000000000e-01
-6.2100000000000000e-01	7.1400126999999991e-01	1.3779282999999998e-01
-6.2000000000000000e-01	7.1493129000000011e-01	1.3773895000000000e-01
-6.1899999999999999e-01	7.1586479999999997e-01	1.3768596000000000e-01
-6.1799999999999999e-01	7.1680184000000002e-01	1.3763387000000002e-01
-6.1699999999999999e-01	7.1774267999999997e-01	1.3758266999999999e-01
-6.1599999999999999e-01	7.1868729999999992e-01	1.3753240000000000e-01
-6.1499999999999999e-01	7.1963492999999989e-01	1.3748301999999998e-01
-6.1399999999999999e-01	7.2058664000000017e-01	1.3743456999999998e-01
-6.1299999999999999e-01	7.2154161999999999e-01	1.3738702999999999e-01
-6.1199999999999999e-01	7.2250022999999997e-01	1.3734041999999999e-01
-6.1099999999999999e-01	7.2346201999999993e-01	1.3729474000000000e-01
-6.0999999999999999e-01	7.2442702999999997e-01	1.3724997999999999e-01
-6.0899999999999999e-01	7.2539514999999999e-01	1.3720618000000001e-01
-6.0799999999999998e-01	7.2636668000000004e-01	1.3716333000000003e-01
-6.0699999999999998e-01	7.2734120000000002e-01	1.3712141000000000e-01
-6.0599999999999998e-01	7.2831900000000005e-01	1.3708044000000000e-01
-6.0499999999999998e-01	7.2930013999999999e-01	1.3704042999999999e-01
-6.0399999999999998e-01	7.3028369000000004e-01	1.3700139000000000e-01
-6.0299999999999998e-01	7.3127001000000003e-01	1.3696332999999999e-01
-6.0199999999999998e-01	7.3225977999999992e-01	1.3692622999999998e-01
-6.0099999999999998e-01	7.3325143000000004e-01	1.3689011000000001e-01
-5.9999999999999998e-01	7.3424635000000005e-01	1.3685496999999999e-01
-5.9899999999999998e-01	7.3524341999999998e-01	1.3682079999999999e-01
-5.9799999999999998e-01	7.3624320000000010e-01	1.3678764999999998e-01
-5.9699999999999998e-01	7.3724531999999998e-01	1.3675551999999999e-01
-5.9599999999999997e-01	7.3824928999999995e-01	1.3672434999999999e-01
-5.9499999999999997e-01	7.3925613000000001e-01	1.3669418999999999e-01
-5.9399999999999997e-01	7.4026470000000011e-01	1.3666506999999997e-01
-5.9299999999999997e-01	7.4127555999999994e-01	1.3663696000000000e-01
-5.9199999999999997e-01	7.4228788000000012e-01	1.3660985000000000e-01
-5.9099999999999997e-01	7.4330236000000005e-01	1.3658380000000001e-01
-5.8999999999999997e-01	7.4431806999999994e-01	1.3655875000000001e-01
-5.8899999999999997e-01	7.4533605000000003e-01	1.3653475999999998e-01
-5.8799999999999997e-01	7.4635514000000003e-01	1.3651180999999998e-01
-5.8699999999999997e-01	7.4737519000000008e-01	1.3648990999999999e-01
-5.8599999999999997e-01	7.4839635999999998e-01	1.3646905000000001e-01
-5.8499999999999996e-01	7.4941935999999998e-01	1.3644923000000000e-01
-5.8399999999999996e-01	7.5044251000000017e-01	1.3643051000000000e-01
-5.8299999999999996e-01	7.5146682000000009e-01	1.3641285000000000e-01
-5.8199999999999996e-01	7.5249179000000010e-01	1.3639622999999998e-01
-5.8099999999999996e-01	7.5351732999999999e-01	1.3638073000000001e-01
-5.7999999999999996e-01	7.5454286000000004e-01	1.3636629000000000e-01
-5.7899999999999996e-01	7.5556856999999999e-01	1.3635290999999999e-01
-5.7799999999999996e-01	7.5659471000000011e-01	1.3634064999999998e-01
-5.7699999999999996e-01	7.5762034000000011e-01	1.3632949000000000e-01
-5.7599999999999996e-01	7.5864573000000002e-01	1.3631942000000000e-01
-5.7499999999999996e-01	7.5967104999999990e-01	1.3631045000000000e-01
-5.7399999999999995e-01	7.6069538999999997e-01	1.3630258000000001e-01
-5.7299999999999995e-01	7.6171900000000015e-01	1.3629585000000000e-01
-5.7199999999999995e-01	7.6274087000000013e-01	1.3629023000000001e-01
-5.7099999999999995e-01	7.6376188000000012e-01	1.3628571000000003e-01
-5.6999999999999995e-01	7.6478161000000011e-01	1.3628233000000001e-01
-5.6899999999999995e-01	7.6580011000000003e-01	1.3628008000000000e-01
-5.6799999999999995e-01	7.6681609000000006e-01	1.3627896000000000e-01
-5.6699999999999995e-01	7.6783006999999992e-01	1.3627897000000000e-01
-5.6599999999999995e-01	7.6884185999999999e-01	1.3628014000000002e-01
-5.6499999999999995e-01	7.6985084000000004e-01	1.3628244000000000e-01
-5.6399999999999995e-01	7.7085751999999985e-01	1.3628589000000002e-01
-5.6299999999999994e-01	7.7186136000000005e-01	1.3629051000000000e-01
-5.6200000000000006e-01	7.7286128000000009e-01	1.3629627999999999e-01
-5.6100000000000005e-01	7.7385861000000000e-01	1.3630319000000002e-01
-5.6000000000000005e-01	7.7485118000000008e-01	1.3631130000000000e-01
-5.5900000000000005e-01	7.7584031000000009e-01	1.3632055000000001e-01
-5.5800000000000005e-01	7.7682520999999993e-01	1.3633098000000002e-01
-5.5700000000000005e-01	7.7780537999999999e-01	1.3634257000000000e-01
-5.5600000000000005e-01	7.7878046999999995e-01	1.3635536000000001e-01
-5.5500000000000005e-01	7.7975093000000006e-01	1.3636929000000000e-01
-5.5400000000000005e-01	7.8071578999999991e-01	1.3638443000000000e-01
-5.5300000000000005e-01	7.8167512000000006e-01	1.3640076000000001e-01
-5.5200000000000005e-01	7.8262818999999995e-01	1.3641827000000001e-01
-5.5100000000000005e-01	7.8357508000000009e-01	1.3643696000000000e-01
-5.5000000000000004e-01	7.8451479999999996e-01	1.3645684000000002e-01
-5.4900000000000004e-01	7.8544848000000000e-01	1.3647789999999999e-01
-5.4800000000000004e-01	7.8637436000000005e-01	1.3650018999999999e-01
-5.4700000000000004e-01	7.8729275000000010e-01	1.3652366999999999e-01
-5.4600000000000004e-01	7.8820291000000009e-01	1.3654828999999999e-01
-5.4500000000000004e-01	7.8910502999999987e-01	1.3657416000000000e-01
-5.4400000000000004e-01	7.8999836000000001e-01	1.3660123000000002e-01
-5.4300000000000004e-01	7.9088320000000001e-01	1.3662948000000000e-01
-5.4200000000000004e-01	7.9175810000000002e-01	1.3665893000000001e-01
-5.4100000000000004e-01	7.9262315000000005e-01	1.3668961000000002e-01
-5.4000000000000004e-01	7.9347864000000001e-01	1.3672144999999999e-01
-5.3900000000000003e-01	7.9432389999999997e-01	1.3675452999999999e-01
-5.3800000000000003e-01	7.9515774000000017e-01	1.3678878999999999e-01
-5.3700000000000003e-01	7.9598064999999996e-01	1.3682426000000000e-01
-5.3600000000000003e-01	7.9679166999999995e-01	1.3686092999999999e-01
-5.3500000000000003e-01	7.9759082999999986e-01	1.3689879999999999e-01
-5.3400000000000003e-01	7.9837746000000009e-01	1.3693787000000002e-01
-5.3300000000000003e-01	7.9915147000000009e-01	1.3697814999999999e-01
-5.3200000000000003e-01	7.9991204999999987e-01	1.3701959000000002e-01
-5.3100000000000003e-01	8.0065926999999992e-01	1.3706225999999999e-01
-5.3000000000000003e-01	8.0139223999999998e-01	1.3710607999999999e-01
-5.2900000000000003e-01	8.0211098000000003e-01	1.3715113000000001e-01
-5.2800000000000002e-01	8.0281429999999998e-01	1.3719732999999998e-01
-5.2700000000000002e-01	8.0350281000000001e-01	1.3724475000000003e-01
-5.2600000000000002e-01	8.0417501999999996e-01	1.3729329000000001e-01
-5.2500000000000002e-01	8.0483185000000002e-01	1.3734306999999998e-01
-5.2400000000000002e-01	8.0547136000000008e-01	1.3739401000000001e-01
-5.2300000000000002e-01	8.0609408999999999e-01	1.3744609999999999e-01
-5.2200000000000002e-01	8.0669913000000004e-01	1.3749934000000003e-01
-5.2100000000000002e-01	8.0728655999999999e-01	1.3755375999999997e-01
-5.2000000000000002e-01	8.0785592999999989e-01	1.3760934999999999e-01
-5.1900000000000002e-01	8.0840588000000002e-01	1.3766604999999998e-01
-5.1800000000000002e-01	8.0893696999999987e-01	1.3772392999999999e-01
-5.1700000000000002e-01	8.0944813000000004e-01	1.3778290000000001e-01
-5.1600000000000001e-01	8.0993981999999998e-01	1.3784304999999999e-01
-5.1500000000000001e-01	8.1041014000000000e-01	1.3790431000000000e-01
-5.1400000000000001e-01	8.1086056000000006e-01	1.3796668000000001e-01
-5.1300000000000001e-01	8.1128852000000007e-01	1.3803016000000001e-01
-5.1200000000000001e-01	8.1169513999999998e-01	1.3809473000000000e-01
-5.1100000000000001e-01	8.1207945000000004e-01	1.3816041000000001e-01
-5.1000000000000001e-01	8.1244151999999992e-01	1.3822716000000002e-01
-5.0900000000000001e-01	8.1278009000000007e-01	1.3829498999999998e-01
-5.0800000000000001e-01	8.1309509000000002e-01	1.3836387999999999e-01
-5.0700000000000001e-01	8.1338613999999998e-01	1.3843384000000000e-01
-5.0600000000000001e-01	8.1365301999999995e-01	1.3850484000000002e-01
-5.0500000000000000e-01	8.1389516999999989e-01	1.3857686000000000e-01
-5.0400000000000000e-01	8.1411238000000008e-01	1.3864991999999998e-01
-5.0300000000000000e-01	8.1430405000000006e-01	1.3872397000000000e-01
-5.0200000000000000e-01	8.1446943999999999e-01	1.3879901999999997e-01
-5.0100000000000000e-01	8.1460930999999992e-01	1.3887510000000000e-01
-5.0000000000000000e-01	8.1472162000000004e-01	1.3895212000000001e-01
-4.9900000000000000e-01	8.1480754000000000e-01	1.3903011000000001e-01
-4.9800000000000000e-01	8.1486579999999997e-01	1.3910902999999999e-01
-4.9700000000000000e-01	8.1489646999999998e-01	1.3918893000000002e-01
-4.9600000000000000e-01	8.1489880999999997e-01	1.3926970000000000e-01
-4.9500000000000000e-01	8.1487297000000003e-01	1.3935142000000000e-01
-4.9399999999999999e-01	8.1481868000000002e-01	1.3943401000000000e-01
-4.9299999999999999e-01	8.1473511999999992e-01	1.3951748999999999e-01
-4.9199999999999999e-01	8.1462201999999995e-01	1.3960181999999999e-01
-4.9099999999999999e-01	8.1447956999999993e-01	1.3968700000000001e-01
-4.8999999999999999e-01	8.1430709000000001e-01	1.3977299000000001e-01
-4.8899999999999999e-01	8.1410415999999997e-01	1.3985978000000002e-01
-4.8799999999999999e-01	8.1387126999999992e-01	1.3994739000000000e-01
-4.8699999999999999e-01	8.1360740000000009e-01	1.4003575999999998e-01
-4.8599999999999999e-01	8.1331251999999998e-01	1.4012490999999999e-01
-4.8499999999999999e-01	8.1298689999999996e-01	1.4021476999999999e-01
-4.8399999999999999e-01	8.1262929000000006e-01	1.4030538000000001e-01
-4.8299999999999998e-01	8.1224051999999980e-01	1.4039661999999997e-01
-4.8199999999999998e-01	8.1182010999999987e-01	1.4048858999999997e-01
-4.8099999999999998e-01	8.1136761000000002e-01	1.4058122000000001e-01
-4.7999999999999998e-01	8.1088301000000007e-01	1.4067447000000000e-01
-4.7899999999999998e-01	8.1036605000000006e-01	1.4076833000000002e-01
-4.7799999999999998e-01	8.0981666000000008e-01	1.4086279999999998e-01
-4.7699999999999998e-01	8.0923422000000000e-01	1.4095781999999998e-01
-4.7599999999999998e-01	8.0861979999999989e-01	1.4105339999999997e-01
-4.7499999999999998e-01	8.0797207999999998e-01	1.4114950000000001e-01
-4.7399999999999998e-01	8.0729220000000002e-01	1.4124609999999999e-01
-4.7299999999999998e-01	8.0657849999999987e-01	1.4134314000000001e-01
-4.7199999999999998e-01	8.0583228999999990e-01	1.4144067000000002e-01
-4.7099999999999997e-01	8.0505335000000000e-01	1.4153859999999999e-01
-4.6999999999999997e-01	8.0424067999999993e-01	1.4163695000000001e-01
-4.6899999999999997e-01	8.0339474999999994e-01	1.4173565000000002e-01
-4.6800000000000003e-01	8.0251634000000005e-01	1.4183473999999999e-01
-4.6700000000000003e-01	8.0160372000000002e-01	1.4193414000000001e-01
-4.6600000000000003e-01	8.0065850999999999e-01	1.4203377000000000e-01
-4.6500000000000002e-01	7.9968041000000012e-01	1.4213372000000002e-01
-4.6400000000000002e-01	7.9866889000000008e-01	1.4223386999999998e-01
-4.6300000000000002e-01	7.9762478999999997e-01	1.4233429000000003e-01
-4.6200000000000002e-01	7.9654707000000002e-01	1.4243485000000000e-01
-4.6100000000000002e-01	7.9543679000000000e-01	1.4253560000000001e-01
-4.6000000000000002e-01	7.9429307000000005e-01	1.4263640999999999e-01
-4.5900000000000002e-01	7.9311668000000013e-01	1.4273730999999998e-01
-4.5800000000000002e-01	7.9190831000000006e-01	1.4283832000000002e-01
-4.5700000000000002e-01	7.9066592000000002e-01	1.4293931000000001e-01
-4.5600000000000002e-01	7.8939256000000013e-01	1.4304036000000001e-01
-4.5500000000000002e-01	7.8808671999999991e-01	1.4314132000000002e-01
-4.5400000000000001e-01	7.8674750999999998e-01	1.4324220000000001e-01
-4.5300000000000001e-01	7.8537736999999996e-01	1.4334301999999999e-01
-4.5200000000000001e-01	7.8397490999999997e-01	1.4344372999999999e-01
-4.5100000000000001e-01	7.8254027999999998e-01	1.4354418000000002e-01
-4.5000000000000001e-01	7.8107501000000001e-01	1.4364452000000000e-01
-4.4900000000000001e-01	7.7957819999999989e-01	1.4374458000000001e-01
-4.4800000000000001e-01	7.7804948999999990e-01	1.4384436000000000e-01
-4.4700000000000001e-01	7.7649038000000004e-01	1.4394382999999999e-01
-4.4600000000000001e-01	7.7489999999999992e-01	1.4404299000000001e-01
-4.4500000000000001e-01	7.7327999999999986e-01	1.4414173999999999e-01
-4.4400000000000001e-01	7.7162869000000001e-01	1.4424008999999999e-01
-4.4300000000000000e-01	7.6994845000000001e-01	1.4433799000000000e-01
-4.4200000000000000e-01	7.6823761999999995e-01	1.4443539000000000e-01
-4.4100000000000000e-01	7.6649645999999994e-01	1.4453224000000001e-01
-4.4000000000000000e-01	7.6472686999999995e-01	1.4462854999999999e-01
-4.3900000000000000e-01	7.6292853000000005e-01	1.4472429000000001e-01
-4.3800000000000000e-01	7.6110034999999998e-01	1.4481933000000002e-01
-4.3700000000000000e-01	7.5924426999999994e-01	1.4491372999999999e-01
-4.3600000000000000e-01	7.5735994000000006e-01	1.4500737999999999e-01
-4.3500000000000000e-01	7.5544707000000000e-01	1.4510025999999998e-01
-4.3400000000000000e-01	7.5350672000000007e-01	1.4519232999999998e-01
-4.3300000000000000e-01	7.5153880000000017e-01	1.4528361999999997e-01
-4.3200000000000000e-01	7.4954432999999998e-01	1.4537401000000000e-01
-4.3099999999999999e-01	7.4752240999999997e-01	1.4546348000000001e-01
-4.2999999999999999e-01	7.4547425999999994e-01	1.4555198999999999e-01
-4.2899999999999999e-01	7.4339960000000005e-01	1.4563945000000000e-01
-4.2799999999999999e-01	7.4129878999999999e-01	1.4572588000000003e-01
-4.2699999999999999e-01	7.3917159999999993e-01	1.4581118999999998e-01
-4.2599999999999999e-01	7.3702012000000006e-01	1.4589539000000001e-01
-4.2499999999999999e-01	7.3484261999999989e-01	1.4597840000000001e-01
-4.2399999999999999e-01	7.3264096000000001e-01	1.4606023000000001e-01
-4.2299999999999999e-01	7.3041432000000006e-01	1.4614071000000001e-01
-4.2199999999999999e-01	7.2816464999999997e-01	1.4621998000000000e-01
-4.2099999999999999e-01	7.2588942999999995e-01	1.4629788999999999e-01
-4.1999999999999998e-01	7.2359149999999994e-01	1.4637433000000000e-01
-4.1899999999999998e-01	7.2126997999999998e-01	1.4644932999999999e-01
-4.1799999999999998e-01	7.1892679000000004e-01	1.4652295000000001e-01
-4.1699999999999998e-01	7.1656036999999995e-01	1.4659496000000000e-01
-4.1599999999999998e-01	7.1417109000000001e-01	1.4666538000000001e-01
-4.1499999999999998e-01	7.1176043999999994e-01	1.4673430999999998e-01
-4.1399999999999998e-01	7.0932819000000003e-01	1.4680145999999999e-01
-4.1299999999999998e-01	7.0687334000000002e-01	1.4686685999999999e-01
-4.1199999999999998e-01	7.0439883999999997e-01	1.4693059999999999e-01
-4.1099999999999998e-01	7.0190391000000008e-01	1.4699251999999999e-01
-4.0999999999999998e-01	6.9938811000000001e-01	1.4705262000000000e-01
-4.0899999999999997e-01	6.9685225000000006e-01	1.4711084000000002e-01
-4.0799999999999997e-01	6.9429686000000002e-01	1.4716714000000000e-01
-4.0699999999999997e-01	6.9172285000000000e-01	1.4722143999999998e-01
-4.0600000000000003e-01	6.8912973999999994e-01	1.4727377000000000e-01
-4.0500000000000003e-01	6.8651755999999997e-01	1.4732397000000000e-01
-4.0400000000000003e-01	6.8388705000000005e-01	1.4737217999999999e-01
-4.0300000000000002e-01	6.8123887999999988e-01	1.4741821000000002e-01
-4.0200000000000002e-01	6.7857463000000007e-01	1.4746206000000001e-01
-4.0100000000000002e-01	6.7589167999999999e-01	1.4750368000000000e-01
-4.0000000000000002e-01	6.7319254000000006e-01	1.4754304000000001e-01
-3.9900000000000002e-01	6.7047704000000008e-01	1.4758014000000000e-01
-3.9800000000000002e-01	6.6774604999999998e-01	1.4761493000000001e-01
-3.9700000000000002e-01	6.6499947000000004e-01	1.4764730999999998e-01
-3.9600000000000002e-01	6.6223829999999995e-01	1.4767728999999999e-01
-3.9500000000000002e-01	6.5946237000000008e-01	1.4770484000000000e-01
-3.9400000000000002e-01	6.5667276999999991e-01	1.4772994000000000e-01
-3.9300000000000002e-01	6.5386927000000006e-01	1.4775261000000001e-01
-3.9200000000000002e-01	6.5105306000000007e-01	1.4777263000000002e-01
-3.9100000000000001e-01	6.4822496000000007e-01	1.4779017000000000e-01
-3.9000000000000001e-01	6.4538422000000006e-01	1.4780504999999999e-01
-3.8900000000000001e-01	6.4253265999999998e-01	1.4781744999999999e-01
-3.8800000000000001e-01	6.3966972999999994e-01	1.4782708999999999e-01
-3.8700000000000001e-01	6.3679801000000003e-01	1.4783420000000000e-01
-3.8600000000000001e-01	6.3391619999999993e-01	1.4783861999999998e-01
-3.8500000000000001e-01	6.3102606999999999e-01	1.4784035000000001e-01
-3.8400000000000001e-01	6.2812882999999997e-01	1.4783942999999999e-01
-3.8300000000000001e-01	6.2522305000000011e-01	1.4783572000000000e-01
-3.8200000000000001e-01	6.2231168000000003e-01	1.4782925000000002e-01
-3.8100000000000001e-01	6.1939481000000007e-01	1.4782023999999996e-01
-3.8000000000000000e-01	6.1647389999999991e-01	1.4780841000000000e-01
-3.7900000000000000e-01	6.1354849000000000e-01	1.4779386999999999e-01
-3.7800000000000000e-01	6.1062055999999998e-01	1.4777667000000000e-01
-3.7700000000000000e-01	6.0769062000000007e-01	1.4775672000000001e-01
-3.7600000000000000e-01	6.0476072000000003e-01	1.4773410000000001e-01
-3.7500000000000000e-01	6.0183140000000002e-01	1.4770883000000001e-01
-3.7400000000000000e-01	5.9890309000000008e-01	1.4768092000000002e-01
-3.7300000000000000e-01	5.9597875000000000e-01	1.4765032000000000e-01
-3.7200000000000000e-01	5.9305651999999998e-01	1.4761712999999999e-01
-3.7100000000000000e-01	5.9014012999999998e-01	1.4758135000000000e-01
-3.7000000000000000e-01	5.8723080000000005e-01	1.4754302000000000e-01
-3.6899999999999999e-01	5.8432907000000001e-01	1.4750227999999999e-01
-3.6799999999999999e-01	5.8143703000000002e-01	1.4745902000000002e-01
-3.6699999999999999e-01	5.7855524000000003e-01	1.4741327000000001e-01
-3.6599999999999999e-01	5.7568637999999994e-01	1.4736521000000000e-01
-3.6499999999999999e-01	5.7283019999999996e-01	1.4731479999999997e-01
-3.6399999999999999e-01	5.6999007999999995e-01	1.4726212999999999e-01
-3.6299999999999999e-01	5.6716646000000004e-01	1.4720709999999998e-01
-3.6199999999999999e-01	5.6436178999999997e-01	1.4715012999999999e-01
-3.6099999999999999e-01	5.6157787999999997e-01	1.4709111000000000e-01
-3.5999999999999999e-01	5.5881418000000005e-01	1.4702989000000002e-01
-3.5899999999999999e-01	5.5607512000000003e-01	1.4696679000000001e-01
-3.5799999999999998e-01	5.5336076000000001e-01	1.4690177999999998e-01
-3.5699999999999998e-01	5.5067451000000001e-01	1.4683502000000001e-01
-3.5599999999999998e-01	5.4801626999999997e-01	1.4676657999999998e-01
-3.5499999999999998e-01	5.4538983000000008e-01	1.4669652000000000e-01
-3.5399999999999998e-01	5.4279480000000002e-01	1.4662484000000001e-01
-3.5299999999999998e-01	5.4023341999999996e-01	1.4655168000000002e-01
-3.5199999999999998e-01	5.3770826000000005e-01	1.4647715000000000e-01
-3.5099999999999998e-01	5.3522042000000003e-01	1.4640122000000003e-01
-3.4999999999999998e-01	5.3277161000000006e-01	1.4632405999999998e-01
-3.4899999999999998e-01	5.3036386000000013e-01	1.4624582000000003e-01
-3.4799999999999998e-01	5.2799832000000002e-01	1.4616642999999999e-01
-3.4699999999999998e-01	5.2567724000000005e-01	1.4608606999999998e-01
-3.4599999999999997e-01	5.2340137000000009e-01	1.4600478000000000e-01
-3.4499999999999997e-01	5.2117243999999996e-01	1.4592258000000000e-01
-3.4399999999999997e-01	5.1899193000000010e-01	1.4583953000000000e-01
-3.4300000000000003e-01	5.1686059000000006e-01	1.4575584999999999e-01
-3.4200000000000003e-01	5.1478055999999994e-01	1.4567138000000002e-01
-3.4100000000000003e-01	5.1275324999999994e-01	1.4558635000000000e-01
-3.4000000000000002e-01	5.1077833000000006e-01	1.4550061000000000e-01
-3.3900000000000002e-01	5.0885813000000002e-01	1.4541435000000000e-01
-3.3800000000000002e-01	5.0699307000000005e-01	1.4532770000000000e-01
-3.3700000000000002e-01	5.0518397999999998e-01	1.4524045000000002e-01
-3.3600000000000002e-01	5.0343108999999997e-01	1.4515260999999999e-01
-3.3500000000000002e-01	5.0173575000000004e-01	1.4506426000000003e-01
-3.3400000000000002e-01	5.0009864000000004e-01	1.4497559999999998e-01
-3.3300000000000002e-01	4.9851943000000004e-01	1.4488629000000000e-01
-3.3200000000000002e-01	4.9699907000000004e-01	1.4479645999999999e-01
-3.3100000000000002e-01	4.9553859999999994e-01	1.4470620000000001e-01
-3.3000000000000002e-01	4.9413572999999994e-01	1.4461518999999998e-01
-3.2900000000000001e-01	4.9279269999999997e-01	1.4452366000000000e-01
-3.2800000000000001e-01	4.9150921999999997e-01	1.4443144000000002e-01
-3.2700000000000001e-01	4.9028431999999994e-01	1.4433846000000000e-01
-3.2600000000000001e-01	4.8911861000000001e-01	1.4424462000000002e-01
-3.2500000000000001e-01	4.8801124000000001e-01	1.4414985000000002e-01
-3.2400000000000001e-01	4.8696275000000000e-01	1.4405421000000002e-01
-3.2300000000000001e-01	4.8597130999999999e-01	1.4395742000000000e-01
-3.2200000000000001e-01	4.8503772999999994e-01	1.4385945000000000e-01
-3.2100000000000001e-01	4.8416146999999998e-01	1.4376022999999999e-01
-3.2000000000000001e-01	4.8334111999999996e-01	1.4365956000000002e-01
-3.1900000000000001e-01	4.8257654999999994e-01	1.4355741000000000e-01
-3.1800000000000000e-01	4.8186719000000000e-01	1.4345362000000000e-01
-3.1700000000000000e-01	4.8121165999999999e-01	1.4334803000000002e-01
-3.1600000000000000e-01	4.8061027000000006e-01	1.4324062000000001e-01
-3.1500000000000000e-01	4.8006224000000003e-01	1.4313114000000002e-01
-3.1400000000000000e-01	4.7956557000000000e-01	1.4301960000000000e-01
-3.1300000000000000e-01	4.7912058999999996e-01	1.4290570999999999e-01
-3.1200000000000000e-01	4.7872573999999996e-01	1.4278941000000001e-01
-3.1100000000000000e-01	4.7838093999999998e-01	1.4267065000000001e-01
-3.1000000000000000e-01	4.7808514000000002e-01	1.4254923000000000e-01
-3.0900000000000000e-01	4.7783781999999997e-01	1.4242500999999999e-01
-3.0800000000000000e-01	4.7763723000000002e-01	1.4229785000000000e-01
-3.0700000000000000e-01	4.7748383999999999e-01	1.4216772999999999e-01
-3.0599999999999999e-01	4.7737572000000000e-01	1.4203436999999999e-01
-3.0499999999999999e-01	4.7731339999999994e-01	1.4189788000000000e-01
-3.0399999999999999e-01	4.7729548999999999e-01	1.4175805000000000e-01
-3.0299999999999999e-01	4.7732132999999999e-01	1.4161471000000000e-01
-3.0199999999999999e-01	4.7739050000000000e-01	1.4146779999999998e-01
-3.0099999999999999e-01	4.7750212000000003e-01	1.4131730000000001e-01
-2.9999999999999999e-01	4.7765524999999992e-01	1.4116306999999997e-01
-2.9899999999999999e-01	4.7785098000000004e-01	1.4100503000000000e-01
-2.9799999999999999e-01	4.7808705999999995e-01	1.4084309000000003e-01
-2.9699999999999999e-01	4.7836333999999997e-01	1.4067719000000001e-01
-2.9599999999999999e-01	4.7868003000000009e-01	1.4050726999999999e-01
-2.9499999999999998e-01	4.7903626999999999e-01	1.4033328000000000e-01
-2.9399999999999998e-01	4.7943163999999994e-01	1.4015508999999998e-01
-2.9299999999999998e-01	4.7986569000000001e-01	1.3997274999999998e-01
-2.9199999999999998e-01	4.8033879999999995e-01	1.3978620999999997e-01
-2.9099999999999998e-01	4.8084992999999998e-01	1.3959529999999998e-01
-2.8999999999999998e-01	4.8139921000000002e-01	1.3940006999999999e-01
-2.8899999999999998e-01	4.8198668000000000e-01	1.3920059000000001e-01
-2.8799999999999998e-01	4.8261115999999998e-01	1.3899661000000002e-01
-2.8699999999999998e-01	4.8327335000000005e-01	1.3878826000000000e-01
-2.8599999999999998e-01	4.8397303999999997e-01	1.3857539999999999e-01
-2.8499999999999998e-01	4.8470907000000002e-01	1.3835808999999999e-01
-2.8399999999999997e-01	4.8548306000000002e-01	1.3813639000000000e-01
-2.8299999999999997e-01	4.8629292999999996e-01	1.3791007999999999e-01
-2.8199999999999997e-01	4.8713953999999993e-01	1.3767930000000000e-01
-2.8100000000000003e-01	4.8802286000000000e-01	1.3744398999999999e-01
-2.8000000000000003e-01	4.8894221999999998e-01	1.3720412999999998e-01
-2.7900000000000003e-01	4.8989780000000005e-01	1.3695975999999999e-01
-2.7800000000000002e-01	4.9088898999999991e-01	1.3671083000000001e-01
-2.7700000000000002e-01	4.9191619999999997e-01	1.3645738999999998e-01
-2.7600000000000002e-01	4.9297845000000001e-01	1.3619944000000000e-01
-2.7500000000000002e-01	4.9407579000000001e-01	1.3593695000000000e-01
-2.7400000000000002e-01	4.9520708000000002e-01	1.3566987999999999e-01
-2.7300000000000002e-01	4.9637305999999998e-01	1.3539838000000001e-01
-2.7200000000000002e-01	4.9757282000000003e-01	1.3512241000000003e-01
-2.7100000000000002e-01	4.9880521999999999e-01	1.3484200000000002e-01
-2.7000000000000002e-01	5.0007014999999999e-01	1.3455709999999999e-01
-2.6900000000000002e-01	5.0136684999999992e-01	1.3426789000000000e-01
-2.6800000000000002e-01	5.0269425000000001e-01	1.3397424999999999e-01
-2.6700000000000002e-01	5.0405117999999993e-01	1.3367627000000001e-01
-2.6600000000000001e-01	5.0543707999999998e-01	1.3337407999999998e-01
-2.6500000000000001e-01	5.0685038000000004e-01	1.3306754000000001e-01
-2.6400000000000001e-01	5.0829026000000010e-01	1.3275691000000001e-01
-2.6300000000000001e-01	5.0975408000000000e-01	1.3244207000000000e-01
-2.6200000000000001e-01	5.1124125000000009e-01	1.3212323000000001e-01
-2.6100000000000001e-01	5.1274891000000000e-01	1.3180026000000000e-01
-2.6000000000000001e-01	5.1427588999999996e-01	1.3147338000000000e-01
-2.5900000000000001e-01	5.1581909000000004e-01	1.3114255999999999e-01
-2.5800000000000001e-01	5.1737597000000002e-01	1.3080797000000000e-01
-2.5700000000000001e-01	5.1894403999999994e-01	1.3046960999999999e-01
-2.5600000000000001e-01	5.2052045000000002e-01	1.3012762999999999e-01
-2.5500000000000000e-01	5.2210080000000003e-01	1.2978202000000000e-01
-2.5400000000000000e-01	5.2368271000000000e-01	1.2943289999999999e-01
-2.5300000000000000e-01	5.2526072999999995e-01	1.2908032000000000e-01
-2.5200000000000000e-01	5.2683130000000000e-01	1.2872447000000001e-01
-2.5100000000000000e-01	5.2838941000000006e-01	1.2836527000000000e-01
-2.5000000000000000e-01	5.2993002999999994e-01	1.2800291000000000e-01
-2.4900000000000000e-01	5.3144765999999999e-01	1.2763749000000002e-01
-2.4800000000000000e-01	5.3293592000000001e-01	1.2726905999999999e-01
-2.4700000000000000e-01	5.3438942999999994e-01	1.2689770000000000e-01
-2.4600000000000000e-01	5.3580015000000003e-01	1.2652348999999999e-01
-2.4500000000000000e-01	5.3716171000000001e-01	1.2614645999999999e-01
-2.4399999999999999e-01	5.3846634999999998e-01	1.2576677000000000e-01
-2.4299999999999999e-01	5.3970613999999995e-01	1.2538441000000000e-01
-2.4199999999999999e-01	5.4087346999999997e-01	1.2499951999999999e-01
-2.4099999999999999e-01	5.4195873999999999e-01	1.2461207999999999e-01
-2.3999999999999999e-01	5.4295346000000011e-01	1.2422223000000002e-01
-2.3899999999999999e-01	5.4384858999999997e-01	1.2382989999999999e-01
-2.3799999999999999e-01	5.4463493000000007e-01	1.2343528000000001e-01
-2.3699999999999999e-01	5.4530283999999996e-01	1.2303828999999999e-01
-2.3599999999999999e-01	5.4584396000000002e-01	1.2263907000000000e-01
-2.3499999999999999e-01	5.4624813999999999e-01	1.2223757999999998e-01
-2.3400000000000001e-01	5.4650769999999993e-01	1.2183391000000000e-01
-2.3300000000000001e-01	5.4661328000000009e-01	1.2142809000000000e-01
-2.3200000000000001e-01	5.4655658000000007e-01	1.2102017000000001e-01
-2.3100000000000001e-01	5.4633136000000004e-01	1.2061014000000000e-01
-2.3000000000000001e-01	5.4593042999999986e-01	1.2019817000000001e-01
-2.2900000000000001e-01	5.4534808999999995e-01	1.1978419000000001e-01
-2.2800000000000001e-01	5.4458099999999998e-01	1.1936842000000000e-01
-2.2700000000000001e-01	5.4362409000000000e-01	1.1895090999999999e-01
-2.2600000000000001e-01	5.4247657000000005e-01	1.1853169000000001e-01
-2.2500000000000001e-01	5.4113705000000001e-01	1.1811097000000000e-01
-2.2400000000000000e-01	5.3960657000000001e-01	1.1768889000000002e-01
-2.2300000000000000e-01	5.3788778999999998e-01	1.1726568999999999e-01
-2.2200000000000000e-01	5.3598347999999996e-01	1.1684141000000002e-01
-2.2100000000000000e-01	5.3390005999999990e-01	1.1641642000000001e-01
-2.2000000000000000e-01	5.3164272000000001e-01	1.1599087000000001e-01
-2.1900000000000000e-01	5.2922113999999998e-01	1.1556502999999999e-01
-2.1800000000000000e-01	5.2664314999999995e-01	1.1513920000000000e-01
-2.1700000000000000e-01	5.2391911000000002e-01	1.1471366000000001e-01
-2.1600000000000000e-01	5.2106026000000005e-01	1.1428870000000002e-01
-2.1500000000000000e-01	5.1807895999999998e-01	1.1386468000000001e-01
-2.1400000000000000e-01	5.1498819000000007e-01	1.1344186000000001e-01
-2.1299999999999999e-01	5.1179943999999999e-01	1.1302060999999998e-01
-2.1199999999999999e-01	5.0852617000000000e-01	1.1260115999999999e-01
-2.1099999999999999e-01	5.0518251999999997e-01	1.1218388000000001e-01
-2.0999999999999999e-01	5.0178121000000009e-01	1.1176907999999999e-01
-2.0899999999999999e-01	4.9833440999999995e-01	1.1135700000000001e-01
-2.0799999999999999e-01	4.9485525000000002e-01	1.1094791000000000e-01
-2.0699999999999999e-01	4.9135487999999999e-01	1.1054206999999999e-01
-2.0599999999999999e-01	4.8784473999999994e-01	1.1013967999999999e-01
-2.0499999999999999e-01	4.8433509000000008e-01	1.0974096000000001e-01
-2.0399999999999999e-01	4.8083598000000000e-01	1.0934609000000001e-01
-2.0300000000000001e-01	4.7735604999999992e-01	1.0895518000000000e-01
-2.0200000000000001e-01	4.7390404999999997e-01	1.0856839000000000e-01
-2.0100000000000001e-01	4.7048629999999997e-01	1.0818581000000001e-01
-2.0000000000000001e-01	4.6710947999999997e-01	1.0780751000000000e-01
-1.9900000000000001e-01	4.6377925000000003e-01	1.0743356000000000e-01
-1.9800000000000001e-01	4.6050040000000003e-01	1.0706394000000000e-01
-1.9700000000000001e-01	4.5727666000000000e-01	1.0669872000000000e-01
-1.9600000000000001e-01	4.5411256000000000e-01	1.0633787999999998e-01
-1.9500000000000001e-01	4.5100949000000001e-01	1.0598132000000000e-01
-1.9400000000000001e-01	4.4796992000000002e-01	1.0562907000000002e-01
-1.9300000000000000e-01	4.4499475999999999e-01	1.0528102000000000e-01
-1.9200000000000000e-01	4.4208652999999998e-01	1.0493714999999999e-01
-1.9100000000000000e-01	4.3924435000000001e-01	1.0459734000000001e-01
-1.9000000000000000e-01	4.3646879000000000e-01	1.0426146000000001e-01
-1.8900000000000000e-01	4.3375969000000003e-01	1.0392949999999999e-01
-1.8800000000000000e-01	4.3111604000000003e-01	1.0360125000000001e-01
-1.8700000000000000e-01	4.2853780000000002e-01	1.0327664000000000e-01
-1.8600000000000000e-01	4.2602288999999999e-01	1.0295560000000001e-01
-1.8500000000000000e-01	4.2357104000000001e-01	1.0263797000000000e-01
-1.8400000000000000e-01	4.2118014999999998e-01	1.0232359000000001e-01
-1.8300000000000000e-01	4.1884905000000000e-01	1.0201237000000000e-01
-1.8200000000000000e-01	4.1657591999999999e-01	1.0170418000000001e-01
-1.8099999999999999e-01	4.1435846000000004e-01	1.0139888999999999e-01
-1.7999999999999999e-01	4.1219593000000004e-01	1.0109643000000000e-01
-1.7899999999999999e-01	4.1008596000000003e-01	1.0079663000000000e-01
-1.7799999999999999e-01	4.0802694000000000e-01	1.0049938999999999e-01
-1.7699999999999999e-01	4.0601675000000004e-01	1.0020456999999999e-01
-1.7599999999999999e-01	4.0405316000000002e-01	9.9912080000000000e-02
-1.7499999999999999e-01	4.0213542999999996e-01	9.9621810000000005e-02
-1.7399999999999999e-01	4.0026157999999995e-01	9.9333720000000000e-02
-1.7299999999999999e-01	3.9842926000000001e-01	9.9047570000000001e-02
-1.7199999999999999e-01	3.9663768999999999e-01	9.8763400000000001e-02
-1.7100000000000001e-01	3.9488430000000002e-01	9.8481029999999997e-02
-1.7000000000000001e-01	3.9316775999999998e-01	9.8200379999999990e-02
-1.6900000000000001e-01	3.9148715000000006e-01	9.7921389999999997e-02
-1.6800000000000001e-01	3.8983995999999999e-01	9.7643980000000005e-02
-1.6700000000000001e-01	3.8822601000000007e-01	9.7368040000000003e-02
-1.6600000000000001e-01	3.8664354999999995e-01	9.7093559999999995e-02
-1.6500000000000001e-01	3.8509123000000001e-01	9.6820379999999998e-02
-1.6400000000000001e-01	3.8356794000000000e-01	9.6548480000000006e-02
-1.6300000000000001e-01	3.8207233000000002e-01	9.6277810000000005e-02
-1.6200000000000001e-01	3.8060365000000002e-01	9.6008289999999996e-02
-1.6100000000000000e-01	3.7916076999999998e-01	9.5739809999999995e-02
-1.6000000000000000e-01	3.7774218999999998e-01	9.5472300000000010e-02
-1.5900000000000000e-01	3.7634745000000003e-01	9.5205789999999998e-02
-1.5800000000000000e-01	3.7497629999999998e-01	9.4940239999999995e-02
-1.5700000000000000e-01	3.7362656999999999e-01	9.4675449999999994e-02
-1.5600000000000000e-01	3.7229782000000000e-01	9.4411469999999997e-02
-1.5500000000000000e-01	3.7099031999999998e-01	9.4148290000000009e-02
-1.5400000000000000e-01	3.6970276000000002e-01	9.3885810000000014e-02
-1.5300000000000000e-01	3.6843429000000000e-01	9.3623960000000006e-02
-1.5200000000000000e-01	3.6718426999999998e-01	9.3362710000000002e-02
-1.5100000000000000e-01	3.6595206999999996e-01	9.3102039999999997e-02
-1.4999999999999999e-01	3.6473791999999999e-01	9.2841900000000005e-02
-1.4899999999999999e-01	3.6354013000000002e-01	9.2582239999999996e-02
-1.4799999999999999e-01	3.6235902999999997e-01	9.2323039999999995e-02
-1.4699999999999999e-01	3.6119351999999999e-01	9.2064250000000000e-02
-1.4599999999999999e-01	3.6004373000000001e-01	9.1805830000000005e-02
-1.4499999999999999e-01	3.5890919000000004e-01	9.1547759999999992e-02
-1.4399999999999999e-01	3.5778925000000000e-01	9.1289960000000003e-02
-1.4299999999999999e-01	3.5668338999999999e-01	9.1032510000000011e-02
-1.4199999999999999e-01	3.5559166000000003e-01	9.0775250000000002e-02
-1.4099999999999999e-01	3.5451320999999997e-01	9.0518230000000005e-02
-1.4000000000000001e-01	3.5344830999999999e-01	9.0261409999999986e-02
-1.3900000000000001e-01	3.5239674999999998e-01	9.0004750000000008e-02
-1.3800000000000001e-01	3.5135773000000003e-01	8.9748259999999996e-02
-1.3700000000000001e-01	3.5033104999999998e-01	8.9491870000000001e-02
-1.3600000000000001e-01	3.4931716000000002e-01	8.9235640000000005e-02
-1.3500000000000001e-01	3.4831483999999996e-01	8.8979459999999996e-02
-1.3400000000000001e-01	3.4732464999999996e-01	8.8723369999999996e-02
-1.3300000000000001e-01	3.4634615999999996e-01	8.8467340000000005e-02
-1.3200000000000001e-01	3.4537894999999996e-01	8.8211330000000004e-02
-1.3100000000000001e-01	3.4442403000000005e-01	8.7955400000000003e-02
-1.3000000000000000e-01	3.4347976000000002e-01	8.7699520000000003e-02
-1.2900000000000000e-01	3.4254720999999999e-01	8.7443659999999993e-02
-1.2800000000000000e-01	3.4162560000000003e-01	8.7187849999999997e-02
-1.2700000000000000e-01	3.4071570000000001e-01	8.6932099999999998e-02
-1.2600000000000000e-01	3.3981640000000002e-01	8.6676339999999991e-02
-1.2500000000000000e-01	3.3892881000000002e-01	8.6420710000000012e-02
-1.2400000000000000e-01	3.3805221000000002e-01	8.6165149999999996e-02
-1.2300000000000000e-01	3.3718729999999997e-01	8.5909669999999994e-02
-1.2200000000000000e-01	3.3633367000000003e-01	8.5654309999999997e-02
-1.2100000000000000e-01	3.3549182000000000e-01	8.5399110000000000e-02
-1.2000000000000000e-01	3.3466170000000001e-01	8.5144070000000002e-02
-1.1899999999999999e-01	3.3384335999999998e-01	8.4889259999999994e-02
-1.1799999999999999e-01	3.3303714000000001e-01	8.4634650000000006e-02
-1.1700000000000001e-01	3.3224326999999998e-01	8.4380369999999996e-02
-1.1600000000000001e-01	3.3146279000000001e-01	8.4126490000000012e-02
-1.1500000000000000e-01	3.3069514000000000e-01	8.3872950000000002e-02
-1.1400000000000000e-01	3.2994124999999996e-01	8.3619970000000002e-02
-1.1300000000000000e-01	3.2920091999999995e-01	8.3367420000000012e-02
-1.1200000000000000e-01	3.2847537000000004e-01	8.3115549999999996e-02
-1.1100000000000000e-01	3.2776495999999999e-01	8.2864350000000003e-02
-1.1000000000000000e-01	3.2707041999999997e-01	8.2613959999999986e-02
-1.0900000000000000e-01	3.2639201000000001e-01	8.2364549999999995e-02
-1.0800000000000000e-01	3.2573067000000000e-01	8.2116010000000003e-02
-1.0700000000000000e-01	3.2508756000000000e-01	8.1868699999999989e-02
-1.0600000000000000e-01	3.2446301000000000e-01	8.1622590000000023e-02
-1.0500000000000000e-01	3.2385811000000003e-01	8.1377840000000007e-02
-1.0400000000000000e-01	3.2327431000000001e-01	8.1134609999999996e-02
-1.0299999999999999e-01	3.2271291000000002e-01	8.0893080000000006e-02
-1.0199999999999999e-01	3.2217444000000001e-01	8.0653400000000014e-02
-1.0100000000000001e-01	3.2166057000000003e-01	8.0415739999999999e-02
-1.0000000000000001e-01	3.2117352999999998e-01	8.0180370000000001e-02
-9.9000000000000005e-02	3.2071368000000000e-01	7.9947270000000001e-02
-9.8000000000000004e-02	3.2028412000000001e-01	7.9717020000000000e-02
-9.7000000000000003e-02	3.1988518999999999e-01	7.9489480000000015e-02
-9.6000000000000002e-02	3.1952047000000000e-01	7.9265110000000000e-02
-9.5000000000000001e-02	3.1919193000000001e-01	7.9044200000000009e-02
-9.4000000000000000e-02	3.1890099000000005e-01	7.8826850000000004e-02
-9.2999999999999999e-02	3.1865178999999993e-01	7.8613549999999990e-02
-9.1999999999999998e-02	3.1844655999999999e-01	7.8404530000000000e-02
-9.0999999999999998e-02	3.1828858999999998e-01	7.8200180000000008e-02
-8.9999999999999997e-02	3.1818033000000007e-01	7.8000779999999992e-02
-8.8999999999999996e-02	3.1812770000000001e-01	7.7806840000000002e-02
-8.7999999999999995e-02	3.1813264000000002e-01	7.7618669999999987e-02
-8.6999999999999994e-02	3.1820140000000002e-01	7.7436780000000011e-02
-8.5999999999999993e-02	3.1833731999999998e-01	7.7261600000000000e-02
-8.5000000000000006e-02	3.1854723000000001e-01	7.7093720000000004e-02
-8.4000000000000005e-02	3.1883544999999996e-01	7.6933539999999995e-02
-8.3000000000000004e-02	3.1921029000000001e-01	7.6781759999999991e-02
-8.2000000000000003e-02	3.1967719000000000e-01	7.6638949999999997e-02
-8.1000000000000003e-02	3.2024444000000002e-01	7.6505850000000014e-02
-8.0000000000000002e-02	3.2092166000000000e-01	7.6383049999999994e-02
-7.9000000000000001e-02	3.2171655999999998e-01	7.6271459999999999e-02
-7.8000000000000000e-02	3.2264150000000003e-01	7.6171809999999993e-02
-7.6999999999999999e-02	3.2370652999999999e-01	7.6085070000000005e-02
-7.5999999999999998e-02	3.2492513000000001e-01	7.6012170000000004e-02
-7.4999999999999997e-02	3.2631331000000002e-01	7.5954229999999998e-02
-7.3999999999999996e-02	3.2788426000000004e-01	7.5912300000000002e-02
-7.2999999999999995e-02	3.2965834999999993e-01	7.5887730000000000e-02
-7.1999999999999995e-02	3.3165368000000001e-01	7.5881789999999991e-02
-7.0999999999999994e-02	3.3389405000000005e-01	7.5896029999999989e-02
-7.0000000000000007e-02	3.3640513000000005e-01	7.5932149999999990e-02
-6.9000000000000006e-02	3.3921580000000001e-01	7.5991939999999994e-02
-6.8000000000000005e-02	3.4235784000000002e-01	7.6077359999999997e-02
-6.7000000000000004e-02	3.4586586000000002e-01	7.6190460000000015e-02
-6.6000000000000003e-02	3.4978630999999999e-01	7.6334180000000001e-02
-6.5000000000000002e-02	3.5416109000000001e-01	7.6510729999999999e-02
-6.4000000000000001e-02	3.5904651999999998e-01	7.6723490000000005e-02
-6.3000000000000000e-02	3.6450145000000000e-01	7.6975800000000011e-02
-6.2000000000000000e-02	3.7059359999999997e-01	7.7271519999999996e-02
-6.0999999999999999e-02	3.7739565999999997e-01	7.7614750000000010e-02
-5.9999999999999998e-02	3.8499675999999999e-01	7.8010819999999981e-02
-5.8999999999999997e-02	3.9348124000000001e-01	7.8464670000000014e-02
-5.8000000000000003e-02	4.0294666000000001e-01	7.8982469999999999e-02
-5.7000000000000002e-02	4.1349454999999996e-01	7.9571299999999998e-02
-5.6000000000000001e-02	4.2521175999999999e-01	8.0237929999999999e-02
-5.5000000000000000e-02	4.3818704000000003e-01	8.0990999999999994e-02
-5.3999999999999999e-02	4.5246828000000000e-01	8.1838350000000004e-02
-5.2999999999999999e-02	4.6808563000000003e-01	8.2789790000000002e-02
-5.1999999999999998e-02	4.8499034000000002e-01	8.3853250000000004e-02
-5.0999999999999997e-02	5.0307888000000001e-01	8.5037129999999989e-02
-5.0000000000000003e-02	5.2218936000000005e-01	8.6349659999999995e-02
-4.9000000000000002e-02	5.4207337000000000e-01	8.7795999999999999e-02
-4.8000000000000001e-02	5.6246361000000000e-01	8.9380749999999995e-02
-4.7000000000000000e-02	5.8308647999999996e-01	9.1106270000000003e-02
-4.5999999999999999e-02	6.0368984999999997e-01	9.2972790000000000e-02
-4.4999999999999998e-02	6.2407561999999994e-01	9.4979020000000011e-02
-4.3999999999999997e-02	6.4410824000000000e-01	9.7122250000000007e-02
-4.2999999999999997e-02	6.6371012000000007e-01	9.9398939999999991e-02
-4.2000000000000003e-02	6.8285512999999998e-01	1.0180489999999999e-01
-4.1000000000000002e-02	7.0154861999999996e-01	1.0433560000000000e-01
-4.0000000000000001e-02	7.1981733000000014e-01	1.0698637000000001e-01
-3.9000000000000000e-02	7.3769381000000012e-01	1.0975240000000000e-01
-3.7999999999999999e-02	7.5520803999999997e-01	1.1262860999999999e-01
-3.6999999999999998e-02	7.7237809000000002e-01	1.1560964000000001e-01
-3.5999999999999997e-02	7.8920397000000009e-01	1.1868930000000001e-01
-3.5000000000000003e-02	8.0566167000000000e-01	1.2186042000000000e-01
-3.4000000000000002e-02	8.2169982000000008e-01	1.2511442000000000e-01
-3.3000000000000002e-02	8.3723422999999997e-01	1.2844076999999998e-01
-3.2000000000000001e-02	8.5214427999999998e-01	1.3182650000000001e-01
-3.1000000000000000e-02	8.6627215999999996e-01	1.3525574000000001e-01
-2.9999999999999999e-02	8.7942623000000009e-01	1.3870962000000001e-01
-2.9000000000000001e-02	8.9138545000000013e-01	1.4216621999999998e-01
-2.8000000000000001e-02	9.0191294000000000e-01	1.4560083999999998e-01
-2.7000000000000000e-02	9.1077326999999997e-01	1.4898678999999998e-01
-2.5999999999999999e-02	9.1775482999999991e-01	1.5229713000000000e-01
-2.5000000000000001e-02	9.2268876999999994e-01	1.5550540000000002e-01
-2.4000000000000000e-02	9.2546636000000004e-01	1.5858712999999999e-01
-2.3000000000000000e-02	9.2604529999999996e-01	1.6152050999999998e-01
-2.1999999999999999e-02	9.2445007999999995e-01	1.6428702999999997e-01
-2.1000000000000001e-02	9.2076021000000008e-01	1.6687073000000002e-01
-2.0000000000000000e-02	9.1509719000000000e-01	1.6925767999999999e-01
-1.9000000000000000e-02	9.0760848999999988e-01	1.7143535000000001e-01
-1.7999999999999999e-02	8.9845638999999999e-01	1.7339164000000001e-01
-1.7000000000000001e-02	8.8780751999999996e-01	1.7511457000000000e-01
-1.6000000000000000e-02	8.7582808999999995e-01	1.7659224000000001e-01
-1.4999999999999999e-02	8.6268564000000003e-01	1.7781317000000002e-01
-1.4000000000000000e-02	8.4854901000000005e-01	1.7876700000000001e-01
-1.2999999999999999e-02	8.3359183000000003e-01	1.7944553999999999e-01
-1.2000000000000000e-02	8.1799649000000008e-01	1.7984364999999999e-01
-1.0999999999999999e-02	8.0195234999999998e-01	1.7996024999999999e-01
-1.0000000000000000e-02	7.8565432000000002e-01	1.7979839000000000e-01
-8.9999999999999993e-03	7.6929445999999990e-01	1.7936588000000001e-01
-8.0000000000000002e-03	7.5305745999999996e-01	1.7867517999999999e-01
-7.0000000000000001e-03	7.3710983000000008e-01	1.7774371999999999e-01
-6.0000000000000001e-03	7.2159112000000003e-01	1.7659438000000000e-01
-5.0000000000000001e-03	7.0660714000000002e-01	1.7525616000000002e-01
-4.0000000000000001e-03	6.9222674999999989e-01	1.7376589000000001e-01
-3.0000000000000001e-03	6.7852383999999999e-01	1.7217317999999998e-01
-2.0000000000000000e-03	6.6577524999999993e-01	1.7055584000000001e-01
-1.0000000000000000e-03	6.5505491999999998e-01	1.6905903999999999e-01
0.0000000000000000e+00	6.4921074999999995e-01	1.6795409000000000e-01
1.0000000000000000e-03	6.5224789999999999e-01	1.6760354999999999e-01
2.0000000000000000e-03	6.6319740999999999e-01	1.6797358000000001e-01
3.0000000000000001e-03	6.7704877000000008e-01	1.6762104999999999e-01
4.0000000000000001e-03	6.9592151000000002e-01	1.6435593000000001e-01
5.0000000000000001e-03	6.9582286999999998e-01	1.6019285999999999e-01
6.0000000000000001e-03	6.8450133999999996e-01	1.5823082999999999e-01
7.0000000000000001e-03	6.7956784000000003e-01	1.5741463999999999e-01
8.0000000000000002e-03	6.7957345000000002e-01	1.5702632000000000e-01
8.9999999999999993e-03	6.8285476000000001e-01	1.5692972000000002e-01
1.0000000000000000e-02	6.8850738999999994e-01	1.5711043000000002e-01
1.0999999999999999e-02	6.9596895000000003e-01	1.5756976000000000e-01
1.2000000000000000e-02	7.0481664999999993e-01	1.5830680999999999e-01
1.2999999999999999e-02	7.1467877000000013e-01	1.5931508999999999e-01
1.4000000000000000e-02	7.2519810000000007e-01	1.6058182000000001e-01
1.4999999999999999e-02	7.3601591000000000e-01	1.6208722999999997e-01
1.6000000000000000e-02	7.4677710000000008e-01	1.6380476999999999e-01
1.7000000000000001e-02	7.5713696000000008e-01	1.6570195999999998e-01
1.7999999999999999e-02	7.6677655999999994e-01	1.6774129999999998e-01
1.9000000000000000e-02	7.7541796000000007e-01	1.6988257000000001e-01
2.0000000000000000e-02	7.8283709000000012e-01	1.7208444999999997e-01
2.1000000000000001e-02	7.8887457999999999e-01	1.7430727000000001e-01
2.1999999999999999e-02	7.9343817999999999e-01	1.7651423000000002e-01
2.3000000000000000e-02	7.9649862999999987e-01	1.7867336000000000e-01
2.4000000000000000e-02	7.9808334999999997e-01	1.8075817999999999e-01
2.5000000000000001e-02	7.9826417999999999e-01	1.8274794000000000e-01
2.5999999999999999e-02	7.9714526000000008e-01	1.8462769000000001e-01
2.7000000000000000e-02	7.9485096000000000e-01	1.8638769000000002e-01
2.8000000000000001e-02	7.9151490000000002e-01	1.8802282000000001e-01
2.9000000000000001e-02	7.8727437000000011e-01	1.8953196999999999e-01
2.9999999999999999e-02	7.8226162999999993e-01	1.9091707000000002e-01
3.1000000000000000e-02	7.7660331000000005e-01	1.9218260000000001e-01
3.2000000000000001e-02	7.7041539000000003e-01	1.9333494999999998e-01
3.3000000000000002e-02	7.6380460999999999e-01	1.9438171000000001e-01
3.4000000000000002e-02	7.5686485000000003e-01	1.9533118999999999e-01
3.5000000000000003e-02	7.4968089000000004e-01	1.9619203999999998e-01
3.5999999999999997e-02	7.4232416000000012e-01	1.9697282999999999e-01
3.6999999999999998e-02	7.3485753999999992e-01	1.9768173000000000e-01
3.7999999999999999e-02	7.2733230000000004e-01	1.9832648000000000e-01
3.9000000000000000e-02	7.1979274000000004e-01	1.9891409000000002e-01
4.0000000000000001e-02	7.1227400999999990e-01	1.9945088000000000e-01
4.1000000000000002e-02	7.0480468000000007e-01	1.9994250000000002e-01
4.2000000000000003e-02	6.9740712000000005e-01	2.0039384999999998e-01
4.2999999999999997e-02	6.9009894000000005e-01	2.0080919999999997e-01
4.3999999999999997e-02	6.8289352999999997e-01	2.0119217000000000e-01
4.4999999999999998e-02	6.7580034000000000e-01	2.0154590000000000e-01
4.5999999999999999e-02	6.6882593999999995e-01	2.0187303000000001e-01
4.7000000000000000e-02	6.6197546000000007e-01	2.0217571000000001e-01
4.8000000000000001e-02	6.5525091999999996e-01	2.0245580000000002e-01
4.9000000000000002e-02	6.4865412000000000e-01	2.0271479000000001e-01
5.0000000000000003e-02	6.4218467000000001e-01	2.0295389999999996e-01
5.0999999999999997e-02	6.3584200999999996e-01	2.0317407000000001e-01
5.1999999999999998e-02	6.2962459999999998e-01	2.0337608000000001e-01
5.2999999999999999e-02	6.2353049999999999e-01	2.0356052999999999e-01
5.3999999999999999e-02	6.1755713999999995e-01	2.0372778999999999e-01
5.5000000000000000e-02	6.1170212999999996e-01	2.0387813000000002e-01
5.6000000000000001e-02	6.0596304000000001e-01	2.0401174000000000e-01
5.7000000000000002e-02	6.0033738999999997e-01	2.0412864999999999e-01
5.8000000000000003e-02	5.9482162999999999e-01	2.0422883999999999e-01
[truncated: 1,880 more rows]
