# Supplementary material for: An electronic origin of charge order in infinite-layer nickelates
Source: Nat Commun. 2023 Sep 6;14:5477. doi: 10.1038/s41467-023-41236-3 (PMC10482875; doi:10.1038/s41467-023-41236-3)
Supplement: Supplementary file 3 — Source Data [file 41467_2023_41236_MOESM3_ESM.zip › Figure1/panel_b/data.txt]

#Figure 1b
#CO spectral function
#omega(eV) Nd-d(1/eV) interstitial-s(1/eV)
-2.0000000000000000e+01	1.2958199999999998e-03	3.1115000000000000e-04
-1.9980000000000000e+01	1.2983100000000000e-03	3.1181999999999998e-04
-1.9960000000000001e+01	1.3008100000000001e-03	3.1250000000000001e-04
-1.9940000000000001e+01	1.3033099999999998e-03	3.1316999999999998e-04
-1.9920000000000002e+01	1.3058300000000000e-03	3.1385000000000001e-04
-1.9899999999999999e+01	1.3083399999999999e-03	3.1452999999999999e-04
-1.9879999999999999e+01	1.3108700000000002e-03	3.1521000000000001e-04
-1.9859999999999999e+01	1.3134100000000001e-03	3.1588999999999999e-04
-1.9840000000000000e+01	1.3159400000000000e-03	3.1658000000000001e-04
-1.9820000000000000e+01	1.3185100000000000e-03	3.1726999999999998e-04
-1.9800000000000001e+01	1.3210700000000001e-03	3.1796000000000000e-04
-1.9780000000000001e+01	1.3236300000000001e-03	3.1866000000000002e-04
-1.9760000000000002e+01	1.3262200000000001e-03	3.1934999999999998e-04
-1.9739999999999998e+01	1.3288000000000000e-03	3.2005000000000000e-04
-1.9719999999999999e+01	1.3313799999999998e-03	3.2075000000000002e-04
-1.9699999999999999e+01	1.3339800000000000e-03	3.2145999999999997e-04
-1.9680000000000000e+01	1.3366000000000001e-03	3.2216999999999999e-04
-1.9660000000000000e+01	1.3392000000000000e-03	3.2287000000000000e-04
-1.9640000000000001e+01	1.3418300000000002e-03	3.2359000000000001e-04
-1.9620000000000001e+01	1.3444600000000000e-03	3.2430000000000002e-04
-1.9600000000000001e+01	1.3471099999999999e-03	3.2501999999999997e-04
-1.9579999999999998e+01	1.3497399999999999e-03	3.2573999999999998e-04
-1.9559999999999999e+01	1.3524100000000001e-03	3.2645999999999999e-04
-1.9539999999999999e+01	1.3550799999999998e-03	3.2718999999999999e-04
-1.9520000000000000e+01	1.3577500000000000e-03	3.2791000000000000e-04
-1.9500000000000000e+01	1.3604299999999999e-03	3.2864000000000000e-04
-1.9480000000000000e+01	1.3631300000000002e-03	3.2937999999999999e-04
-1.9460000000000001e+01	1.3658300000000000e-03	3.3011000000000000e-04
-1.9440000000000001e+01	1.3685400000000001e-03	3.3084999999999999e-04
-1.9420000000000002e+01	1.3712499999999999e-03	3.3158999999999999e-04
-1.9399999999999999e+01	1.3739700000000000e-03	3.3233999999999998e-04
-1.9379999999999999e+01	1.3767200000000001e-03	3.3307999999999998e-04
-1.9359999999999999e+01	1.3794399999999998e-03	3.3383000000000002e-04
-1.9340000000000000e+01	1.3822100000000000e-03	3.3458000000000001e-04
-1.9320000000000000e+01	1.3849600000000000e-03	3.3534000000000000e-04
-1.9300000000000001e+01	1.3877300000000000e-03	3.3609999999999998e-04
-1.9280000000000001e+01	1.3905100000000000e-03	3.3686000000000002e-04
-1.9260000000000002e+01	1.3932999999999999e-03	3.3762000000000001e-04
-1.9239999999999998e+01	1.3960999999999999e-03	3.3838999999999999e-04
-1.9219999999999999e+01	1.3989000000000002e-03	3.3916000000000003e-04
-1.9199999999999999e+01	1.4017200000000000e-03	3.3993000000000001e-04
-1.9180000000000000e+01	1.4045500000000001e-03	3.4069999999999999e-04
-1.9160000000000000e+01	1.4073800000000000e-03	3.4148000000000002e-04
-1.9140000000000001e+01	1.4102199999999998e-03	3.4225999999999999e-04
-1.9120000000000001e+01	1.4130700000000000e-03	3.4305000000000002e-04
-1.9100000000000001e+01	1.4159300000000001e-03	3.4382999999999999e-04
-1.9079999999999998e+01	1.4188000000000000e-03	3.4462000000000002e-04
-1.9059999999999999e+01	1.4216699999999999e-03	3.4541999999999998e-04
-1.9039999999999999e+01	1.4245700000000002e-03	3.4621000000000001e-04
-1.9020000000000000e+01	1.4274700000000001e-03	3.4701000000000003e-04
-1.9000000000000000e+01	1.4303699999999998e-03	3.4781999999999999e-04
-1.8980000000000000e+01	1.4332900000000000e-03	3.4862000000000001e-04
-1.8960000000000001e+01	1.4362199999999998e-03	3.4943000000000002e-04
-1.8940000000000001e+01	1.4391600000000001e-03	3.5023999999999998e-04
-1.8920000000000002e+01	1.4420900000000000e-03	3.5105999999999999e-04
-1.8899999999999999e+01	1.4450600000000000e-03	3.5187000000000000e-04
-1.8879999999999999e+01	1.4480199999999999e-03	3.5269000000000001e-04
-1.8859999999999999e+01	1.4510000000000000e-03	3.5352000000000002e-04
-1.8840000000000000e+01	1.4539799999999999e-03	3.5435000000000002e-04
-1.8820000000000000e+01	1.4569700000000001e-03	3.5518000000000002e-04
-1.8800000000000001e+01	1.4599800000000000e-03	3.5600999999999997e-04
-1.8780000000000001e+01	1.4629999999999999e-03	3.5684999999999997e-04
-1.8760000000000002e+01	1.4660300000000001e-03	3.5769000000000003e-04
-1.8739999999999998e+01	1.4690699999999998e-03	3.5853000000000002e-04
-1.8719999999999999e+01	1.4721000000000001e-03	3.5938000000000002e-04
-1.8699999999999999e+01	1.4751700000000000e-03	3.6023000000000001e-04
-1.8680000000000000e+01	1.4782300000000003e-03	3.6109000000000000e-04
-1.8660000000000000e+01	1.4813100000000000e-03	3.6193999999999999e-04
-1.8640000000000001e+01	1.4843899999999999e-03	3.6280999999999998e-04
-1.8620000000000001e+01	1.4874800000000000e-03	3.6367000000000002e-04
-1.8600000000000001e+01	1.4906000000000001e-03	3.6454000000000000e-04
-1.8579999999999998e+01	1.4937199999999998e-03	3.6540999999999999e-04
-1.8559999999999999e+01	1.4968399999999999e-03	3.6629000000000002e-04
-1.8539999999999999e+01	1.4999700000000002e-03	3.6716000000000000e-04
-1.8520000000000000e+01	1.5031399999999998e-03	3.6804999999999997e-04
-1.8500000000000000e+01	1.5062999999999999e-03	3.6893000000000001e-04
-1.8480000000000000e+01	1.5094700000000002e-03	3.6981999999999998e-04
-1.8460000000000001e+01	1.5126500000000001e-03	3.7072000000000000e-04
-1.8440000000000001e+01	1.5158400000000001e-03	3.7160999999999997e-04
-1.8420000000000002e+01	1.5190600000000002e-03	3.7251000000000000e-04
-1.8399999999999999e+01	1.5222499999999999e-03	3.7342000000000001e-04
-1.8379999999999999e+01	1.5255000000000002e-03	3.7432999999999998e-04
-1.8359999999999999e+01	1.5287299999999998e-03	3.7523999999999999e-04
-1.8340000000000000e+01	1.5319699999999999e-03	3.7615000000000001e-04
-1.8320000000000000e+01	1.5352400000000000e-03	3.7707000000000002e-04
-1.8300000000000001e+01	1.5385200000000000e-03	3.7800000000000003e-04
-1.8280000000000001e+01	1.5417799999999998e-03	3.7891999999999998e-04
-1.8260000000000002e+01	1.5450899999999998e-03	3.7984999999999999e-04
-1.8239999999999998e+01	1.5483900000000000e-03	3.8078999999999999e-04
-1.8219999999999999e+01	1.5517199999999999e-03	3.8172999999999999e-04
-1.8199999999999999e+01	1.5550400000000002e-03	3.8266999999999999e-04
-1.8180000000000000e+01	1.5583900000000000e-03	3.8361999999999999e-04
-1.8160000000000000e+01	1.5617299999999999e-03	3.8456999999999999e-04
-1.8140000000000001e+01	1.5651000000000003e-03	3.8551999999999998e-04
-1.8120000000000001e+01	1.5684799999999999e-03	3.8648000000000003e-04
-1.8100000000000001e+01	1.5718700000000000e-03	3.8745000000000001e-04
-1.8079999999999998e+01	1.5752600000000002e-03	3.8842000000000000e-04
-1.8059999999999999e+01	1.5786799999999998e-03	3.8938999999999998e-04
-1.8039999999999999e+01	1.5821100000000001e-03	3.9036000000000002e-04
-1.8020000000000000e+01	1.5855299999999999e-03	3.9134000000000000e-04
-1.8000000000000000e+01	1.5889900000000000e-03	3.9232999999999998e-04
-1.7980000000000000e+01	1.5924500000000000e-03	3.9332000000000001e-04
-1.7960000000000001e+01	1.5959200000000000e-03	3.9430999999999998e-04
-1.7940000000000001e+01	1.5994100000000001e-03	3.9531000000000001e-04
-1.7920000000000002e+01	1.6029000000000002e-03	3.9630999999999998e-04
-1.7899999999999999e+01	1.6064100000000000e-03	3.9732000000000000e-04
-1.7879999999999999e+01	1.6099300000000001e-03	3.9833000000000002e-04
-1.7859999999999999e+01	1.6134800000000000e-03	3.9933999999999998e-04
-1.7840000000000000e+01	1.6170200000000000e-03	4.0036000000000000e-04
-1.7820000000000000e+01	1.6205899999999999e-03	4.0139000000000000e-04
-1.7800000000000001e+01	1.6241599999999999e-03	4.0242000000000001e-04
-1.7780000000000001e+01	1.6277399999999999e-03	4.0345000000000002e-04
-1.7760000000000002e+01	1.6313500000000002e-03	4.0449000000000003e-04
-1.7739999999999998e+01	1.6349699999999999e-03	4.0552999999999997e-04
-1.7719999999999999e+01	1.6385999999999998e-03	4.0657999999999997e-04
-1.7699999999999999e+01	1.6422299999999999e-03	4.0763000000000003e-04
-1.7680000000000000e+01	1.6458900000000001e-03	4.0869000000000002e-04
-1.7660000000000000e+01	1.6495499999999998e-03	4.0975000000000001e-04
-1.7640000000000001e+01	1.6532299999999999e-03	4.1082000000000000e-04
-1.7620000000000001e+01	1.6569300000000000e-03	4.1188999999999999e-04
-1.7600000000000001e+01	1.6606300000000002e-03	4.1297000000000003e-04
-1.7579999999999998e+01	1.6643599999999999e-03	4.1405000000000001e-04
-1.7559999999999999e+01	1.6680900000000001e-03	4.1513999999999999e-04
-1.7539999999999999e+01	1.6718400000000000e-03	4.1623000000000002e-04
-1.7520000000000000e+01	1.6756100000000001e-03	4.1732999999999999e-04
-1.7500000000000000e+01	1.6793900000000002e-03	4.1843000000000002e-04
-1.7480000000000000e+01	1.6831699999999999e-03	4.1953999999999998e-04
-1.7460000000000001e+01	1.6869800000000000e-03	4.2066000000000000e-04
-1.7440000000000001e+01	1.6907999999999999e-03	4.2177000000000002e-04
-1.7420000000000002e+01	1.6946299999999999e-03	4.2289999999999998e-04
-1.7399999999999999e+01	1.6984800000000000e-03	4.2402999999999999e-04
-1.7379999999999999e+01	1.7023600000000000e-03	4.2516000000000000e-04
-1.7359999999999999e+01	1.7062199999999998e-03	4.2630000000000001e-04
-1.7340000000000000e+01	1.7101099999999999e-03	4.2745000000000001e-04
-1.7320000000000000e+01	1.7140199999999999e-03	4.2860000000000001e-04
-1.7300000000000001e+01	1.7179500000000000e-03	4.2976000000000001e-04
-1.7280000000000001e+01	1.7218799999999999e-03	4.3092000000000000e-04
-1.7260000000000002e+01	1.7258399999999998e-03	4.3208999999999999e-04
-1.7239999999999998e+01	1.7298000000000001e-03	4.3325999999999998e-04
-1.7219999999999999e+01	1.7337799999999999e-03	4.3444000000000002e-04
-1.7199999999999999e+01	1.7377800000000000e-03	4.3563000000000000e-04
-1.7180000000000000e+01	1.7417900000000000e-03	4.3681999999999998e-04
-1.7160000000000000e+01	1.7458100000000000e-03	4.3802000000000001e-04
-1.7140000000000001e+01	1.7498699999999999e-03	4.3921999999999999e-04
-1.7120000000000001e+01	1.7539200000000000e-03	4.4043000000000001e-04
-1.7100000000000001e+01	1.7580000000000000e-03	4.4164999999999997e-04
-1.7079999999999998e+01	1.7620900000000000e-03	4.4286999999999999e-04
-1.7059999999999999e+01	1.7662000000000001e-03	4.4410000000000001e-04
-1.7039999999999999e+01	1.7703300000000001e-03	4.4533000000000002e-04
-1.7020000000000000e+01	1.7744700000000000e-03	4.4656999999999997e-04
-1.7000000000000000e+01	1.7786300000000002e-03	4.4781999999999998e-04
-1.6980000000000000e+01	1.7828000000000000e-03	4.4906999999999998e-04
-1.6960000000000001e+01	1.7869800000000001e-03	4.5032999999999998e-04
-1.6940000000000001e+01	1.7911800000000003e-03	4.5160000000000003e-04
-1.6920000000000002e+01	1.7953900000000000e-03	4.5287000000000002e-04
-1.6899999999999999e+01	1.7996399999999999e-03	4.5415000000000001e-04
-1.6879999999999999e+01	1.8038899999999998e-03	4.5543999999999999e-04
-1.6859999999999999e+01	1.8081700000000000e-03	4.5673000000000003e-04
-1.6840000000000000e+01	1.8124700000000001e-03	4.5804000000000000e-04
-1.6820000000000000e+01	1.8167699999999999e-03	4.5933999999999998e-04
-1.6800000000000001e+01	1.8210900000000000e-03	4.6066000000000000e-04
-1.6780000000000001e+01	1.8254300000000001e-03	4.6198000000000002e-04
-1.6760000000000002e+01	1.8297900000000000e-03	4.6330999999999998e-04
-1.6739999999999998e+01	1.8341500000000003e-03	4.6464000000000000e-04
-1.6719999999999999e+01	1.8385500000000000e-03	4.6599000000000000e-04
-1.6699999999999999e+01	1.8429700000000000e-03	4.6734000000000001e-04
-1.6680000000000000e+01	1.8473900000000002e-03	4.6870000000000001e-04
-1.6660000000000000e+01	1.8518399999999998e-03	4.7006000000000001e-04
-1.6640000000000001e+01	1.8563100000000001e-03	4.7143000000000000e-04
-1.6620000000000001e+01	1.8607999999999999e-03	4.7280999999999999e-04
-1.6600000000000001e+01	1.8653000000000003e-03	4.7419999999999998e-04
-1.6579999999999998e+01	1.8698199999999999e-03	4.7560000000000001e-04
-1.6559999999999999e+01	1.8743499999999999e-03	4.7699999999999999e-04
-1.6539999999999999e+01	1.8789200000000001e-03	4.7841000000000002e-04
-1.6520000000000000e+01	1.8834999999999998e-03	4.7982999999999999e-04
-1.6500000000000000e+01	1.8880899999999998e-03	4.8126000000000001e-04
-1.6480000000000000e+01	1.8927000000000002e-03	4.8270000000000002e-04
-1.6460000000000001e+01	1.8973299999999998e-03	4.8413999999999998e-04
-1.6440000000000001e+01	1.9020000000000000e-03	4.8559999999999999e-04
-1.6420000000000002e+01	1.9066600000000001e-03	4.8705999999999999e-04
-1.6399999999999999e+01	1.9113600000000000e-03	4.8853000000000004e-04
-1.6379999999999999e+01	1.9160700000000002e-03	4.9001000000000003e-04
-1.6359999999999999e+01	1.9207999999999999e-03	4.9149000000000003e-04
-1.6340000000000000e+01	1.9255600000000002e-03	4.9299000000000001e-04
-1.6320000000000000e+01	1.9303300000000001e-03	4.9448999999999999e-04
-1.6300000000000001e+01	1.9351199999999998e-03	4.9600999999999996e-04
-1.6280000000000001e+01	1.9399400000000000e-03	4.9753000000000004e-04
-1.6260000000000002e+01	1.9447700000000000e-03	4.9905999999999996e-04
-1.6239999999999998e+01	1.9496299999999999e-03	5.0060000000000002e-04
-1.6219999999999999e+01	1.9545000000000001e-03	5.0215000000000004e-04
-1.6199999999999999e+01	1.9593900000000001e-03	5.0370999999999999e-04
-1.6180000000000000e+01	1.9643199999999999e-03	5.0527999999999999e-04
-1.6160000000000000e+01	1.9692600000000000e-03	5.0686000000000004e-04
-1.6140000000000001e+01	1.9742200000000001e-03	5.0845000000000003e-04
-1.6120000000000001e+01	1.9792000000000000e-03	5.1004999999999996e-04
-1.6100000000000001e+01	1.9842000000000002e-03	5.1166000000000004e-04
-1.6079999999999998e+01	1.9892299999999998e-03	5.1327999999999996e-04
-1.6059999999999999e+01	1.9942700000000002e-03	5.1491000000000004e-04
-1.6039999999999999e+01	1.9993400000000001e-03	5.1654999999999995e-04
-1.6020000000000000e+01	2.0044400000000001e-03	5.1820000000000002e-04
-1.6000000000000000e+01	2.0095499999999997e-03	5.1986000000000003e-04
-1.5980000000000000e+01	2.0146900000000000e-03	5.2152999999999998e-04
-1.5960000000000001e+01	2.0198600000000001e-03	5.2320999999999997e-04
-1.5940000000000000e+01	2.0250400000000001e-03	5.2490000000000002e-04
-1.5920000000000000e+01	2.0302400000000000e-03	5.2660999999999995e-04
-1.5900000000000000e+01	2.0354800000000001e-03	5.2831999999999998e-04
-1.5880000000000001e+01	2.0407400000000001e-03	5.3005000000000001e-04
-1.5859999999999999e+01	2.0460100000000000e-03	5.3178999999999998e-04
-1.5840000000000000e+01	2.0513100000000002e-03	5.3353999999999999e-04
-1.5820000000000000e+01	2.0566399999999998e-03	5.3529999999999995e-04
-1.5800000000000001e+01	2.0619800000000001e-03	5.3706999999999995e-04
-1.5779999999999999e+01	2.0673499999999999e-03	5.3885999999999995e-04
-1.5760000000000000e+01	2.0727699999999998e-03	5.4065000000000005e-04
-1.5740000000000000e+01	2.0781900000000002e-03	5.4246000000000003e-04
-1.5720000000000001e+01	2.0836299999999999e-03	5.4429000000000001e-04
-1.5699999999999999e+01	2.0891099999999999e-03	5.4611999999999998e-04
-1.5680000000000000e+01	2.0945999999999998e-03	5.4796999999999995e-04
-1.5660000000000000e+01	2.1001300000000000e-03	5.4982999999999996e-04
-1.5640000000000001e+01	2.1056700000000000e-03	5.5170000000000002e-04
-1.5619999999999999e+01	2.1112599999999998e-03	5.5358999999999996e-04
-1.5600000000000000e+01	2.1168699999999999e-03	5.5548999999999996e-04
-1.5580000000000000e+01	2.1224899999999999e-03	5.5740000000000000e-04
-1.5560000000000000e+01	2.1281399999999997e-03	5.5933000000000003e-04
-1.5539999999999999e+01	2.1338400000000001e-03	5.6127000000000000e-04
-1.5520000000000000e+01	2.1395400000000001e-03	5.6322000000000002e-04
-1.5500000000000000e+01	2.1452799999999998e-03	5.6519000000000003e-04
-1.5480000000000000e+01	2.1510399999999999e-03	5.6718000000000003e-04
-1.5460000000000001e+01	2.1568300000000002e-03	5.6917000000000003e-04
-1.5440000000000000e+01	2.1626400000000000e-03	5.7118999999999996e-04
-1.5420000000000000e+01	2.1685000000000003e-03	5.7322000000000004e-04
-1.5400000000000000e+01	2.1743700000000001e-03	5.7525999999999996e-04
-1.5380000000000001e+01	2.1802800000000002e-03	5.7731999999999998e-04
-1.5359999999999999e+01	2.1862100000000001e-03	5.7939000000000005e-04
-1.5340000000000000e+01	2.1921800000000002e-03	5.8148000000000000e-04
-1.5320000000000000e+01	2.1981699999999997e-03	5.8359000000000004e-04
-1.5300000000000001e+01	2.2041900000000000e-03	5.8571000000000003e-04
-1.5279999999999999e+01	2.2102400000000000e-03	5.8785000000000000e-04
-1.5260000000000000e+01	2.2163199999999999e-03	5.9000000000000003e-04
-1.5240000000000000e+01	2.2224300000000001e-03	5.9217999999999999e-04
-1.5220000000000001e+01	2.2285800000000000e-03	5.9436999999999999e-04
-1.5199999999999999e+01	2.2347499999999998e-03	5.9657000000000004e-04
-1.5180000000000000e+01	2.2409600000000002e-03	5.9880000000000003e-04
-1.5160000000000000e+01	2.2471900000000000e-03	6.0103999999999995e-04
-1.5140000000000001e+01	2.2534500000000002e-03	6.0329999999999997e-04
-1.5119999999999999e+01	2.2597500000000000e-03	6.0557999999999999e-04
-1.5100000000000000e+01	2.2660700000000002e-03	6.0787000000000005e-04
-1.5080000000000000e+01	2.2724399999999997e-03	6.1019000000000004e-04
-1.5060000000000000e+01	2.2788399999999999e-03	6.1253000000000002e-04
-1.5039999999999999e+01	2.2852599999999999e-03	6.1488000000000005e-04
-1.5020000000000000e+01	2.2917299999999996e-03	6.1724999999999996e-04
-1.5000000000000000e+01	2.2982099999999997e-03	6.1965000000000002e-04
-1.4980000000000000e+01	2.3047499999999999e-03	6.2206000000000002e-04
-1.4960000000000001e+01	2.3113200000000000e-03	6.2449999999999995e-04
-1.4940000000000000e+01	2.3178999999999999e-03	6.2695000000000003e-04
-1.4920000000000000e+01	2.3245300000000000e-03	6.2943000000000005e-04
-1.4900000000000000e+01	2.3311999999999999e-03	6.3192000000000001e-04
-1.4880000000000001e+01	2.3379099999999999e-03	6.3444000000000000e-04
-1.4859999999999999e+01	2.3446400000000003e-03	6.3697999999999999e-04
-1.4840000000000000e+01	2.3514100000000000e-03	6.3955000000000001e-04
-1.4820000000000000e+01	2.3582200000000003e-03	6.4212999999999998e-04
-1.4800000000000001e+01	2.3650700000000004e-03	6.4473999999999998e-04
-1.4779999999999999e+01	2.3719600000000002e-03	6.4738000000000003e-04
-1.4760000000000000e+01	2.3788699999999999e-03	6.5003000000000001e-04
-1.4740000000000000e+01	2.3858299999999998e-03	6.5271000000000003e-04
-1.4720000000000001e+01	2.3928199999999999e-03	6.5541999999999998e-04
-1.4699999999999999e+01	2.3998600000000002e-03	6.5815000000000003e-04
-1.4680000000000000e+01	2.4069299999999998e-03	6.6089999999999996e-04
-1.4660000000000000e+01	2.4140400000000001e-03	6.6368000000000004e-04
-1.4640000000000001e+01	2.4212000000000001e-03	6.6649000000000005e-04
-1.4619999999999999e+01	2.4283799999999999e-03	6.6932000000000005e-04
-1.4600000000000000e+01	2.4356099999999999e-03	6.7217999999999998e-04
-1.4580000000000000e+01	2.4428799999999997e-03	6.7506000000000000e-04
-1.4560000000000000e+01	2.4501900000000001e-03	6.7796999999999996e-04
-1.4539999999999999e+01	2.4575300000000003e-03	6.8092000000000001e-04
-1.4520000000000000e+01	2.4649300000000002e-03	6.8387999999999999e-04
-1.4500000000000000e+01	2.4723600000000003e-03	6.8687999999999996e-04
-1.4480000000000000e+01	2.4798500000000000e-03	6.8990999999999996e-04
-1.4460000000000001e+01	2.4873600000000001e-03	6.9297000000000000e-04
-1.4440000000000000e+01	2.4949299999999998e-03	6.9605000000000003e-04
-1.4420000000000000e+01	2.5025300000000002e-03	6.9917000000000004e-04
-1.4400000000000000e+01	2.5101799999999999e-03	7.0231999999999998e-04
-1.4380000000000001e+01	2.5178700000000002e-03	7.0549999999999996e-04
-1.4359999999999999e+01	2.5256100000000002e-03	7.0870999999999998e-04
-1.4340000000000000e+01	2.5333899999999999e-03	7.1195999999999998e-04
-1.4320000000000000e+01	2.5412100000000003e-03	7.1522999999999997e-04
-1.4300000000000001e+01	2.5491000000000003e-03	7.1854000000000004e-04
-1.4279999999999999e+01	2.5570099999999998e-03	7.2188999999999999e-04
-1.4260000000000000e+01	2.5649900000000005e-03	7.2526999999999997e-04
-1.4240000000000000e+01	2.5730000000000002e-03	7.2868000000000000e-04
-1.4220000000000001e+01	2.5810700000000000e-03	7.3213000000000000e-04
-1.4199999999999999e+01	2.5891700000000000e-03	7.3561999999999998e-04
-1.4180000000000000e+01	2.5973300000000001e-03	7.3914000000000000e-04
-1.4160000000000000e+01	2.6055400000000004e-03	7.4271000000000005e-04
-1.4140000000000001e+01	2.6137799999999996e-03	7.4629999999999998e-04
-1.4119999999999999e+01	2.6220899999999997e-03	7.4994000000000005e-04
-1.4100000000000000e+01	2.6304500000000003e-03	7.5361999999999998e-04
-1.4080000000000000e+01	2.6388599999999998e-03	7.5734000000000001e-04
-1.4060000000000000e+01	2.6473099999999999e-03	7.6108999999999997e-04
-1.4039999999999999e+01	2.6558400000000000e-03	7.6488999999999995e-04
-1.4020000000000000e+01	2.6643899999999996e-03	7.6873000000000002e-04
-1.4000000000000000e+01	2.6730100000000000e-03	7.7262000000000001e-04
-1.3980000000000000e+01	2.6816800000000001e-03	7.7654000000000004e-04
-1.3960000000000001e+01	2.6903999999999999e-03	7.8050999999999999e-04
-1.3940000000000000e+01	2.6991599999999999e-03	7.8452999999999997e-04
-1.3920000000000000e+01	2.7080099999999998e-03	7.8859000000000004e-04
-1.3900000000000000e+01	2.7168799999999996e-03	7.9270000000000002e-04
-1.3880000000000001e+01	2.7258199999999999e-03	7.9684999999999999e-04
-1.3859999999999999e+01	2.7348300000000002e-03	8.0104999999999998e-04
-1.3840000000000000e+01	2.7438800000000002e-03	8.0530000000000000e-04
-1.3820000000000000e+01	2.7530000000000002e-03	8.0959999999999995e-04
-1.3800000000000001e+01	2.7621700000000000e-03	8.1395000000000003e-04
-1.3779999999999999e+01	2.7713899999999999e-03	8.1833999999999997e-04
-1.3760000000000000e+01	2.7806699999999998e-03	8.2280000000000005e-04
-1.3740000000000000e+01	2.7900000000000004e-03	8.2730000000000000e-04
-1.3720000000000001e+01	2.7994199999999999e-03	8.3184999999999997e-04
-1.3699999999999999e+01	2.8088900000000005e-03	8.3646999999999997e-04
-1.3680000000000000e+01	2.8184099999999995e-03	8.4113000000000005e-04
-1.3660000000000000e+01	2.8279899999999998e-03	8.4584999999999999e-04
-1.3640000000000001e+01	2.8376399999999998e-03	8.5063000000000001e-04
-1.3619999999999999e+01	2.8473500000000002e-03	8.5546999999999999e-04
-1.3600000000000000e+01	2.8571299999999998e-03	8.6036000000000001e-04
-1.3580000000000000e+01	2.8669600000000000e-03	8.6532000000000004e-04
-1.3560000000000000e+01	2.8768500000000002e-03	8.7033000000000000e-04
-1.3539999999999999e+01	2.8868300000000000e-03	8.7540999999999997e-04
-1.3520000000000000e+01	2.8968599999999998e-03	8.8055000000000002e-04
-1.3500000000000000e+01	2.9069400000000002e-03	8.8575000000000004e-04
-1.3480000000000000e+01	2.9171100000000005e-03	8.9101999999999996e-04
-1.3460000000000001e+01	2.9273300000000001e-03	8.9634999999999997e-04
-1.3440000000000000e+01	2.9376299999999997e-03	9.0174999999999999e-04
-1.3420000000000000e+01	2.9479999999999997e-03	9.0722000000000003e-04
-1.3400000000000000e+01	2.9584400000000001e-03	9.1275000000000004e-04
-1.3380000000000001e+01	2.9689299999999998e-03	9.1836000000000001e-04
-1.3359999999999999e+01	2.9794999999999999e-03	9.2402999999999995e-04
-1.3340000000000000e+01	2.9901400000000001e-03	9.2977999999999995e-04
-1.3320000000000000e+01	3.0008600000000002e-03	9.3561000000000002e-04
-1.3300000000000001e+01	3.0116400000000003e-03	9.4149999999999995e-04
-1.3279999999999999e+01	3.0225000000000000e-03	9.4748000000000000e-04
-1.3260000000000000e+01	3.0334300000000002e-03	9.5352999999999996e-04
-1.3240000000000000e+01	3.0444299999999999e-03	9.5965000000000004e-04
-1.3220000000000001e+01	3.0555100000000004e-03	9.6586000000000003e-04
-1.3199999999999999e+01	3.0666500000000002e-03	9.7214999999999997e-04
-1.3180000000000000e+01	3.0778900000000007e-03	9.7852000000000008e-04
-1.3160000000000000e+01	3.0891800000000000e-03	9.8496999999999994e-04
-1.3140000000000001e+01	3.1005600000000000e-03	9.9150999999999992e-04
-1.3119999999999999e+01	3.1120200000000001e-03	9.9813000000000007e-04
-1.3100000000000000e+01	3.1235499999999997e-03	1.0048399999999999e-03
-1.3080000000000000e+01	3.1351699999999996e-03	1.0116400000000001e-03
-1.3060000000000000e+01	3.1468499999999996e-03	1.0185200000000000e-03
-1.3039999999999999e+01	3.1586100000000001e-03	1.0254999999999999e-03
-1.3020000000000000e+01	3.1704699999999999e-03	1.0325700000000000e-03
-1.3000000000000000e+01	3.1824100000000001e-03	1.0397300000000000e-03
-1.2980000000000000e+01	3.1944300000000003e-03	1.0469900000000000e-03
-1.2960000000000001e+01	3.2065200000000000e-03	1.0543499999999999e-03
-1.2940000000000000e+01	3.2186900000000002e-03	1.0617999999999999e-03
-1.2920000000000000e+01	3.2309600000000002e-03	1.0693499999999999e-03
-1.2900000000000000e+01	3.2433099999999997e-03	1.0770100000000000e-03
-1.2880000000000001e+01	3.2557500000000000e-03	1.0847599999999999e-03
-1.2859999999999999e+01	3.2682599999999998e-03	1.0926200000000001e-03
-1.2840000000000000e+01	3.2808700000000000e-03	1.1005800000000001e-03
-1.2820000000000000e+01	3.2935600000000001e-03	1.1086500000000001e-03
-1.2800000000000001e+01	3.3063399999999996e-03	1.1168300000000001e-03
-1.2779999999999999e+01	3.3192000000000000e-03	1.1251200000000001e-03
-1.2760000000000000e+01	3.3321699999999998e-03	1.1335200000000001e-03
-1.2740000000000000e+01	3.3452199999999999e-03	1.1420300000000000e-03
-1.2720000000000001e+01	3.3583599999999999e-03	1.1506500000000000e-03
-1.2699999999999999e+01	3.3715999999999998e-03	1.1593899999999999e-03
-1.2680000000000000e+01	3.3849100000000005e-03	1.1682400000000001e-03
-1.2660000000000000e+01	3.3983400000000001e-03	1.1772200000000001e-03
-1.2640000000000001e+01	3.4118600000000001e-03	1.1863100000000001e-03
-1.2619999999999999e+01	3.4254699999999999e-03	1.1955200000000000e-03
-1.2600000000000000e+01	3.4391700000000001e-03	1.2048600000000001e-03
-1.2580000000000000e+01	3.4529800000000000e-03	1.2143200000000001e-03
-1.2560000000000000e+01	3.4668799999999999e-03	1.2239000000000000e-03
-1.2539999999999999e+01	3.4808800000000000e-03	1.2336100000000000e-03
-1.2520000000000000e+01	3.4949800000000000e-03	1.2434499999999999e-03
-1.2500000000000000e+01	3.5091799999999998e-03	1.2534200000000001e-03
-1.2480000000000000e+01	3.5234800000000003e-03	1.2635200000000000e-03
-1.2460000000000001e+01	3.5378900000000001e-03	1.2737499999999999e-03
-1.2440000000000000e+01	3.5523899999999999e-03	1.2841199999999999e-03
-1.2420000000000000e+01	3.5670200000000006e-03	1.2946100000000001e-03
-1.2400000000000000e+01	3.5817300000000004e-03	1.3052500000000000e-03
-1.2380000000000001e+01	3.5965499999999996e-03	1.3160200000000000e-03
-1.2359999999999999e+01	3.6114900000000002e-03	1.3269300000000000e-03
-1.2340000000000000e+01	3.6265200000000003e-03	1.3379700000000000e-03
-1.2320000000000000e+01	3.6416800000000004e-03	1.3491600000000001e-03
-1.2300000000000001e+01	3.6569300000000005e-03	1.3604900000000000e-03
-1.2279999999999999e+01	3.6722999999999994e-03	1.3719600000000000e-03
-1.2260000000000000e+01	3.6877899999999998e-03	1.3835700000000000e-03
-1.2240000000000000e+01	3.7033999999999999e-03	1.3953200000000000e-03
-1.2220000000000001e+01	3.7191000000000004e-03	1.4072300000000000e-03
-1.2199999999999999e+01	3.7349400000000000e-03	1.4192700000000000e-03
-1.2180000000000000e+01	3.7508899999999998e-03	1.4314600000000001e-03
-1.2160000000000000e+01	3.7669599999999998e-03	1.4438000000000001e-03
-1.2140000000000001e+01	3.7831499999999999e-03	1.4562799999999999e-03
-1.2119999999999999e+01	3.7994600000000002e-03	1.4689099999999999e-03
-1.2100000000000000e+01	3.8158799999999998e-03	1.4816899999999999e-03
-1.2080000000000000e+01	3.8324399999999995e-03	1.4946099999999999e-03
-1.2060000000000000e+01	3.8491099999999998e-03	1.5076800000000000e-03
-1.2039999999999999e+01	3.8659100000000002e-03	1.5208999999999999e-03
-1.2020000000000000e+01	3.8828599999999997e-03	1.5342699999999999e-03
-1.2000000000000000e+01	3.8999199999999999e-03	1.5477799999999999e-03
-1.1980000000000000e+01	3.9171200000000005e-03	1.5614500000000000e-03
-1.1960000000000001e+01	3.9344599999999999e-03	1.5752500000000000e-03
-1.1940000000000000e+01	3.9519000000000004e-03	1.5892100000000000e-03
-1.1920000000000000e+01	3.9695199999999998e-03	1.6033099999999999e-03
-1.1900000000000000e+01	3.9872499999999995e-03	1.6175499999999999e-03
-1.1880000000000001e+01	4.0051300000000000e-03	1.6319399999999999e-03
-1.1859999999999999e+01	4.0231399999999997e-03	1.6464699999999999e-03
-1.1840000000000000e+01	4.0412899999999995e-03	1.6611400000000000e-03
-1.1820000000000000e+01	4.0596100000000000e-03	1.6759500000000001e-03
-1.1800000000000001e+01	4.0780599999999997e-03	1.6909000000000000e-03
-1.1779999999999999e+01	4.0966500000000003e-03	1.7059899999999999e-03
-1.1760000000000000e+01	4.1154000000000000e-03	1.7212099999999999e-03
-1.1740000000000000e+01	4.1342999999999996e-03	1.7365700000000000e-03
-1.1720000000000001e+01	4.1533500000000001e-03	1.7520599999999999e-03
-1.1699999999999999e+01	4.1725500000000006e-03	1.7676700000000000e-03
-1.1680000000000000e+01	4.1919400000000008e-03	1.7834200000000000e-03
-1.1660000000000000e+01	4.2114700000000001e-03	1.7992900000000000e-03
-1.1640000000000001e+01	4.2311500000000004e-03	1.8152800000000001e-03
-1.1619999999999999e+01	4.2510200000000003e-03	1.8313900000000000e-03
-1.1600000000000000e+01	4.2710600000000001e-03	1.8476100000000000e-03
-1.1580000000000000e+01	4.2912300000000000e-03	1.8639500000000001e-03
-1.1560000000000000e+01	4.3116100000000004e-03	1.8804000000000000e-03
-1.1539999999999999e+01	4.3321499999999999e-03	1.8969600000000001e-03
-1.1520000000000000e+01	4.3528799999999999e-03	1.9136200000000000e-03
-1.1500000000000000e+01	4.3737899999999998e-03	1.9303800000000000e-03
-1.1480000000000000e+01	4.3948700000000004e-03	1.9472300000000001e-03
-1.1460000000000001e+01	4.4161399999999998e-03	1.9641799999999998e-03
-1.1440000000000000e+01	4.4376199999999998e-03	1.9812200000000001e-03
-1.1420000000000000e+01	4.4592700000000004e-03	1.9983399999999999e-03
-1.1400000000000000e+01	4.4811000000000000e-03	2.0155400000000001e-03
-1.1380000000000001e+01	4.5031600000000000e-03	2.0328199999999999e-03
-1.1359999999999999e+01	4.5253999999999997e-03	2.0501700000000000e-03
-1.1340000000000000e+01	4.5478599999999991e-03	2.0675799999999999e-03
-1.1320000000000000e+01	4.5705199999999998e-03	2.0850600000000001e-03
-1.1300000000000001e+01	4.5934000000000001e-03	2.1026000000000000e-03
-1.1279999999999999e+01	4.6164800000000001e-03	2.1201900000000001e-03
-1.1260000000000000e+01	4.6397799999999996e-03	2.1378399999999998e-03
-1.1240000000000000e+01	4.6633100000000004e-03	2.1555200000000002e-03
-1.1220000000000001e+01	4.6870699999999998e-03	2.1732499999999998e-03
-1.1199999999999999e+01	4.7110399999999997e-03	2.1910100000000002e-03
-1.1180000000000000e+01	4.7352899999999996e-03	2.2088099999999999e-03
-1.1160000000000000e+01	4.7597300000000002e-03	2.2266299999999998e-03
-1.1140000000000001e+01	4.7844200000000002e-03	2.2444800000000001e-03
-1.1119999999999999e+01	4.8093800000000003e-03	2.2623399999999998e-03
-1.1100000000000000e+01	4.8345699999999998e-03	2.2802199999999999e-03
-1.1080000000000000e+01	4.8600099999999997e-03	2.2981099999999999e-03
-1.1060000000000000e+01	4.8857299999999996e-03	2.3160099999999999e-03
-1.1039999999999999e+01	4.9117000000000006e-03	2.3338999999999999e-03
-1.1020000000000000e+01	4.9379500000000000e-03	2.3517999999999998e-03
-1.1000000000000000e+01	4.9644700000000003e-03	2.3696899999999998e-03
-1.0980000000000000e+01	4.9912700000000008e-03	2.3875799999999998e-03
-1.0960000000000001e+01	5.0183500000000004e-03	2.4054499999999999e-03
-1.0940000000000000e+01	5.0457200000000001e-03	2.4233100000000001e-03
-1.0920000000000000e+01	5.0733999999999996e-03	2.4411500000000000e-03
-1.0900000000000000e+01	5.1013600000000010e-03	2.4589700000000000e-03
-1.0880000000000001e+01	5.1296499999999995e-03	2.4767800000000000e-03
-1.0859999999999999e+01	5.1582399999999997e-03	2.4945599999999998e-03
-1.0840000000000000e+01	5.1871499999999997e-03	2.5123099999999998e-03
-1.0820000000000000e+01	5.2163899999999996e-03	2.5300399999999999e-03
-1.0800000000000001e+01	5.2459500000000001e-03	2.5477400000000002e-03
-1.0779999999999999e+01	5.2758599999999994e-03	2.5654200000000001e-03
-1.0760000000000000e+01	5.3061200000000010e-03	2.5830699999999998e-03
-1.0740000000000000e+01	5.3367099999999997e-03	2.6006900000000001e-03
-1.0720000000000001e+01	5.3676699999999997e-03	2.6182800000000002e-03
-1.0699999999999999e+01	5.3990100000000001e-03	2.6358499999999999e-03
-1.0680000000000000e+01	5.4307100000000001e-03	2.6534000000000002e-03
-1.0660000000000000e+01	5.4627899999999995e-03	2.6709199999999998e-03
-1.0640000000000001e+01	5.4952800000000000e-03	2.6884200000000000e-03
-1.0619999999999999e+01	5.5281400000000008e-03	2.7058999999999998e-03
-1.0600000000000000e+01	5.5614199999999992e-03	2.7233700000000001e-03
-1.0580000000000000e+01	5.5951200000000003e-03	2.7408300000000001e-03
-1.0560000000000000e+01	5.6292399999999998e-03	2.7582800000000001e-03
-1.0539999999999999e+01	5.6637799999999993e-03	2.7757300000000001e-03
-1.0520000000000000e+01	5.6987899999999996e-03	2.7931800000000001e-03
-1.0500000000000000e+01	5.7342499999999998e-03	2.8106400000000001e-03
-1.0480000000000000e+01	5.7701699999999998e-03	2.8281100000000000e-03
-1.0460000000000001e+01	5.8065500000000006e-03	2.8456000000000002e-03
-1.0440000000000000e+01	5.8434400000000001e-03	2.8631199999999998e-03
-1.0420000000000000e+01	5.8808000000000003e-03	2.8806600000000002e-03
-1.0400000000000000e+01	5.9186799999999999e-03	2.8982600000000002e-03
-1.0380000000000001e+01	5.9570700000000001e-03	2.9158999999999999e-03
-1.0359999999999999e+01	5.9959999999999996e-03	2.9336000000000002e-03
-1.0340000000000000e+01	6.0354599999999994e-03	2.9513700000000000e-03
-1.0320000000000000e+01	6.0754899999999994e-03	2.9692099999999999e-03
-1.0300000000000001e+01	6.1160900000000002e-03	2.9871400000000001e-03
-1.0279999999999999e+01	6.1572800000000002e-03	3.0051800000000001e-03
-1.0260000000000000e+01	6.1990600000000002e-03	3.0233199999999999e-03
-1.0240000000000000e+01	6.2414500000000008e-03	3.0415899999999998e-03
-1.0220000000000001e+01	6.2844800000000003e-03	3.0599899999999998e-03
-1.0199999999999999e+01	6.3281500000000003e-03	3.0785500000000002e-03
-1.0180000000000000e+01	6.3724799999999998e-03	3.0972600000000001e-03
-1.0160000000000000e+01	6.4175099999999995e-03	3.1161600000000002e-03
-1.0140000000000001e+01	6.4632099999999996e-03	3.1352400000000001e-03
-1.0119999999999999e+01	6.5096400000000006e-03	3.1545399999999999e-03
-1.0100000000000000e+01	6.5567899999999998e-03	3.1740599999999998e-03
-1.0080000000000000e+01	6.6047099999999997e-03	3.1938200000000000e-03
-1.0060000000000000e+01	6.6534100000000002e-03	3.2138499999999999e-03
-1.0039999999999999e+01	6.7028899999999995e-03	3.2341499999999999e-03
-1.0020000000000000e+01	6.7531900000000001e-03	3.2547499999999998e-03
-1.0000000000000000e+01	6.8043399999999999e-03	3.2756800000000000e-03
-9.9800000000000004e+00	6.8563500000000006e-03	3.2969399999999999e-03
-9.9600000000000009e+00	6.9092500000000005e-03	3.3185699999999999e-03
-9.9399999999999995e+00	6.9630700000000000e-03	3.3405800000000001e-03
-9.9199999999999999e+00	7.0178400000000000e-03	3.3630000000000001e-03
-9.9000000000000004e+00	7.0735700000000004e-03	3.3858600000000001e-03
-9.8800000000000008e+00	7.1303100000000008e-03	3.4091799999999999e-03
-9.8599999999999994e+00	7.1880899999999994e-03	3.4329899999999999e-03
-9.8399999999999999e+00	7.2469300000000004e-03	3.4573199999999998e-03
-9.8200000000000003e+00	7.3068500000000002e-03	3.4822000000000000e-03
-9.8000000000000007e+00	7.3679200000000009e-03	3.5076500000000002e-03
-9.7799999999999994e+00	7.4301699999999998e-03	3.5337200000000002e-03
-9.7599999999999998e+00	7.4935999999999996e-03	3.5604399999999998e-03
-9.7400000000000002e+00	7.5583000000000004e-03	3.5878400000000001e-03
-9.7200000000000006e+00	7.6242799999999998e-03	3.6159600000000001e-03
-9.6999999999999993e+00	7.6916099999999998e-03	3.6448499999999998e-03
-9.6799999999999997e+00	7.7603000000000004e-03	3.6745400000000000e-03
-9.6600000000000001e+00	7.8304299999999993e-03	3.7050799999999999e-03
-9.6400000000000006e+00	7.9020400000000008e-03	3.7365200000000001e-03
-9.6199999999999992e+00	7.9751900000000001e-03	3.7689099999999999e-03
-9.5999999999999996e+00	8.0499299999999985e-03	3.8023000000000002e-03
-9.5800000000000001e+00	8.1263099999999994e-03	3.8367399999999999e-03
-9.5600000000000005e+00	8.2044299999999987e-03	3.8723000000000000e-03
-9.5399999999999991e+00	8.2842899999999997e-03	3.9090300000000000e-03
-9.5199999999999996e+00	8.3660399999999999e-03	3.9470099999999999e-03
-9.5000000000000000e+00	8.4496899999999993e-03	3.9863099999999999e-03
-9.4800000000000004e+00	8.5353600000000005e-03	4.0270000000000002e-03
-9.4600000000000009e+00	8.6231099999999998e-03	4.0691700000000004e-03
-9.4399999999999995e+00	8.7130300000000001e-03	4.1128900000000001e-03
-9.4199999999999999e+00	8.8052099999999991e-03	4.1582600000000004e-03
-9.4000000000000004e+00	8.8997799999999995e-03	4.2053799999999999e-03
-9.3800000000000008e+00	8.9968000000000010e-03	4.2543700000000004e-03
-9.3599999999999994e+00	9.0964299999999991e-03	4.3053199999999996e-03
-9.3399999999999999e+00	9.1987700000000002e-03	4.3583600000000004e-03
-9.3200000000000003e+00	9.3039200000000002e-03	4.4136399999999999e-03
-9.3000000000000007e+00	9.4120499999999999e-03	4.4712800000000002e-03
-9.2799999999999994e+00	9.5233000000000002e-03	4.5314400000000003e-03
-9.2599999999999998e+00	9.6378500000000016e-03	4.5942900000000000e-03
-9.2400000000000002e+00	9.7558200000000001e-03	4.6600100000000000e-03
-9.2200000000000006e+00	9.8774299999999995e-03	4.7287900000000001e-03
-9.1999999999999993e+00	1.0002869999999999e-02	4.8008499999999997e-03
-9.1799999999999997e+00	1.0132330000000000e-02	4.8764200000000002e-03
-9.1600000000000001e+00	1.0266069999999999e-02	4.9557500000000001e-03
-9.1400000000000006e+00	1.0404340000000000e-02	5.0391200000000002e-03
-9.1199999999999992e+00	1.0547370000000000e-02	5.1268299999999998e-03
-9.0999999999999996e+00	1.0695469999999999e-02	5.2192000000000002e-03
-9.0800000000000001e+00	1.0848960000000000e-02	5.3165900000000004e-03
-9.0600000000000005e+00	1.1008170000000001e-02	5.4194200000000003e-03
-9.0399999999999991e+00	1.1173490000000001e-02	5.5281000000000002e-03
-9.0199999999999996e+00	1.1345300000000001e-02	5.6431199999999997e-03
-9.0000000000000000e+00	1.1524089999999999e-02	5.7650000000000002e-03
-8.9800000000000004e+00	1.1710300000000000e-02	5.8943299999999997e-03
-8.9600000000000009e+00	1.1904479999999999e-02	6.0317499999999998e-03
-8.9399999999999995e+00	1.2107200000000000e-02	6.1779699999999996e-03
-8.9199999999999999e+00	1.2319099999999999e-02	6.3337599999999999e-03
-8.9000000000000004e+00	1.2540880000000001e-02	6.4999899999999998e-03
-8.8800000000000008e+00	1.2773280000000000e-02	6.6775999999999997e-03
-8.8599999999999994e+00	1.3017140000000000e-02	6.8676400000000004e-03
-8.8399999999999999e+00	1.3273360000000000e-02	7.0712400000000003e-03
-8.8200000000000003e+00	1.3542910000000002e-02	7.2896599999999999e-03
-8.8000000000000007e+00	1.3826830000000000e-02	7.5242499999999997e-03
-8.7799999999999994e+00	1.4126270000000000e-02	7.7764499999999999e-03
-8.7599999999999998e+00	1.4442389999999999e-02	8.0478300000000006e-03
-8.7400000000000002e+00	1.4776450000000000e-02	8.3400100000000001e-03
-8.7200000000000006e+00	1.5129730000000001e-02	8.6546699999999997e-03
-8.6999999999999993e+00	1.5503500000000000e-02	8.9934999999999998e-03
-8.6799999999999997e+00	1.5898999999999996e-02	9.3581399999999992e-03
-8.6600000000000001e+00	1.6317409999999997e-02	9.7500999999999994e-03
-8.6400000000000006e+00	1.6759670000000001e-02	1.0170660000000000e-02
-8.6199999999999992e+00	1.7226570000000000e-02	1.0620770000000000e-02
-8.5999999999999996e+00	1.7718510000000000e-02	1.1100910000000000e-02
-8.5800000000000001e+00	1.8235550000000000e-02	1.1611000000000000e-02
-8.5600000000000005e+00	1.8777240000000001e-02	1.2150279999999999e-02
-8.5399999999999991e+00	1.9342760000000001e-02	1.2717259999999999e-02
-8.5199999999999996e+00	1.9930650000000001e-02	1.3309760000000000e-02
-8.5000000000000000e+00	2.0539189999999999e-02	1.3924910000000000e-02
-8.4800000000000004e+00	2.1166259999999999e-02	1.4559330000000001e-02
-8.4600000000000009e+00	2.1809550000000000e-02	1.5209260000000000e-02
-8.4399999999999995e+00	2.2466669999999998e-02	1.5870769999999999e-02
-8.4199999999999999e+00	2.3135289999999999e-02	1.6539930000000001e-02
-8.4000000000000004e+00	2.3813290000000001e-02	1.7213010000000001e-02
-8.3800000000000008e+00	2.4498739999999998e-02	1.7886570000000001e-02
-8.3599999999999994e+00	2.5190030000000002e-02	1.8557580000000001e-02
-8.3399999999999999e+00	2.5885970000000001e-02	1.9223480000000001e-02
-8.3200000000000003e+00	2.6585600000000001e-02	1.9882210000000001e-02
-8.3000000000000007e+00	2.7288409999999999e-02	2.0532180000000001e-02
-8.2799999999999994e+00	2.7994189999999999e-02	2.1172320000000001e-02
-8.2599999999999998e+00	2.8703050000000001e-02	2.1801959999999999e-02
-8.2400000000000002e+00	2.9415350000000000e-02	2.2420860000000001e-02
-8.2200000000000006e+00	3.0131749999999999e-02	2.3029089999999999e-02
-8.1999999999999993e+00	3.0853110000000000e-02	2.3626970000000001e-02
-8.1799999999999997e+00	3.1580549999999999e-02	2.4215000000000000e-02
-8.1600000000000001e+00	3.2315289999999997e-02	2.4793699999999998e-02
-8.1400000000000006e+00	3.3058730000000001e-02	2.5363610000000002e-02
-8.1199999999999992e+00	3.3812429999999997e-02	2.5925170000000001e-02
-8.0999999999999996e+00	3.4577999999999998e-02	2.6478680000000001e-02
-8.0800000000000001e+00	3.5357200000000005e-02	2.7024300000000001e-02
-8.0600000000000005e+00	3.6151870000000003e-02	2.7562050000000001e-02
-8.0399999999999991e+00	3.6963910000000003e-02	2.8091789999999998e-02
-8.0199999999999996e+00	3.7795310000000006e-02	2.8613320000000001e-02
-8.0000000000000000e+00	3.8647970000000004e-02	2.9126340000000001e-02
-7.9800000000000004e+00	3.9523859999999994e-02	2.9630540000000000e-02
-7.9600000000000000e+00	4.0424610000000000e-02	3.0125590000000001e-02
-7.9400000000000004e+00	4.1351669999999993e-02	3.0611180000000002e-02
-7.9199999999999999e+00	4.2306009999999998e-02	3.1087000000000000e-02
-7.9000000000000004e+00	4.3288099999999996e-02	3.1552810000000001e-02
-7.8799999999999999e+00	4.4297949999999996e-02	3.2008389999999998e-02
-7.8600000000000003e+00	4.5335140000000003e-02	3.2453570000000001e-02
-7.8399999999999999e+00	4.6398990000000001e-02	3.2888239999999999e-02
-7.8200000000000003e+00	4.7488849999999999e-02	3.3312330000000001e-02
-7.7999999999999998e+00	4.8604240000000000e-02	3.3725819999999997e-02
-7.7800000000000002e+00	4.9745070000000002e-02	3.4128739999999998e-02
-7.7599999999999998e+00	5.0911749999999999e-02	3.4521179999999999e-02
-7.7400000000000002e+00	5.2105249999999999e-02	3.4903249999999997e-02
-7.7199999999999998e+00	5.3327109999999997e-02	3.5275130000000002e-02
-7.7000000000000002e+00	5.4579429999999998e-02	3.5637050000000003e-02
-7.6799999999999997e+00	5.5864879999999999e-02	3.5989290000000000e-02
-7.6600000000000001e+00	5.7186620000000007e-02	3.6332139999999999e-02
-7.6399999999999997e+00	5.8548309999999999e-02	3.6665999999999997e-02
-7.6200000000000001e+00	5.9954240000000006e-02	3.6991270000000000e-02
-7.5999999999999996e+00	6.1409090000000000e-02	3.7308420000000002e-02
-7.5800000000000001e+00	6.2918219999999997e-02	3.7617970000000001e-02
-7.5599999999999996e+00	6.4487530000000001e-02	3.7920490000000001e-02
-7.5400000000000000e+00	6.6123570000000007e-02	3.8216600000000003e-02
-7.5199999999999996e+00	6.7833669999999999e-02	3.8506980000000003e-02
-7.5000000000000000e+00	6.9625899999999991e-02	3.8792409999999999e-02
-7.4800000000000004e+00	7.1509260000000005e-02	3.9073709999999998e-02
-7.4600000000000000e+00	7.3493810000000007e-02	3.9351810000000001e-02
-7.4400000000000004e+00	7.5590710000000005e-02	3.9627770000000000e-02
-7.4199999999999999e+00	7.7812429999999988e-02	3.9902739999999999e-02
-7.4000000000000004e+00	8.0172980000000005e-02	4.0178039999999998e-02
-7.3799999999999999e+00	8.2687970000000000e-02	4.0455129999999999e-02
-7.3600000000000003e+00	8.5374909999999998e-02	4.0735660000000000e-02
-7.3399999999999999e+00	8.8253419999999999e-02	4.1021410000000001e-02
-7.3200000000000003e+00	9.1345399999999993e-02	4.1314379999999998e-02
-7.2999999999999998e+00	9.4675209999999996e-02	4.1616689999999998e-02
-7.2800000000000002e+00	9.8269829999999989e-02	4.1930639999999998e-02
-7.2599999999999998e+00	1.0215878000000000e-01	4.2258680000000000e-02
-7.2400000000000002e+00	1.0637389000000000e-01	4.2603429999999998e-02
-7.2199999999999998e+00	1.1094883000000001e-01	4.2967650000000003e-02
-7.2000000000000002e+00	1.1591794000000000e-01	4.3354339999999998e-02
-7.1799999999999997e+00	1.2131449000000000e-01	4.3766720000000002e-02
-7.1600000000000001e+00	1.2716792999999998e-01	4.4208259999999999e-02
-7.1399999999999997e+00	1.3349966999999999e-01	4.4682729999999997e-02
-7.1200000000000001e+00	1.4031742000000000e-01	4.5194220000000000e-02
-7.0999999999999996e+00	1.4760792000000000e-01	4.5747030000000001e-02
-7.0800000000000001e+00	1.5532847000000002e-01	4.6345720000000000e-02
-7.0599999999999996e+00	1.6339868999999999e-01	4.6994910000000001e-02
-7.0400000000000000e+00	1.7169463000000001e-01	4.7699249999999999e-02
-7.0199999999999996e+00	1.8004835999999999e-01	4.8463289999999999e-02
-7.0000000000000000e+00	1.8825608000000002e-01	4.9291439999999999e-02
-6.9800000000000004e+00	1.9609549000000001e-01	5.0188060000000000e-02
-6.9600000000000000e+00	2.0335065000000002e-01	5.1157519999999998e-02
-6.9400000000000004e+00	2.0983878000000000e-01	5.2204340000000002e-02
-6.9199999999999999e+00	2.1543221000000001e-01	5.3333129999999999e-02
-6.9000000000000004e+00	2.2007000999999998e-01	5.4548340000000001e-02
-6.8799999999999999e+00	2.2375718000000000e-01	5.5853569999999998e-02
-6.8600000000000003e+00	2.2655318000000002e-01	5.7250580000000002e-02
-6.8399999999999999e+00	2.2855440999999999e-01	5.8737970000000000e-02
-6.8200000000000003e+00	2.2987551000000001e-01	6.0309719999999997e-02
-6.7999999999999998e+00	2.3063367999999998e-01	6.1953889999999998e-02
-6.7800000000000002e+00	2.3093754000000000e-01	6.3651680000000002e-02
-6.7599999999999998e+00	2.3088101000000003e-01	6.5377510000000000e-02
-6.7400000000000002e+00	2.3054104000000000e-01	6.7100090000000001e-02
-6.7199999999999998e+00	2.2997819999999999e-01	6.8784840000000000e-02
-6.7000000000000002e+00	2.2923874999999999e-01	7.0397240000000000e-02
-6.6799999999999997e+00	2.2835753000000000e-01	7.1906280000000003e-02
-6.6600000000000001e+00	2.2736063000000001e-01	7.3287240000000003e-02
-6.6399999999999997e+00	2.2626760999999998e-01	7.4523210000000006e-02
-6.6200000000000001e+00	2.2509322000000001e-01	7.5605060000000002e-02
-6.5999999999999996e+00	2.2384837999999999e-01	7.6530219999999996e-02
-6.5800000000000001e+00	2.2254097999999997e-01	7.7301049999999996e-02
-6.5599999999999996e+00	2.2117637000000001e-01	7.7922980000000003e-02
-6.5400000000000000e+00	2.1975785000000000e-01	7.8402940000000004e-02
-6.5199999999999996e+00	2.1828726999999998e-01	7.8748310000000002e-02
-6.5000000000000000e+00	2.1676554000000001e-01	7.8966129999999995e-02
-6.4800000000000004e+00	2.1519313000000001e-01	7.9062740000000006e-02
-6.4600000000000000e+00	2.1357087000000000e-01	7.9043710000000003e-02
-6.4400000000000004e+00	2.1190052000000001e-01	7.8913869999999997e-02
-6.4199999999999999e+00	2.1018553000000001e-01	7.8677620000000004e-02
-6.4000000000000004e+00	2.0843181000000000e-01	7.8339149999999996e-02
-6.3799999999999999e+00	2.0664851000000001e-01	7.7902860000000004e-02
-6.3600000000000003e+00	2.0484871000000002e-01	7.7373670000000005e-02
-6.3399999999999999e+00	2.0304997000000000e-01	7.6757450000000005e-02
-6.3200000000000003e+00	2.0127465999999999e-01	7.6061309999999993e-02
-6.2999999999999998e+00	1.9954971999999999e-01	7.5293849999999996e-02
-6.2800000000000002e+00	1.9790637999999999e-01	7.4465350000000000e-02
-6.2599999999999998e+00	1.9637908000000001e-01	7.3587580000000000e-02
-6.2400000000000002e+00	1.9500463000000001e-01	7.2673489999999993e-02
-6.2199999999999998e+00	1.9382114000000003e-01	7.1736659999999994e-02
-6.2000000000000002e+00	1.9286717999999997e-01	7.0790580000000006e-02
-6.1799999999999997e+00	1.9218128999999998e-01	6.9848019999999997e-02
-6.1600000000000001e+00	1.9180172000000001e-01	6.8920469999999998e-02
-6.1399999999999997e+00	1.9176613000000001e-01	6.8017900000000006e-02
-6.1200000000000001e+00	1.9211136000000001e-01	6.7148680000000002e-02
-6.0999999999999996e+00	1.9287282000000000e-01	6.6319669999999997e-02
-6.0800000000000001e+00	1.9408313999999999e-01	6.5536529999999996e-02
-6.0599999999999996e+00	1.9577030999999998e-01	6.4803959999999994e-02
-6.0400000000000000e+00	1.9795434000000001e-01	6.4126080000000002e-02
-6.0199999999999996e+00	2.0064292000000000e-01	6.3506599999999996e-02
-6.0000000000000000e+00	2.0382566999999999e-01	6.2949069999999996e-02
-5.9800000000000004e+00	2.0746764000000001e-01	6.2456869999999998e-02
-5.9600000000000000e+00	2.1150316000000002e-01	6.2033190000000002e-02
-5.9400000000000004e+00	2.1583164999999999e-01	6.1680869999999999e-02
-5.9199999999999999e+00	2.2031830999999999e-01	6.1402100000000001e-02
-5.9000000000000004e+00	2.2480160000000002e-01	6.1198070000000000e-02
-5.8799999999999999e+00	2.2910806000000000e-01	6.1068619999999997e-02
-5.8600000000000003e+00	2.3307255000000002e-01	6.1011999999999997e-02
-5.8399999999999999e+00	2.3655855000000003e-01	6.1024679999999998e-02
-5.8200000000000003e+00	2.3947289999999999e-01	6.1101389999999998e-02
-5.7999999999999998e+00	2.4177086000000000e-01	6.1235270000000001e-02
-5.7800000000000002e+00	2.4345125000000001e-01	6.1418239999999999e-02
-5.7599999999999998e+00	2.4454505999999998e-01	6.1641359999999999e-02
-5.7400000000000002e+00	2.4510177000000000e-01	6.1895310000000002e-02
-5.7199999999999998e+00	2.4517767000000001e-01	6.2170770000000000e-02
-5.7000000000000002e+00	2.4482779999999998e-01	6.2458819999999998e-02
-5.6799999999999997e+00	2.4410173999999998e-01	6.2751180000000004e-02
-5.6600000000000001e+00	2.4304247000000001e-01	6.3040429999999995e-02
-5.6399999999999997e+00	2.4168699000000002e-01	6.3320080000000001e-02
-5.6200000000000001e+00	2.4006784999999997e-01	6.3584650000000006e-02
-5.5999999999999996e+00	2.3821471000000000e-01	6.3829629999999998e-02
-5.5800000000000001e+00	2.3615549999999996e-01	6.4051469999999999e-02
-5.5599999999999996e+00	2.3391748000000001e-01	6.4247509999999994e-02
-5.5400000000000000e+00	2.3152756999999996e-01	6.4416009999999996e-02
-5.5199999999999996e+00	2.2901236999999999e-01	6.4556080000000002e-02
-5.5000000000000000e+00	2.2639799000000005e-01	6.4667740000000001e-02
-5.4800000000000004e+00	2.2370950000000001e-01	6.4751850000000000e-02
-5.4600000000000000e+00	2.2097046999999997e-01	6.4810069999999997e-02
-5.4400000000000004e+00	2.1820243000000000e-01	6.4844659999999998e-02
-5.4199999999999999e+00	2.1542446000000001e-01	6.4858299999999994e-02
-5.4000000000000004e+00	2.1265256000000002e-01	6.4853620000000001e-02
-5.3799999999999999e+00	2.0989904999999998e-01	6.4832719999999996e-02
-5.3600000000000003e+00	2.0717157000000000e-01	6.4796580000000006e-02
-5.3399999999999999e+00	2.0447206000000001e-01	6.4744209999999996e-02
-5.3200000000000003e+00	2.0179579000000000e-01	6.4671980000000004e-02
-5.2999999999999998e+00	1.9913042000000000e-01	6.4572879999999999e-02
-5.2800000000000002e+00	1.9645631999999999e-01	6.4436190000000004e-02
-5.2599999999999998e+00	1.9374763000000000e-01	6.4247630000000000e-02
-5.2400000000000002e+00	1.9097489999999998e-01	6.3990290000000005e-02
-5.2199999999999998e+00	1.8810892000000001e-01	6.3646309999999998e-02
-5.2000000000000002e+00	1.8512552999999998e-01	6.3199220000000000e-02
-5.1799999999999997e+00	1.8201000000000001e-01	6.2636310000000001e-02
-5.1600000000000001e+00	1.7876042000000000e-01	6.1950659999999998e-02
-5.1399999999999997e+00	1.7538889000000002e-01	6.1142259999999997e-02
-5.1200000000000001e+00	1.7192023000000001e-01	6.0217899999999998e-02
-5.0999999999999996e+00	1.6838839999999999e-01	5.9190109999999997e-02
-5.0800000000000001e+00	1.6483158000000001e-01	5.8075320000000000e-02
-5.0599999999999996e+00	1.6128695000000001e-01	5.6891820000000003e-02
-5.0400000000000000e+00	1.5778635999999999e-01	5.5657930000000001e-02
-5.0199999999999996e+00	1.5435371999999997e-01	5.4390569999999999e-02
-5.0000000000000000e+00	1.5100434000000001e-01	5.3104360000000003e-02
-4.9800000000000004e+00	1.4774619000000000e-01	5.1811339999999997e-02
-4.9600000000000000e+00	1.4458228000000001e-01	5.0520950000000002e-02
-4.9400000000000004e+00	1.4151363000000000e-01	4.9240390000000002e-02
-4.9199999999999999e+00	1.3854190000000000e-01	4.7975089999999998e-02
-4.9000000000000004e+00	1.3567104000000002e-01	4.6729260000000002e-02
-4.8799999999999999e+00	1.3290800000000000e-01	4.5506320000000003e-02
-4.8600000000000003e+00	1.3026230999999999e-01	4.4309410000000000e-02
-4.8399999999999999e+00	1.2774511999999999e-01	4.3141600000000002e-02
-4.8200000000000003e+00	1.2536838000000000e-01	4.2006139999999997e-02
-4.7999999999999998e+00	1.2314367999999999e-01	4.0906570000000003e-02
-4.7800000000000002e+00	1.2108190999999999e-01	3.9846850000000003e-02
-4.7599999999999998e+00	1.1919297000000001e-01	3.8831360000000002e-02
-4.7400000000000002e+00	1.1748573000000000e-01	3.7864950000000001e-02
-4.7199999999999998e+00	1.1596824000000001e-01	3.6952939999999997e-02
-4.7000000000000002e+00	1.1464792000000001e-01	3.6100970000000003e-02
-4.6799999999999997e+00	1.1353189000000000e-01	3.5314980000000003e-02
-4.6600000000000001e+00	1.1262686000000000e-01	3.4600880000000001e-02
-4.6399999999999997e+00	1.1193939000000000e-01	3.3964330000000001e-02
-4.6200000000000001e+00	1.1147545000000000e-01	3.3410360000000000e-02
-4.5999999999999996e+00	1.1124002999999999e-01	3.2943080000000000e-02
-4.5800000000000001e+00	1.1123664000000001e-01	3.2565400000000001e-02
-4.5599999999999996e+00	1.1146671000000000e-01	3.2278920000000003e-02
-4.5400000000000000e+00	1.1192935000000001e-01	3.2083970000000003e-02
-4.5199999999999996e+00	1.1262091000000000e-01	3.1979689999999998e-02
-4.5000000000000000e+00	1.1353540999999999e-01	3.1964310000000003e-02
-4.4800000000000004e+00	1.1466465000000001e-01	3.2035240000000000e-02
-4.4600000000000000e+00	1.1599846000000000e-01	3.2189290000000002e-02
-4.4400000000000004e+00	1.1752503000000000e-01	3.2422810000000003e-02
-4.4199999999999999e+00	1.1923088000000000e-01	3.2731639999999999e-02
-4.4000000000000004e+00	1.2110082999999999e-01	3.3111109999999999e-02
-4.3799999999999999e+00	1.2311754999999999e-01	3.3556009999999997e-02
-4.3600000000000003e+00	1.2526127999999997e-01	3.4060449999999999e-02
-4.3399999999999999e+00	1.2750931999999998e-01	3.4617889999999998e-02
-4.3200000000000003e+00	1.2983557000000001e-01	3.5221049999999997e-02
-4.2999999999999998e+00	1.3221052999999999e-01	3.5862060000000001e-02
-4.2800000000000002e+00	1.3460146000000001e-01	3.6532530000000001e-02
-4.2599999999999998e+00	1.3697341999999998e-01	3.7223790000000000e-02
-4.2400000000000002e+00	1.3929078000000000e-01	3.7927179999999998e-02
-4.2199999999999998e+00	1.4151921000000001e-01	3.8634380000000003e-02
-4.2000000000000002e+00	1.4362791999999999e-01	3.9337720000000000e-02
-4.1799999999999997e+00	1.4559141000000000e-01	4.0030469999999999e-02
-4.1600000000000001e+00	1.4739081000000001e-01	4.0707000000000000e-02
-4.1399999999999997e+00	1.4901420999999998e-01	4.1362870000000003e-02
-4.1200000000000001e+00	1.5045624999999999e-01	4.1994749999999997e-02
-4.0999999999999996e+00	1.5171712000000001e-01	4.2600409999999998e-02
-4.0800000000000001e+00	1.5280125000000003e-01	4.3178540000000001e-02
-4.0599999999999996e+00	1.5371566000000000e-01	4.3728690000000001e-02
-4.0400000000000000e+00	1.5446863000000000e-01	4.4251070000000003e-02
-4.0199999999999996e+00	1.5506834999999999e-01	4.4746479999999998e-02
-4.0000000000000000e+00	1.5552188000000000e-01	4.5216069999999997e-02
-3.9800000000000000e+00	1.5583452000000000e-01	4.5661250000000000e-02
-3.9600000000000000e+00	1.5600962999999998e-01	4.6083520000000003e-02
-3.9399999999999999e+00	1.5604869999999998e-01	4.6484299999999999e-02
-3.9199999999999999e+00	1.5595207999999997e-01	4.6864929999999999e-02
-3.8999999999999999e+00	1.5571996999999999e-01	4.7226480000000001e-02
-3.8799999999999999e+00	1.5535345000000000e-01	4.7569760000000003e-02
-3.8599999999999999e+00	1.5485552999999999e-01	4.7895319999999998e-02
-3.8399999999999999e+00	1.5423181000000000e-01	4.8203379999999997e-02
-3.8199999999999998e+00	1.5349063000000002e-01	4.8493939999999999e-02
-3.7999999999999998e+00	1.5264277999999998e-01	4.8766700000000003e-02
-3.7799999999999998e+00	1.5170134999999998e-01	4.9021259999999997e-02
-3.7599999999999998e+00	1.5068155000000000e-01	4.9257040000000002e-02
-3.7400000000000002e+00	1.4960104000000002e-01	4.9473520000000000e-02
-3.7200000000000002e+00	1.4848042000000000e-01	4.9670209999999999e-02
-3.7000000000000002e+00	1.4734346000000001e-01	4.9846670000000003e-02
-3.6800000000000002e+00	1.4621666999999999e-01	5.0002659999999997e-02
-3.6600000000000001e+00	1.4512825000000001e-01	5.0138050000000003e-02
-3.6400000000000001e+00	1.4410632000000001e-01	5.0252789999999999e-02
-3.6200000000000001e+00	1.4317699000000000e-01	5.0347019999999999e-02
-3.6000000000000001e+00	1.4236278999999999e-01	5.0420920000000001e-02
-3.5800000000000001e+00	1.4168164999999999e-01	5.0474770000000002e-02
-3.5600000000000001e+00	1.4114659999999998e-01	5.0508949999999997e-02
-3.5400000000000000e+00	1.4076628000000002e-01	5.0524029999999998e-02
-3.5200000000000000e+00	1.4054552000000001e-01	5.0520650000000000e-02
-3.5000000000000000e+00	1.4048641000000001e-01	5.0499589999999997e-02
-3.4800000000000000e+00	1.4058897000000001e-01	5.0461760000000001e-02
-3.4600000000000000e+00	1.4085198999999998e-01	5.0408139999999997e-02
-3.4399999999999999e+00	1.4127346000000002e-01	5.0339750000000003e-02
-3.4199999999999999e+00	1.4185080000000000e-01	5.0257610000000001e-02
-3.3999999999999999e+00	1.4258123000000000e-01	5.0162770000000002e-02
-3.3799999999999999e+00	1.4346164000000000e-01	5.0056259999999998e-02
-3.3599999999999999e+00	1.4448862000000001e-01	4.9939110000000002e-02
-3.3399999999999999e+00	1.4565831999999998e-01	4.9812360000000000e-02
-3.3199999999999998e+00	1.4696602000000000e-01	4.9677039999999999e-02
-3.2999999999999998e+00	1.4840573000000001e-01	4.9534179999999997e-02
-3.2799999999999998e+00	1.4996951000000000e-01	4.9384780000000003e-02
-3.2599999999999998e+00	1.5164637000000000e-01	4.9229740000000001e-02
-3.2400000000000002e+00	1.5342143000000000e-01	4.9069870000000002e-02
-3.2200000000000002e+00	1.5527442000000000e-01	4.8905659999999997e-02
-3.2000000000000002e+00	1.5717843000000001e-01	4.8737299999999997e-02
-3.1800000000000002e+00	1.5909886000000001e-01	4.8564459999999997e-02
-3.1600000000000001e+00	1.6099270999999998e-01	4.8386180000000001e-02
-3.1400000000000001e+00	1.6280913000000002e-01	4.8200859999999998e-02
-3.1200000000000001e+00	1.6449116000000003e-01	4.8006290000000000e-02
-3.1000000000000001e+00	1.6597915000000002e-01	4.7799719999999997e-02
-3.0800000000000001e+00	1.6721504999999998e-01	4.7578320000000000e-02
-3.0600000000000001e+00	1.6814725999999999e-01	4.7339430000000002e-02
-3.0400000000000000e+00	1.6873445000000001e-01	4.7080919999999998e-02
-3.0200000000000000e+00	1.6894774000000001e-01	4.6801469999999998e-02
-3.0000000000000000e+00	1.6877154999999999e-01	4.6500909999999999e-02
-2.9800000000000000e+00	1.6820273000000002e-01	4.6180050000000000e-02
-2.9600000000000000e+00	1.6724978999999998e-01	4.5840710000000000e-02
-2.9399999999999999e+00	1.6593196999999998e-01	4.5485369999999997e-02
-2.9199999999999999e+00	1.6427840999999999e-01	4.5116959999999998e-02
-2.8999999999999999e+00	1.6232664999999996e-01	4.4738239999999999e-02
-2.8799999999999999e+00	1.6012018000000000e-01	4.4351530000000000e-02
-2.8599999999999999e+00	1.5770466999999999e-01	4.3958280000000002e-02
-2.8399999999999999e+00	1.5512329999999999e-01	4.3558870000000000e-02
-2.8199999999999998e+00	1.5241257000000000e-01	4.3152810000000000e-02
-2.7999999999999998e+00	1.4959908000000000e-01	4.2739039999999999e-02
-2.7799999999999998e+00	1.4669858999999999e-01	4.2316840000000001e-02
-2.7599999999999998e+00	1.4371726000000001e-01	4.1886460000000000e-02
-2.7400000000000002e+00	1.4065466999999998e-01	4.1450189999999998e-02
-2.7200000000000002e+00	1.3750723000000001e-01	4.1012519999999997e-02
-2.7000000000000002e+00	1.3427153000000000e-01	4.0580119999999997e-02
-2.6800000000000002e+00	1.3094639999999999e-01	4.0161519999999999e-02
-2.6600000000000001e+00	1.2753415000000001e-01	3.9766089999999997e-02
-2.6400000000000001e+00	1.2404114999999999e-01	3.9403450000000000e-02
-2.6200000000000001e+00	1.2047855000000000e-01	3.9082720000000001e-02
-2.6000000000000001e+00	1.1686273999999999e-01	3.8812119999999999e-02
-2.5800000000000001e+00	1.1321550000000001e-01	3.8598760000000003e-02
-2.5600000000000001e+00	1.0956323000000001e-01	3.8448450000000002e-02
-2.5400000000000000e+00	1.0593563000000000e-01	3.8365929999999999e-02
-2.5200000000000000e+00	1.0236392000000000e-01	3.8354840000000001e-02
-2.5000000000000000e+00	9.8879229999999999e-02	3.8418000000000001e-02
-2.4800000000000000e+00	9.5510949999999997e-02	3.8557590000000003e-02
-2.4600000000000000e+00	9.2285469999999994e-02	3.8775190000000001e-02
-2.4399999999999999e+00	8.9225260000000001e-02	3.9072089999999997e-02
-2.4199999999999999e+00	8.6348189999999991e-02	3.9449199999999997e-02
-2.3999999999999999e+00	8.3667060000000001e-02	3.9907220000000000e-02
-2.3799999999999999e+00	8.1189659999999997e-02	4.0446530000000001e-02
-2.3599999999999999e+00	7.8918849999999999e-02	4.1067680000000002e-02
-2.3399999999999999e+00	7.6853370000000004e-02	4.1770920000000003e-02
-2.3199999999999998e+00	7.4988259999999987e-02	4.2556900000000002e-02
-2.2999999999999998e+00	7.3316020000000010e-02	4.3426149999999997e-02
-2.2799999999999998e+00	7.1827160000000001e-02	4.4379530000000000e-02
-2.2599999999999998e+00	7.0511309999999994e-02	4.5417850000000003e-02
-2.2400000000000002e+00	6.9357680000000005e-02	4.6541819999999998e-02
-2.2200000000000002e+00	6.8355730000000003e-02	4.7751809999999999e-02
-2.2000000000000002e+00	6.7495489999999991e-02	4.9047140000000003e-02
-2.1800000000000002e+00	6.6767910000000000e-02	5.0426209999999999e-02
-2.1600000000000001e+00	6.6164940000000005e-02	5.1885649999999998e-02
-2.1400000000000001e+00	6.5679669999999996e-02	5.3420820000000001e-02
-2.1200000000000001e+00	6.5306270000000000e-02	5.5025749999999998e-02
-2.1000000000000001e+00	6.5040139999999996e-02	5.6693920000000002e-02
-2.0800000000000001e+00	6.4877689999999988e-02	5.8419110000000003e-02
-2.0600000000000001e+00	6.4816399999999996e-02	6.0195659999999998e-02
-2.0400000000000000e+00	6.4854519999999999e-02	6.2018810000000001e-02
-2.0200000000000000e+00	6.4990939999999997e-02	6.3884380000000004e-02
-2.0000000000000000e+00	6.5224920000000006e-02	6.5788239999999998e-02
-1.9800000000000000e+00	6.5555680000000005e-02	6.7725489999999999e-02
-1.9600000000000000e+00	6.5982360000000004e-02	6.9690349999999998e-02
-1.9399999999999999e+00	6.6503619999999999e-02	7.1675559999999999e-02
-1.9199999999999999e+00	6.7117640000000006e-02	7.3672650000000006e-02
-1.8999999999999999e+00	6.7822019999999997e-02	7.5672530000000002e-02
-1.8799999999999999e+00	6.8613919999999995e-02	7.7666109999999997e-02
-1.8600000000000001e+00	6.9490140000000006e-02	7.9645220000000003e-02
-1.8400000000000001e+00	7.0447190000000007e-02	8.1603079999999995e-02
-1.8200000000000001e+00	7.1481390000000006e-02	8.3535390000000001e-02
-1.8000000000000000e+00	7.2589000000000015e-02	8.5440340000000004e-02
-1.7800000000000000e+00	7.3766219999999993e-02	8.7318750000000001e-02
-1.7600000000000000e+00	7.5009270000000003e-02	8.9174119999999996e-02
-1.7400000000000000e+00	7.6314149999999997e-02	9.1011629999999996e-02
-1.7200000000000000e+00	7.7676709999999996e-02	9.2837539999999996e-02
-1.7000000000000000e+00	7.9092509999999991e-02	9.4658279999999997e-02
-1.6799999999999999e+00	8.0556700000000009e-02	9.6479640000000005e-02
-1.6599999999999999e+00	8.2064040000000005e-02	9.8305909999999996e-02
-1.6399999999999999e+00	8.3608970000000005e-02	1.0013996000000000e-01
-1.6200000000000001e+00	8.5185700000000003e-02	1.0198308000000000e-01
-1.6000000000000001e+00	8.6788520000000008e-02	1.0383529000000000e-01
-1.5800000000000001e+00	8.8411750000000011e-02	1.0569579000000000e-01
-1.5600000000000001e+00	9.0050039999999998e-02	1.0756373000000000e-01
-1.5400000000000000e+00	9.1698189999999999e-02	1.0943790000000000e-01
-1.5200000000000000e+00	9.3351230000000007e-02	1.1131801000000000e-01
-1.5000000000000000e+00	9.5004289999999991e-02	1.1320434000000000e-01
-1.4800000000000000e+00	9.6652450000000001e-02	1.1509802000000000e-01
-1.4600000000000000e+00	9.8290630000000004e-02	1.1700114000000000e-01
-1.4399999999999999e+00	9.9913570000000007e-02	1.1891680000000000e-01
-1.4199999999999999e+00	1.0151552999999999e-01	1.2084879000000000e-01
-1.3999999999999999e+00	1.0309045000000000e-01	1.2280191999999999e-01
-1.3799999999999999e+00	1.0463183000000001e-01	1.2478127000000000e-01
-1.3600000000000001e+00	1.0613259000000000e-01	1.2679250000000000e-01
-1.3400000000000001e+00	1.0758537000000001e-01	1.2884155999999999e-01
-1.3200000000000001e+00	1.0898266999999999e-01	1.3093473000000000e-01
-1.3000000000000000e+00	1.1031723999999998e-01	1.3307819000000001e-01
-1.2800000000000000e+00	1.1158228000000001e-01	1.3527745999999999e-01
-1.2600000000000000e+00	1.1277224000000000e-01	1.3753749000000001e-01
-1.2400000000000000e+00	1.1388317000000001e-01	1.3986190000000001e-01
-1.2200000000000000e+00	1.1491321000000000e-01	1.4225198000000000e-01
-1.2000000000000000e+00	1.1586282000000001e-01	1.4470627999999999e-01
-1.1799999999999999e+00	1.1673459000000000e-01	1.4721924000000000e-01
-1.1599999999999999e+00	1.1753305999999999e-01	1.4978134000000001e-01
-1.1399999999999999e+00	1.1826372000000002e-01	1.5237845000000000e-01
-1.1200000000000001e+00	1.1893218999999999e-01	1.5499251999999999e-01
-1.1000000000000001e+00	1.1954379000000001e-01	1.5760225999999999e-01
-1.0800000000000001e+00	1.2010140000000000e-01	1.6018684999999999e-01
-1.0600000000000001e+00	1.2061120000000000e-01	1.6272524999999999e-01
-1.0400000000000000e+00	1.2106127000000000e-01	1.6520414000000000e-01
-9.8899999999999999e-01	1.2202046000000000e-01	1.7120009000000000e-01
-9.8799999999999999e-01	1.2207264000000001e-01	1.7131811000000000e-01
-9.8699999999999999e-01	1.2211435000000000e-01	1.7143431000000001e-01
-9.8599999999999999e-01	1.2214895000000001e-01	1.7154934999999999e-01
-9.8499999999999999e-01	1.2217862999999998e-01	1.7166386000000000e-01
-9.8399999999999999e-01	1.2220475000000000e-01	1.7177754000000001e-01
-9.8299999999999998e-01	1.2222831000000001e-01	1.7189103999999999e-01
-9.8199999999999998e-01	1.2225000000000000e-01	1.7200414999999999e-01
-9.8099999999999998e-01	1.2227025000000000e-01	1.7211720999999999e-01
-9.7999999999999998e-01	1.2228945999999999e-01	1.7222997000000001e-01
-9.7899999999999998e-01	1.2230774999999999e-01	1.7234247999999999e-01
-9.7799999999999998e-01	1.2232535000000000e-01	1.7245474999999999e-01
-9.7699999999999998e-01	1.2234242000000001e-01	1.7256676000000001e-01
-9.7599999999999998e-01	1.2235907000000000e-01	1.7267883000000001e-01
-9.7499999999999998e-01	1.2237534000000000e-01	1.7279068000000000e-01
-9.7399999999999998e-01	1.2239129999999998e-01	1.7290232000000000e-01
-9.7299999999999998e-01	1.2240698000000000e-01	1.7301375999999999e-01
-9.7199999999999998e-01	1.2242248999999999e-01	1.7312527000000000e-01
-9.7099999999999997e-01	1.2243775000000001e-01	1.7323658000000000e-01
-9.6999999999999997e-01	1.2245280000000000e-01	1.7334772000000001e-01
-9.6899999999999997e-01	1.2246777000000000e-01	1.7345893000000001e-01
-9.6799999999999997e-01	1.2248260999999999e-01	1.7356969999999999e-01
-9.6699999999999997e-01	1.2249728999999999e-01	1.7368056000000001e-01
-9.6599999999999997e-01	1.2251183000000002e-01	1.7379153000000000e-01
-9.6499999999999997e-01	1.2252628000000000e-01	1.7390205000000000e-01
-9.6399999999999997e-01	1.2254065999999998e-01	1.7401268000000000e-01
-9.6299999999999997e-01	1.2255495999999999e-01	1.7412314000000001e-01
-9.6199999999999997e-01	1.2256917000000001e-01	1.7423345000000001e-01
-9.6099999999999997e-01	1.2258329000000001e-01	1.7434388000000001e-01
-9.5999999999999996e-01	1.2259731000000000e-01	1.7445389000000000e-01
-9.5899999999999996e-01	1.2261131000000000e-01	1.7456430000000001e-01
-9.5799999999999996e-01	1.2262521000000001e-01	1.7467429000000001e-01
-9.5699999999999996e-01	1.2263902999999998e-01	1.7478442000000000e-01
-9.5599999999999996e-01	1.2265288000000001e-01	1.7489440000000001e-01
-9.5499999999999996e-01	1.2266653000000000e-01	1.7500399999999999e-01
-9.5399999999999996e-01	1.2268024000000000e-01	1.7511399999999999e-01
-9.5299999999999996e-01	1.2269384999999999e-01	1.7522361000000000e-01
-9.5199999999999996e-01	1.2270749000000000e-01	1.7533362999999999e-01
-9.5099999999999996e-01	1.2272099000000000e-01	1.7544302000000001e-01
-9.4999999999999996e-01	1.2273453000000001e-01	1.7555282000000000e-01
-9.4899999999999995e-01	1.2274800000000001e-01	1.7566250999999999e-01
-9.4799999999999995e-01	1.2276140000000001e-01	1.7577209999999999e-01
-9.4699999999999995e-01	1.2277478999999999e-01	1.7588160999999999e-01
-9.4599999999999995e-01	1.2278815999999999e-01	1.7599100000000001e-01
-9.4499999999999995e-01	1.2280151000000000e-01	1.7610058000000001e-01
-9.4399999999999995e-01	1.2281483000000000e-01	1.7621007000000000e-01
-9.4299999999999995e-01	1.2282809000000001e-01	1.7631975999999999e-01
-9.4199999999999995e-01	1.2284136000000001e-01	1.7642909000000001e-01
-9.4099999999999995e-01	1.2285462000000000e-01	1.7653861000000001e-01
-9.3999999999999995e-01	1.2286784000000001e-01	1.7664808000000001e-01
-9.3899999999999995e-01	1.2288104000000000e-01	1.7675747999999999e-01
-9.3799999999999994e-01	1.2289424000000000e-01	1.7686708000000001e-01
-9.3700000000000006e-01	1.2290750000000000e-01	1.7697663000000000e-01
-9.3600000000000005e-01	1.2292064000000000e-01	1.7708614000000000e-01
-9.3500000000000005e-01	1.2293386000000001e-01	1.7719586000000001e-01
-9.3400000000000005e-01	1.2294705000000000e-01	1.7730554000000001e-01
-9.3300000000000005e-01	1.2296018999999998e-01	1.7741493000000000e-01
-9.3200000000000005e-01	1.2297342999999999e-01	1.7752481000000001e-01
-9.3100000000000005e-01	1.2298658999999999e-01	1.7763440000000000e-01
-9.3000000000000005e-01	1.2299989000000000e-01	1.7774450999999999e-01
-9.2900000000000005e-01	1.2301308000000000e-01	1.7785406000000001e-01
-9.2800000000000005e-01	1.2302631000000000e-01	1.7796413999999999e-01
-9.2700000000000005e-01	1.2303958000000000e-01	1.7807422000000001e-01
-9.2600000000000005e-01	1.2305279999999999e-01	1.7818402999999999e-01
-9.2500000000000004e-01	1.2306613000000001e-01	1.7829438000000000e-01
-9.2400000000000004e-01	1.2307943999999998e-01	1.7840445999999999e-01
-9.2300000000000004e-01	1.2309279000000001e-01	1.7851484000000001e-01
-9.2200000000000004e-01	1.2310619000000000e-01	1.7862552000000001e-01
-9.2100000000000004e-01	1.2311962999999999e-01	1.7873592999999999e-01
-9.2000000000000004e-01	1.2313307000000001e-01	1.7884638000000000e-01
-9.1900000000000004e-01	1.2314654999999999e-01	1.7895713999999999e-01
-9.1800000000000004e-01	1.2316010999999999e-01	1.7906795000000000e-01
-9.1700000000000004e-01	1.2317365000000001e-01	1.7917907999999999e-01
-9.1600000000000004e-01	1.2318732000000000e-01	1.7929025000000001e-01
-9.1500000000000004e-01	1.2320101999999999e-01	1.7940149000000000e-01
-9.1400000000000003e-01	1.2321473999999999e-01	1.7951279000000001e-01
-9.1300000000000003e-01	1.2322852999999999e-01	1.7962444000000000e-01
-9.1200000000000003e-01	1.2324242999999999e-01	1.7973616000000001e-01
-9.1100000000000003e-01	1.2325635000000001e-01	1.7984797000000000e-01
-9.1000000000000003e-01	1.2327036000000000e-01	1.7996013999999999e-01
-9.0900000000000003e-01	1.2328438999999999e-01	1.8007213000000000e-01
-9.0800000000000003e-01	1.2329852999999999e-01	1.8018477999999999e-01
-9.0700000000000003e-01	1.2331277000000002e-01	1.8029725999999999e-01
-9.0600000000000003e-01	1.2332703000000000e-01	1.8040983999999999e-01
-9.0500000000000003e-01	1.2334144999999999e-01	1.8052282000000000e-01
-9.0400000000000003e-01	1.2335589000000000e-01	1.8063593000000000e-01
-9.0300000000000002e-01	1.2337046000000002e-01	1.8074945000000001e-01
-9.0200000000000002e-01	1.2338513000000001e-01	1.8086311999999999e-01
-9.0100000000000002e-01	1.2339991000000000e-01	1.8097692000000001e-01
-9.0000000000000002e-01	1.2341476000000000e-01	1.8109088000000001e-01
-8.9900000000000002e-01	1.2342970000000000e-01	1.8120527000000000e-01
-8.9800000000000002e-01	1.2344482000000001e-01	1.8131984000000001e-01
-8.9700000000000002e-01	1.2346000000000001e-01	1.8143485000000001e-01
-8.9600000000000002e-01	1.2347530000000001e-01	1.8154977000000000e-01
-8.9500000000000002e-01	1.2349069999999999e-01	1.8166514000000000e-01
-8.9400000000000002e-01	1.2350628000000000e-01	1.8178072000000001e-01
-8.9300000000000002e-01	1.2352194999999999e-01	1.8189648999999999e-01
-8.9200000000000002e-01	1.2353779999999999e-01	1.8201275000000000e-01
-8.9100000000000001e-01	1.2355374000000000e-01	1.8212951999999999e-01
-8.9000000000000001e-01	1.2356980000000001e-01	1.8224621999999999e-01
-8.8900000000000001e-01	1.2358605000000000e-01	1.8236314000000001e-01
-8.8800000000000001e-01	1.2360246000000000e-01	1.8248059000000000e-01
-8.8700000000000001e-01	1.2361901000000000e-01	1.8259856999999999e-01
-8.8600000000000001e-01	1.2363569999999999e-01	1.8271651000000000e-01
-8.8500000000000001e-01	1.2365252000000002e-01	1.8283499000000000e-01
-8.8400000000000001e-01	1.2366956000000001e-01	1.8295373000000001e-01
-8.8300000000000001e-01	1.2368676000000001e-01	1.8307304999999999e-01
-8.8200000000000001e-01	1.2370408000000001e-01	1.8319235000000000e-01
-8.8100000000000001e-01	1.2372165000000000e-01	1.8331252000000001e-01
-8.8000000000000000e-01	1.2373937999999998e-01	1.8343270000000000e-01
-8.7900000000000000e-01	1.2375728999999999e-01	1.8355318000000001e-01
-8.7800000000000000e-01	1.2377542000000000e-01	1.8367426000000001e-01
-8.7700000000000000e-01	1.2379366999999999e-01	1.8379566000000000e-01
-8.7600000000000000e-01	1.2381221999999999e-01	1.8391768000000000e-01
-8.7500000000000000e-01	1.2383092999999999e-01	1.8404002999999999e-01
-8.7400000000000000e-01	1.2384984000000000e-01	1.8416273000000000e-01
-8.7300000000000000e-01	1.2386896999999999e-01	1.8428578000000001e-01
-8.7200000000000000e-01	1.2388836000000000e-01	1.8440977000000000e-01
-8.7100000000000000e-01	1.2390790999999998e-01	1.8453384000000000e-01
-8.7000000000000000e-01	1.2392774000000001e-01	1.8465830000000000e-01
-8.6899999999999999e-01	1.2394780000000000e-01	1.8478342000000000e-01
-8.6799999999999999e-01	1.2396804000000000e-01	1.8490865000000001e-01
-8.6699999999999999e-01	1.2398861000000000e-01	1.8503486000000000e-01
-8.6599999999999999e-01	1.2400936999999998e-01	1.8516120000000000e-01
-8.6499999999999999e-01	1.2403043000000001e-01	1.8528854000000000e-01
-8.6399999999999999e-01	1.2405172999999999e-01	1.8541601999999999e-01
-8.6299999999999999e-01	1.2407328999999999e-01	1.8554422000000001e-01
-8.6199999999999999e-01	1.2409511000000001e-01	1.8567258000000000e-01
-8.6099999999999999e-01	1.2411726000000001e-01	1.8580199000000000e-01
-8.5999999999999999e-01	1.2413964999999999e-01	1.8593156000000000e-01
-8.5899999999999999e-01	1.2416231000000000e-01	1.8606190000000000e-01
-8.5799999999999998e-01	1.2418533000000001e-01	1.8619272000000001e-01
-8.5699999999999998e-01	1.2420858999999998e-01	1.8632403000000000e-01
-8.5599999999999998e-01	1.2423217000000000e-01	1.8645613000000000e-01
-8.5499999999999998e-01	1.2425609000000000e-01	1.8658874000000000e-01
-8.5399999999999998e-01	1.2428032000000000e-01	1.8672187000000001e-01
-8.5299999999999998e-01	1.2430485000000001e-01	1.8685583000000000e-01
-8.5199999999999998e-01	1.2432970000000000e-01	1.8699030999999999e-01
-8.5099999999999998e-01	1.2435499000000000e-01	1.8712565000000000e-01
-8.4999999999999998e-01	1.2438050000000000e-01	1.8726123000000000e-01
-8.4899999999999998e-01	1.2440641000000000e-01	1.8739797000000000e-01
-8.4799999999999998e-01	1.2443267000000000e-01	1.8753468000000001e-01
-8.4699999999999998e-01	1.2445927000000000e-01	1.8767257000000001e-01
-8.4599999999999997e-01	1.2448632000000001e-01	1.8781106000000000e-01
-8.4499999999999997e-01	1.2451367000000001e-01	1.8795013999999999e-01
-8.4399999999999997e-01	1.2454139000000000e-01	1.8809012999999999e-01
-8.4299999999999997e-01	1.2456956000000001e-01	1.8823073000000001e-01
-8.4199999999999997e-01	1.2459807000000001e-01	1.8837196000000000e-01
-8.4099999999999997e-01	1.2462703999999999e-01	1.8851382000000000e-01
-8.3999999999999997e-01	1.2465641000000001e-01	1.8865662000000000e-01
-8.3899999999999997e-01	1.2468620999999999e-01	1.8880039000000001e-01
-8.3799999999999997e-01	1.2471635000000000e-01	1.8894449999999999e-01
-8.3699999999999997e-01	1.2474701000000001e-01	1.8908960000000000e-01
-8.3599999999999997e-01	1.2477806999999999e-01	1.8923535999999999e-01
-8.3499999999999996e-01	1.2480960999999999e-01	1.8938211999999999e-01
-8.3399999999999996e-01	1.2484157999999999e-01	1.8952927000000000e-01
-8.3299999999999996e-01	1.2487403000000000e-01	1.8967743000000001e-01
-8.3199999999999996e-01	1.2490691999999998e-01	1.8982660000000001e-01
-8.3099999999999996e-01	1.2494026999999999e-01	1.8997618999999999e-01
-8.2999999999999996e-01	1.2497417000000000e-01	1.9012712000000001e-01
-8.2899999999999996e-01	1.2500854000000000e-01	1.9027848999999999e-01
-8.2799999999999996e-01	1.2504343000000001e-01	1.9043091000000001e-01
-8.2699999999999996e-01	1.2507878000000000e-01	1.9058406999999999e-01
-8.2599999999999996e-01	1.2511465999999999e-01	1.9073799999999999e-01
-8.2499999999999996e-01	1.2515108000000000e-01	1.9089301000000000e-01
-8.2399999999999995e-01	1.2518804000000000e-01	1.9104879999999999e-01
-8.2299999999999995e-01	1.2522548999999999e-01	1.9120537000000001e-01
-8.2199999999999995e-01	1.2526357999999999e-01	1.9136304000000001e-01
-8.2099999999999995e-01	1.2530219000000001e-01	1.9152152000000000e-01
-8.1999999999999995e-01	1.2534134999999999e-01	1.9168078999999999e-01
-8.1899999999999995e-01	1.2538105999999999e-01	1.9184119999999999e-01
-8.1799999999999995e-01	1.2542139999999999e-01	1.9200243000000000e-01
-8.1699999999999995e-01	1.2546232000000002e-01	1.9216480000000000e-01
-8.1599999999999995e-01	1.2550380999999999e-01	1.9232769000000000e-01
-8.1499999999999995e-01	1.2554588000000000e-01	1.9249172000000001e-01
-8.1399999999999995e-01	1.2558861999999998e-01	1.9265661000000001e-01
-8.1299999999999994e-01	1.2563196999999998e-01	1.9282267000000000e-01
-8.1200000000000006e-01	1.2567593000000002e-01	1.9298957999999999e-01
-8.1100000000000005e-01	1.2572057000000000e-01	1.9315768999999999e-01
-8.1000000000000005e-01	1.2576577999999999e-01	1.9332632999999999e-01
-8.0900000000000005e-01	1.2581172999999998e-01	1.9349649999999999e-01
-8.0800000000000005e-01	1.2585829999999998e-01	1.9366722000000000e-01
-8.0700000000000005e-01	1.2590550000000000e-01	1.9383913999999999e-01
-8.0600000000000005e-01	1.2595339999999999e-01	1.9401162999999999e-01
-8.0500000000000005e-01	1.2600200000000000e-01	1.9418566000000001e-01
-8.0400000000000005e-01	1.2605128999999998e-01	1.9436059000000000e-01
-8.0300000000000005e-01	1.2610128000000001e-01	1.9453641999999999e-01
-8.0200000000000005e-01	1.2615195000000001e-01	1.9471315000000000e-01
-8.0100000000000005e-01	1.2620334000000000e-01	1.9489111000000001e-01
-8.0000000000000004e-01	1.2625543000000000e-01	1.9506998000000000e-01
-7.9900000000000004e-01	1.2630828000000000e-01	1.9524976999999999e-01
-7.9800000000000004e-01	1.2636181000000002e-01	1.9543078999999999e-01
-7.9700000000000004e-01	1.2641609000000001e-01	1.9561273000000001e-01
-7.9600000000000004e-01	1.2647111000000000e-01	1.9579558999999999e-01
-7.9500000000000004e-01	1.2652692000000001e-01	1.9597970000000001e-01
-7.9400000000000004e-01	1.2658348999999999e-01	1.9616474000000000e-01
-7.9300000000000004e-01	1.2664078000000001e-01	1.9635103000000001e-01
-7.9200000000000004e-01	1.2669885000000003e-01	1.9653824000000000e-01
-7.9100000000000004e-01	1.2675769000000001e-01	1.9672638000000001e-01
-7.9000000000000004e-01	1.2681727999999998e-01	1.9691576999999999e-01
-7.8900000000000003e-01	1.2687765000000001e-01	1.9710574000000000e-01
-7.8800000000000003e-01	1.2693882000000001e-01	1.9729698000000001e-01
-7.8700000000000003e-01	1.2700075000000000e-01	1.9748947000000000e-01
-7.8600000000000003e-01	1.2706353000000001e-01	1.9768289000000000e-01
-7.8500000000000003e-01	1.2712707000000001e-01	1.9787721999999999e-01
-7.8400000000000003e-01	1.2719133999999999e-01	1.9807246000000001e-01
-7.8300000000000003e-01	1.2725651999999998e-01	1.9826896999999999e-01
-7.8200000000000003e-01	1.2732245000000000e-01	1.9846638000000000e-01
-7.8100000000000003e-01	1.2738920000000001e-01	1.9866503999999999e-01
-7.8000000000000003e-01	1.2745677000000000e-01	1.9886461999999999e-01
-7.7900000000000003e-01	1.2752512000000002e-01	1.9906508000000001e-01
-7.7800000000000002e-01	1.2759429000000000e-01	1.9926679999999999e-01
-7.7700000000000002e-01	1.2766429000000001e-01	1.9946941000000001e-01
-7.7600000000000002e-01	1.2773506000000001e-01	1.9967288999999999e-01
-7.7500000000000002e-01	1.2780667000000001e-01	1.9987762000000001e-01
-7.7400000000000002e-01	1.2787911000000002e-01	2.0008323000000000e-01
-7.7300000000000002e-01	1.2795231000000001e-01	2.0028971000000001e-01
-7.7200000000000002e-01	1.2802638000000000e-01	2.0049707000000000e-01
-7.7100000000000002e-01	1.2810129000000001e-01	2.0070598000000001e-01
-7.7000000000000002e-01	1.2817692000000000e-01	2.0091539000000000e-01
-7.6900000000000002e-01	1.2825344999999999e-01	2.0112603000000001e-01
-7.6800000000000002e-01	1.2833070999999999e-01	2.0133746999999999e-01
-7.6700000000000002e-01	1.2840883000000000e-01	2.0154976999999999e-01
-7.6600000000000001e-01	1.2848773999999999e-01	2.0176325000000001e-01
-7.6500000000000001e-01	1.2856751000000000e-01	2.0197757000000000e-01
-7.6400000000000001e-01	1.2864798999999999e-01	2.0219302000000000e-01
-7.6300000000000001e-01	1.2872933000000000e-01	2.0240896999999999e-01
-7.6200000000000001e-01	1.2881146999999998e-01	2.0262638999999999e-01
-7.6100000000000001e-01	1.2889437000000001e-01	2.0284426000000000e-01
-7.6000000000000001e-01	1.2897806000000001e-01	2.0306325000000000e-01
-7.5900000000000001e-01	1.2906254000000000e-01	2.0328339000000001e-01
-7.5800000000000001e-01	1.2914782000000000e-01	2.0350393000000000e-01
-7.5700000000000001e-01	1.2923382999999999e-01	2.0372556999999999e-01
-7.5600000000000001e-01	1.2932062000000000e-01	2.0394796000000001e-01
-7.5500000000000000e-01	1.2940821999999999e-01	2.0417146000000000e-01
-7.5400000000000000e-01	1.2949656999999998e-01	2.0439531999999999e-01
-7.5300000000000000e-01	1.2958566999999999e-01	2.0462062000000000e-01
-7.5200000000000000e-01	1.2967547000000001e-01	2.0484659000000000e-01
-7.5100000000000000e-01	1.2976610000000000e-01	2.0507329999999999e-01
-7.5000000000000000e-01	1.2985742000000000e-01	2.0530066999999999e-01
-7.4900000000000000e-01	1.2994947999999998e-01	2.0552909999999999e-01
-7.4800000000000000e-01	1.3004224000000000e-01	2.0575816999999999e-01
-7.4700000000000000e-01	1.3013573000000001e-01	2.0598790000000000e-01
-7.4600000000000000e-01	1.3022997000000000e-01	2.0621866000000000e-01
-7.4500000000000000e-01	1.3032489000000003e-01	2.0645039000000001e-01
-7.4399999999999999e-01	1.3042049999999999e-01	2.0668238000000000e-01
-7.4299999999999999e-01	1.3051683000000000e-01	2.0691536999999999e-01
-7.4199999999999999e-01	1.3061381000000000e-01	2.0714894000000000e-01
-7.4099999999999999e-01	1.3071151000000000e-01	2.0738346999999999e-01
-7.3999999999999999e-01	1.3080981000000000e-01	2.0761857000000000e-01
-7.3899999999999999e-01	1.3090878000000000e-01	2.0785423000000000e-01
-7.3799999999999999e-01	1.3100845999999999e-01	2.0809084999999999e-01
-7.3699999999999999e-01	1.3110880000000003e-01	2.0832801000000001e-01
-7.3599999999999999e-01	1.3120971000000001e-01	2.0856569000000000e-01
-7.3499999999999999e-01	1.3131124999999999e-01	2.0880425000000000e-01
-7.3399999999999999e-01	1.3141342000000000e-01	2.0904332000000000e-01
-7.3299999999999998e-01	1.3151622000000002e-01	2.0928290999999999e-01
-7.3199999999999998e-01	1.3161966000000000e-01	2.0952336999999999e-01
-7.3099999999999998e-01	1.3172365000000000e-01	2.0976428999999999e-01
-7.2999999999999998e-01	1.3182826000000000e-01	2.1000608000000001e-01
-7.2899999999999998e-01	1.3193339999999998e-01	2.1024789999999999e-01
-7.2799999999999998e-01	1.3203915999999999e-01	2.1049096000000000e-01
-7.2699999999999998e-01	1.3214546000000002e-01	2.1073407999999999e-01
-7.2599999999999998e-01	1.3225233000000000e-01	2.1097798000000001e-01
-7.2499999999999998e-01	1.3235975000000000e-01	2.1122231000000000e-01
-7.2399999999999998e-01	1.3246767000000001e-01	2.1146740000000000e-01
-7.2299999999999998e-01	1.3257616999999999e-01	2.1171290000000001e-01
-7.2199999999999998e-01	1.3268516999999999e-01	2.1195879000000001e-01
-7.2099999999999997e-01	1.3279468999999999e-01	2.1220541000000001e-01
-7.1999999999999997e-01	1.3290472000000000e-01	2.1245241000000001e-01
-7.1899999999999997e-01	1.3301520999999999e-01	2.1269973000000000e-01
-7.1799999999999997e-01	1.3312621999999999e-01	2.1294779999999999e-01
-7.1699999999999997e-01	1.3323768000000000e-01	2.1319618000000001e-01
-7.1599999999999997e-01	1.3334965000000001e-01	2.1344527999999999e-01
-7.1499999999999997e-01	1.3346209000000001e-01	2.1369469999999999e-01
-7.1399999999999997e-01	1.3357495999999999e-01	2.1394439000000001e-01
-7.1299999999999997e-01	1.3368828999999999e-01	2.1419439000000001e-01
-7.1199999999999997e-01	1.3380212000000002e-01	2.1444508000000001e-01
-7.1099999999999997e-01	1.3391629999999999e-01	2.1469601999999999e-01
-7.0999999999999996e-01	1.3403092000000000e-01	2.1494758999999999e-01
-7.0899999999999996e-01	1.3414596000000001e-01	2.1519942000000000e-01
-7.0799999999999996e-01	1.3426142999999999e-01	2.1545151000000001e-01
-7.0699999999999996e-01	1.3437730000000001e-01	2.1570422000000000e-01
-7.0599999999999996e-01	1.3449357000000001e-01	2.1595714999999999e-01
-7.0499999999999996e-01	1.3461022000000000e-01	2.1621069000000001e-01
-7.0399999999999996e-01	1.3472724000000000e-01	2.1646403000000000e-01
-7.0299999999999996e-01	1.3484467000000000e-01	2.1671799999999999e-01
-7.0199999999999996e-01	1.3496240000000001e-01	2.1697248999999999e-01
-7.0099999999999996e-01	1.3508054000000000e-01	2.1722680000000000e-01
-6.9999999999999996e-01	1.3519903999999999e-01	2.1748208999999999e-01
-6.9899999999999995e-01	1.3531787000000001e-01	2.1773713000000000e-01
-6.9799999999999995e-01	1.3543705000000000e-01	2.1799272000000000e-01
-6.9699999999999995e-01	1.3555651000000002e-01	2.1824842000000000e-01
-6.9599999999999995e-01	1.3567636999999999e-01	2.1850432000000000e-01
-6.9499999999999995e-01	1.3579648999999999e-01	2.1876110000000001e-01
-6.9399999999999995e-01	1.3591700000000001e-01	2.1901765000000001e-01
-6.9299999999999995e-01	1.3603778999999999e-01	2.1927471000000001e-01
-6.9199999999999995e-01	1.3615880000000000e-01	2.1953141000000001e-01
-6.9099999999999995e-01	1.3628018000000000e-01	2.1978864000000001e-01
-6.8999999999999995e-01	1.3640180999999998e-01	2.2004636999999999e-01
-6.8899999999999995e-01	1.3652375999999999e-01	2.2030417999999999e-01
-6.8799999999999994e-01	1.3664597000000001e-01	2.2056247000000001e-01
-6.8700000000000006e-01	1.3676843999999999e-01	2.2082040999999999e-01
-6.8600000000000005e-01	1.3689123000000000e-01	2.2107884999999999e-01
-6.8500000000000005e-01	1.3701426000000000e-01	2.2133773000000001e-01
-6.8400000000000005e-01	1.3713750000000002e-01	2.2159661999999999e-01
-6.8300000000000005e-01	1.3726098000000000e-01	2.2185514000000001e-01
-6.8200000000000005e-01	1.3738474000000001e-01	2.2211450999999999e-01
-6.8100000000000005e-01	1.3750873999999999e-01	2.2237393000000000e-01
-6.8000000000000005e-01	1.3763301999999999e-01	2.2263337999999999e-01
-6.7900000000000005e-01	1.3775749000000001e-01	2.2289323000000000e-01
-6.7800000000000005e-01	1.3788216000000000e-01	2.2315304000000000e-01
-6.7700000000000005e-01	1.3800707000000001e-01	2.2341287000000001e-01
-6.7600000000000005e-01	1.3813213999999999e-01	2.2367264000000001e-01
-6.7500000000000004e-01	1.3825749000000001e-01	2.2393284999999999e-01
-6.7400000000000004e-01	1.3838299999999998e-01	2.2419299000000001e-01
-6.7300000000000004e-01	1.3850875000000001e-01	2.2445355000000000e-01
-6.7200000000000004e-01	1.3863468000000001e-01	2.2471404000000000e-01
-6.7100000000000004e-01	1.3876079999999999e-01	2.2497448000000000e-01
-6.7000000000000004e-01	1.3888710999999998e-01	2.2523528000000001e-01
-6.6900000000000004e-01	1.3901363000000000e-01	2.2549604000000001e-01
-6.6800000000000004e-01	1.3914029000000000e-01	2.2575667999999999e-01
-6.6700000000000004e-01	1.3926710000000000e-01	2.2601763999999999e-01
-6.6600000000000004e-01	1.3939409000000000e-01	2.2627808999999999e-01
-6.6500000000000004e-01	1.3952132000000000e-01	2.2653938000000001e-01
-6.6400000000000003e-01	1.3964866000000001e-01	2.2680006000000000e-01
-6.6300000000000003e-01	1.3977616999999998e-01	2.2706150000000000e-01
-6.6200000000000003e-01	1.3990384000000000e-01	2.2732240000000001e-01
-6.6100000000000003e-01	1.4003162000000000e-01	2.2758311000000001e-01
-6.6000000000000003e-01	1.4015952000000001e-01	2.2784412000000001e-01
-6.5900000000000003e-01	1.4028766000000001e-01	2.2810547000000000e-01
-6.5800000000000003e-01	1.4041590999999998e-01	2.2836624000000000e-01
-6.5700000000000003e-01	1.4054430000000001e-01	2.2862727999999999e-01
-6.5600000000000003e-01	1.4067278000000000e-01	2.2888810000000001e-01
-6.5500000000000003e-01	1.4080144000000000e-01	2.2914925000000000e-01
-6.5400000000000003e-01	1.4093021000000000e-01	2.2941017999999999e-01
-6.5300000000000002e-01	1.4105913000000000e-01	2.2967095000000001e-01
-6.5200000000000002e-01	1.4118816000000001e-01	2.2993194000000000e-01
-6.5100000000000002e-01	1.4131727999999999e-01	2.3019269000000001e-01
-6.5000000000000002e-01	1.4144656000000000e-01	2.3045375000000001e-01
-6.4900000000000002e-01	1.4157588999999998e-01	2.3071405000000000e-01
-6.4800000000000002e-01	1.4170541000000000e-01	2.3097465000000000e-01
-6.4700000000000002e-01	1.4183498999999999e-01	2.3123494999999999e-01
-6.4600000000000002e-01	1.4196464000000000e-01	2.3149544000000000e-01
-6.4500000000000002e-01	1.4209443999999999e-01	2.3175572999999999e-01
-6.4400000000000002e-01	1.4222435000000000e-01	2.3201617999999999e-01
-6.4300000000000002e-01	1.4235434999999999e-01	2.3227592999999999e-01
-6.4200000000000002e-01	1.4248443000000000e-01	2.3253583000000000e-01
-6.4100000000000001e-01	1.4261455000000001e-01	2.3279540000000001e-01
-6.4000000000000001e-01	1.4274485000000001e-01	2.3305521000000001e-01
-6.3900000000000001e-01	1.4287518999999999e-01	2.3331466000000001e-01
-6.3800000000000001e-01	1.4300557000000003e-01	2.3357374000000000e-01
-6.3700000000000001e-01	1.4313606999999998e-01	2.3383255000000000e-01
-6.3600000000000001e-01	1.4326664000000000e-01	2.3409147999999999e-01
-6.3500000000000001e-01	1.4339731999999999e-01	2.3435010000000001e-01
-6.3400000000000001e-01	1.4352804000000002e-01	2.3460834999999999e-01
-6.3300000000000001e-01	1.4365882999999999e-01	2.3486666000000000e-01
-6.3200000000000001e-01	1.4378964999999999e-01	2.3512454999999999e-01
-6.3100000000000001e-01	1.4392060999999998e-01	2.3538263000000001e-01
-6.3000000000000000e-01	1.4405166999999999e-01	2.3564038000000001e-01
-6.2900000000000000e-01	1.4418265000000002e-01	2.3589705999999999e-01
-6.2800000000000000e-01	1.4431374999999999e-01	2.3615390000000000e-01
-6.2700000000000000e-01	1.4444498000000000e-01	2.3641087999999999e-01
-6.2600000000000000e-01	1.4457616000000001e-01	2.3666727000000001e-01
-6.2500000000000000e-01	1.4470744999999999e-01	2.3692329000000001e-01
-6.2400000000000000e-01	1.4483876000000001e-01	2.3717931000000000e-01
-6.2300000000000000e-01	1.4497018000000000e-01	2.3743494000000001e-01
-6.2200000000000000e-01	1.4510160000000000e-01	2.3769003999999999e-01
-6.2100000000000000e-01	1.4523303999999998e-01	2.3794462999999999e-01
-6.2000000000000000e-01	1.4536457999999999e-01	2.3819930000000000e-01
-6.1899999999999999e-01	1.4549606000000001e-01	2.3845329000000001e-01
-6.1799999999999999e-01	1.4562770999999999e-01	2.3870696000000000e-01
-6.1699999999999999e-01	1.4575931000000000e-01	2.3896046000000001e-01
-6.1599999999999999e-01	1.4589097000000001e-01	2.3921350000000000e-01
-6.1499999999999999e-01	1.4602265000000000e-01	2.3946592999999999e-01
-6.1399999999999999e-01	1.4615432000000000e-01	2.3971775000000001e-01
-6.1299999999999999e-01	1.4628608999999998e-01	2.3996961000000000e-01
-6.1199999999999999e-01	1.4641778999999999e-01	2.4022068999999999e-01
-6.1099999999999999e-01	1.4654961999999999e-01	2.4047141000000000e-01
-6.0999999999999999e-01	1.4668136999999998e-01	2.4072133000000001e-01
-6.0899999999999999e-01	1.4681321999999999e-01	2.4097124000000000e-01
-6.0799999999999998e-01	1.4694509000000000e-01	2.4122099999999999e-01
-6.0699999999999998e-01	1.4707691000000001e-01	2.4146954000000001e-01
-6.0599999999999998e-01	1.4720881999999999e-01	2.4171804000000000e-01
-6.0499999999999998e-01	1.4734061000000001e-01	2.4196514999999999e-01
-6.0399999999999998e-01	1.4747247000000002e-01	2.4221221000000001e-01
-6.0299999999999998e-01	1.4760444000000000e-01	2.4245920000000001e-01
-6.0199999999999998e-01	1.4773629999999999e-01	2.4270528999999999e-01
-6.0099999999999998e-01	1.4786821000000000e-01	2.4295075999999999e-01
-5.9999999999999998e-01	1.4800009000000000e-01	2.4319546000000000e-01
-5.9899999999999998e-01	1.4813197000000000e-01	2.4343988000000000e-01
-5.9799999999999998e-01	1.4826386000000000e-01	2.4368313000000000e-01
-5.9699999999999998e-01	1.4839566999999998e-01	2.4392593000000001e-01
-5.9599999999999997e-01	1.4852754000000001e-01	2.4416805000000000e-01
-5.9499999999999997e-01	1.4865947000000002e-01	2.4441003000000000e-01
-5.9399999999999997e-01	1.4879129000000002e-01	2.4465097999999999e-01
-5.9299999999999997e-01	1.4892314000000001e-01	2.4489121999999999e-01
-5.9199999999999997e-01	1.4905487000000001e-01	2.4513040000000000e-01
-5.9099999999999997e-01	1.4918671000000000e-01	2.4536901999999999e-01
-5.8999999999999997e-01	1.4931844999999999e-01	2.4560709999999999e-01
-5.8899999999999997e-01	1.4945013000000001e-01	2.4584423999999999e-01
-5.8799999999999997e-01	1.4958186000000001e-01	2.4608061000000001e-01
-5.8699999999999997e-01	1.4971357000000002e-01	2.4631658000000001e-01
-5.8599999999999997e-01	1.4984523000000000e-01	2.4655157999999999e-01
-5.8499999999999996e-01	1.4997675999999999e-01	2.4678501000000000e-01
-5.8399999999999996e-01	1.5010836999999999e-01	2.4701819000000000e-01
-5.8299999999999996e-01	1.5023986000000000e-01	2.4725073000000000e-01
-5.8199999999999996e-01	1.5037137000000000e-01	2.4748241000000001e-01
-5.8099999999999996e-01	1.5050276000000001e-01	2.4771249000000001e-01
-5.7999999999999996e-01	1.5063414000000000e-01	2.4794205999999999e-01
-5.7899999999999996e-01	1.5076547000000001e-01	2.4817112000000000e-01
-5.7799999999999996e-01	1.5089678000000001e-01	2.4839871999999999e-01
-5.7699999999999996e-01	1.5102801999999999e-01	2.4862577000000000e-01
-5.7599999999999996e-01	1.5115907000000001e-01	2.4885093000000000e-01
-5.7499999999999996e-01	1.5129015000000001e-01	2.4907572000000000e-01
-5.7399999999999995e-01	1.5142118999999998e-01	2.4929994000000000e-01
-5.7299999999999995e-01	1.5155216999999999e-01	2.4952261000000001e-01
-5.7199999999999995e-01	1.5168303999999999e-01	2.4974447000000000e-01
-5.7099999999999995e-01	1.5181387000000002e-01	2.4996534000000001e-01
-5.6999999999999995e-01	1.5194453000000002e-01	2.5018478000000000e-01
-5.6899999999999995e-01	1.5207516999999998e-01	2.5040319999999999e-01
-5.6799999999999995e-01	1.5220573999999998e-01	2.5062096000000000e-01
-5.6699999999999995e-01	1.5233616000000000e-01	2.5083686999999999e-01
-5.6599999999999995e-01	1.5246651999999999e-01	2.5105210000000000e-01
-5.6499999999999995e-01	1.5259682999999999e-01	2.5126623999999997e-01
-5.6399999999999995e-01	1.5272694000000001e-01	2.5147886000000003e-01
-5.6299999999999994e-01	1.5285701000000002e-01	2.5169037999999999e-01
-5.6200000000000006e-01	1.5298691999999997e-01	2.5190093000000002e-01
-5.6100000000000005e-01	1.5311672999999998e-01	2.5210975000000002e-01
-5.6000000000000005e-01	1.5324645999999997e-01	2.5231779999999998e-01
-5.5900000000000005e-01	1.5337603999999999e-01	2.5252446000000001e-01
-5.5800000000000005e-01	1.5350548000000000e-01	2.5272971999999999e-01
-5.5700000000000005e-01	1.5363483000000000e-01	2.5293416000000002e-01
-5.5600000000000005e-01	1.5376397000000000e-01	2.5313657000000001e-01
-5.5500000000000005e-01	1.5389310000000000e-01	2.5333814999999998e-01
-5.5400000000000005e-01	1.5402196000000001e-01	2.5353806000000001e-01
-5.5300000000000005e-01	1.5415076000000000e-01	2.5373680999999998e-01
-5.5200000000000005e-01	1.5427930000000001e-01	2.5393387000000001e-01
-5.5100000000000005e-01	1.5440778999999999e-01	2.5412992000000001e-01
-5.5000000000000004e-01	1.5453599000000001e-01	2.5432406000000002e-01
-5.4900000000000004e-01	1.5466411000000002e-01	2.5451710000000000e-01
-5.4800000000000004e-01	1.5479206000000001e-01	2.5470863999999999e-01
-5.4700000000000004e-01	1.5491980999999999e-01	2.5489862000000002e-01
-5.4600000000000004e-01	1.5504739000000001e-01	2.5508719000000002e-01
-5.4500000000000004e-01	1.5517476000000002e-01	2.5527421000000000e-01
-5.4400000000000004e-01	1.5530193000000000e-01	2.5545962000000000e-01
-5.4300000000000004e-01	1.5542888999999999e-01	2.5564344999999999e-01
-5.4200000000000004e-01	1.5555564999999999e-01	2.5582575000000002e-01
-5.4100000000000004e-01	1.5568216000000001e-01	2.5600638999999997e-01
-5.4000000000000004e-01	1.5580846999999998e-01	2.5618540000000001e-01
-5.3900000000000003e-01	1.5593453000000002e-01	2.5636277000000002e-01
-5.3800000000000003e-01	1.5606048000000000e-01	2.5653884999999998e-01
-5.3700000000000003e-01	1.5618605999999999e-01	2.5671284000000000e-01
-5.3600000000000003e-01	1.5631140999999998e-01	2.5688520999999997e-01
-5.3500000000000003e-01	1.5643648999999998e-01	2.5705588000000001e-01
-5.3400000000000003e-01	1.5656140000000002e-01	2.5722500999999998e-01
-5.3300000000000003e-01	1.5668594999999999e-01	2.5739215999999998e-01
-5.3200000000000003e-01	1.5681021000000001e-01	2.5755749999999999e-01
-5.3100000000000003e-01	1.5693419000000000e-01	2.5772107999999999e-01
-5.3000000000000003e-01	1.5705799000000001e-01	2.5788313000000002e-01
-5.2900000000000003e-01	1.5718135999999999e-01	2.5804312000000001e-01
-5.2800000000000002e-01	1.5730444999999998e-01	2.5820116999999998e-01
-5.2700000000000002e-01	1.5742719999999999e-01	2.5835739000000002e-01
-5.2600000000000002e-01	1.5754973999999999e-01	2.5851203000000000e-01
-5.2500000000000002e-01	1.5767184000000001e-01	2.5866441000000001e-01
-5.2400000000000002e-01	1.5779360000000001e-01	2.5881490000000001e-01
-5.2300000000000002e-01	1.5791500000000003e-01	2.5896342999999999e-01
-5.2200000000000002e-01	1.5803606999999997e-01	2.5910998000000002e-01
-5.2100000000000002e-01	1.5815686000000001e-01	2.5925485999999998e-01
-5.2000000000000002e-01	1.5827716999999999e-01	2.5939740000000000e-01
-5.1900000000000002e-01	1.5839707999999997e-01	2.5953794000000002e-01
-5.1800000000000002e-01	1.5851662000000000e-01	2.5967636999999999e-01
-5.1700000000000002e-01	1.5863573000000000e-01	2.5981273999999999e-01
-5.1600000000000001e-01	1.5875430000000001e-01	2.5994671000000003e-01
-5.1500000000000001e-01	1.5887257999999999e-01	2.6007879000000000e-01
-5.1400000000000001e-01	1.5899043000000002e-01	2.6020885999999999e-01
-5.1300000000000001e-01	1.5910783000000001e-01	2.6033665000000000e-01
-5.1200000000000001e-01	1.5922464000000000e-01	2.6046195999999999e-01
-5.1100000000000001e-01	1.5934111000000001e-01	2.6058536999999998e-01
-5.1000000000000001e-01	1.5945711000000001e-01	2.6070651000000000e-01
-5.0900000000000001e-01	1.5957246999999999e-01	2.6082501000000002e-01
-5.0800000000000001e-01	1.5968736000000000e-01	2.6094126000000001e-01
-5.0700000000000001e-01	1.5980184000000000e-01	2.6105560999999999e-01
-5.0600000000000001e-01	1.5991569000000000e-01	2.6116711999999997e-01
-5.0500000000000000e-01	1.6002897999999999e-01	2.6127629000000002e-01
-5.0400000000000000e-01	1.6014173000000001e-01	2.6138305000000001e-01
-5.0300000000000000e-01	1.6025390000000000e-01	2.6148742000000003e-01
-5.0200000000000000e-01	1.6036552000000001e-01	2.6158931000000002e-01
-5.0100000000000000e-01	1.6047654000000000e-01	2.6168870000000000e-01
-5.0000000000000000e-01	1.6058683000000001e-01	2.6178515000000002e-01
-4.9900000000000000e-01	1.6069665000000000e-01	2.6187947000000000e-01
-4.9800000000000000e-01	1.6080581999999999e-01	2.6197120000000002e-01
-4.9700000000000000e-01	1.6091422000000000e-01	2.6205990000000001e-01
-4.9600000000000000e-01	1.6102195999999999e-01	2.6214596000000001e-01
-4.9500000000000000e-01	1.6112904000000000e-01	2.6222935000000003e-01
-4.9399999999999999e-01	1.6123544000000001e-01	2.6230998000000000e-01
-4.9299999999999999e-01	1.6134112000000000e-01	2.6238794999999998e-01
-4.9199999999999999e-01	1.6144609999999998e-01	2.6246302999999999e-01
-4.9099999999999999e-01	1.6155036000000000e-01	2.6253539999999997e-01
-4.8999999999999999e-01	1.6165373000000000e-01	2.6260447999999997e-01
-4.8899999999999999e-01	1.6175649000000000e-01	2.6267105000000002e-01
-4.8799999999999999e-01	1.6185831000000001e-01	2.6273426999999999e-01
-4.8699999999999999e-01	1.6195935000000000e-01	2.6279450999999998e-01
-4.8599999999999999e-01	1.6205959000000000e-01	2.6285178999999997e-01
-4.8499999999999999e-01	1.6215900000000000e-01	2.6290603000000001e-01
-4.8399999999999999e-01	1.6225759000000001e-01	2.6295718000000001e-01
-4.8299999999999998e-01	1.6235515000000000e-01	2.6300479999999998e-01
-4.8199999999999998e-01	1.6245201999999997e-01	2.6304969000000000e-01
-4.8099999999999998e-01	1.6254783000000000e-01	2.6309095999999998e-01
-4.7999999999999998e-01	1.6264276000000000e-01	2.6312894999999997e-01
-4.7899999999999998e-01	1.6273675000000001e-01	2.6316367000000002e-01
-4.7799999999999998e-01	1.6282983000000001e-01	2.6319515999999998e-01
-4.7699999999999998e-01	1.6292193999999999e-01	2.6322326000000001e-01
-4.7599999999999998e-01	1.6301293000000000e-01	2.6324742000000001e-01
-4.7499999999999998e-01	1.6310294000000000e-01	2.6326822999999999e-01
-4.7399999999999998e-01	1.6319210000000001e-01	2.6328604999999999e-01
-4.7299999999999998e-01	1.6328007000000000e-01	2.6329982000000002e-01
-4.7199999999999998e-01	1.6336685000000001e-01	2.6330953000000001e-01
-4.7099999999999997e-01	1.6345273999999999e-01	2.6331615000000003e-01
-4.6999999999999997e-01	1.6353756000000000e-01	2.6331919999999998e-01
-4.6899999999999997e-01	1.6362114000000000e-01	2.6331800999999999e-01
-4.6800000000000003e-01	1.6370360000000000e-01	2.6331309000000003e-01
-4.6700000000000003e-01	1.6378493000000000e-01	2.6330440999999999e-01
-4.6600000000000003e-01	1.6386515000000001e-01	2.6329197999999998e-01
-4.6500000000000002e-01	1.6394402000000002e-01	2.6327509999999998e-01
-4.6400000000000002e-01	1.6402189000000000e-01	2.6325491000000001e-01
-4.6300000000000002e-01	1.6409841999999999e-01	2.6323031000000002e-01
-4.6200000000000002e-01	1.6417373000000002e-01	2.6320164000000001e-01
-4.6100000000000002e-01	1.6424782999999998e-01	2.6316906000000001e-01
-4.6000000000000002e-01	1.6432050000000001e-01	2.6313187999999998e-01
-4.5900000000000002e-01	1.6439209999999999e-01	2.6309116999999999e-01
-4.5800000000000002e-01	1.6446227000000002e-01	2.6304573999999997e-01
-4.5700000000000002e-01	1.6453111000000001e-01	2.6299619000000002e-01
-4.5600000000000002e-01	1.6459868999999999e-01	2.6294248999999997e-01
-4.5500000000000002e-01	1.6466476000000002e-01	2.6288394999999998e-01
-4.5400000000000001e-01	1.6472966999999999e-01	2.6282169000000000e-01
-4.5300000000000001e-01	1.6479305000000000e-01	2.6275463999999998e-01
-4.5200000000000001e-01	1.6485507999999999e-01	2.6268319000000001e-01
-4.5100000000000001e-01	1.6491571999999999e-01	2.6260739000000000e-01
-4.5000000000000001e-01	1.6497477999999999e-01	2.6252663999999998e-01
-4.4900000000000001e-01	1.6503262999999999e-01	2.6244203999999999e-01
-4.4800000000000001e-01	1.6508887000000000e-01	2.6235238000000000e-01
-4.4700000000000001e-01	1.6514369000000001e-01	2.6225823999999998e-01
-4.4600000000000001e-01	1.6519703000000002e-01	2.6215955000000002e-01
-4.4500000000000001e-01	1.6524874000000001e-01	2.6205571000000000e-01
-4.4400000000000001e-01	1.6529900000000000e-01	2.6194731999999998e-01
-4.4300000000000000e-01	1.6534775000000002e-01	2.6183431000000001e-01
-4.4200000000000000e-01	1.6539500000000001e-01	2.6171666999999998e-01
-4.4100000000000000e-01	1.6544077000000001e-01	2.6159449000000001e-01
-4.4000000000000000e-01	1.6548483000000000e-01	2.6146682999999998e-01
-4.3900000000000000e-01	1.6552734000000002e-01	2.6133455000000000e-01
-4.3800000000000000e-01	1.6556833999999998e-01	2.6119761000000002e-01
-4.3700000000000000e-01	1.6560776999999999e-01	2.6105589000000001e-01
-4.3600000000000000e-01	1.6564566000000000e-01	2.6090950000000002e-01
-4.3500000000000000e-01	1.6568179999999999e-01	2.6075758999999998e-01
-4.3400000000000000e-01	1.6571637000000000e-01	2.6060092000000001e-01
-4.3300000000000000e-01	1.6574935000000002e-01	2.6043940999999998e-01
-4.3200000000000000e-01	1.6578055999999999e-01	2.6027246999999998e-01
-4.3099999999999999e-01	1.6581040000000002e-01	2.6010132000000002e-01
-4.2999999999999999e-01	1.6583841999999999e-01	2.5992472000000000e-01
-4.2899999999999999e-01	1.6586486000000000e-01	2.5974319000000001e-01
-4.2799999999999999e-01	1.6588949000000003e-01	2.5955612000000000e-01
-4.2699999999999999e-01	1.6591271999999996e-01	2.5936495999999998e-01
-4.2599999999999999e-01	1.6593414000000001e-01	2.5916813000000000e-01
-4.2499999999999999e-01	1.6595394999999999e-01	2.5896647000000000e-01
-4.2399999999999999e-01	1.6597219000000002e-01	2.5875987000000000e-01
-4.2299999999999999e-01	1.6598857000000000e-01	2.5854770999999999e-01
-4.2199999999999999e-01	1.6600356999999999e-01	2.5833135000000002e-01
-4.2099999999999999e-01	1.6601676999999998e-01	2.5810937000000000e-01
-4.1999999999999998e-01	1.6602813000000000e-01	2.5788175000000002e-01
-4.1899999999999998e-01	1.6603815000000000e-01	2.5765001999999998e-01
-4.1799999999999998e-01	1.6604632000000000e-01	2.5741260999999999e-01
-4.1699999999999998e-01	1.6605291999999999e-01	2.5717027999999997e-01
-4.1599999999999998e-01	1.6605795000000001e-01	2.5692311000000001e-01
-4.1499999999999998e-01	1.6606136999999999e-01	2.5667105000000001e-01
-4.1399999999999998e-01	1.6606302000000001e-01	2.5641332999999999e-01
-4.1299999999999998e-01	1.6606312000000001e-01	2.5615078000000002e-01
-4.1199999999999998e-01	1.6606167000000002e-01	2.5588333000000002e-01
-4.1099999999999998e-01	1.6605867999999999e-01	2.5561109999999998e-01
-4.0999999999999998e-01	1.6605416000000001e-01	2.5533398000000002e-01
-4.0899999999999997e-01	1.6604786999999999e-01	2.5505127000000000e-01
-4.0799999999999997e-01	1.6604011000000002e-01	2.5476376000000001e-01
-4.0699999999999997e-01	1.6603084000000001e-01	2.5447143000000000e-01
-4.0600000000000003e-01	1.6601986000000002e-01	2.5417359000000000e-01
-4.0500000000000003e-01	1.6600743000000001e-01	2.5387091000000001e-01
-4.0400000000000003e-01	1.6599353000000000e-01	2.5356352999999998e-01
-4.0300000000000002e-01	1.6597823000000000e-01	2.5325141000000001e-01
-4.0200000000000002e-01	1.6596149999999998e-01	2.5293463999999999e-01
-4.0100000000000002e-01	1.6594315000000001e-01	2.5261231000000001e-01
-4.0000000000000002e-01	1.6592340000000000e-01	2.5228538000000000e-01
-3.9900000000000002e-01	1.6590231999999999e-01	2.5195378000000002e-01
-3.9800000000000002e-01	1.6587989000000000e-01	2.5161761999999999e-01
-3.9700000000000002e-01	1.6585617000000002e-01	2.5127685999999999e-01
-3.9600000000000002e-01	1.6583088000000001e-01	2.5093072999999999e-01
-3.9500000000000002e-01	1.6580433000000000e-01	2.5058011000000002e-01
-3.9400000000000002e-01	1.6577654000000000e-01	2.5022496000000000e-01
-3.9300000000000002e-01	1.6574728000000000e-01	2.4986454999999999e-01
-3.9200000000000002e-01	1.6571706999999999e-01	2.4950054999999999e-01
-3.9100000000000001e-01	1.6568540999999998e-01	2.4913130999999999e-01
-3.9000000000000001e-01	1.6565263000000000e-01	2.4875770000000000e-01
-3.8900000000000001e-01	1.6561871000000000e-01	2.4837982000000000e-01
-3.8800000000000001e-01	1.6558347000000001e-01	2.4799679999999999e-01
-3.8700000000000001e-01	1.6554712999999999e-01	2.4760950000000001e-01
-3.8600000000000001e-01	1.6550976000000001e-01	2.4721800999999999e-01
-3.8500000000000001e-01	1.6547137000000001e-01	2.4682241999999999e-01
-3.8400000000000001e-01	1.6543197000000001e-01	2.4642268000000001e-01
-3.8300000000000001e-01	1.6539140999999999e-01	2.4601798000000000e-01
-3.8200000000000001e-01	1.6535010999999999e-01	2.4561015000000000e-01
-3.8100000000000001e-01	1.6530768000000001e-01	2.4519747000000000e-01
-3.8000000000000000e-01	1.6526437999999999e-01	2.4478082000000001e-01
-3.7900000000000000e-01	1.6521997999999999e-01	2.4435941000000000e-01
-3.7800000000000000e-01	1.6517499999999999e-01	2.4393504999999999e-01
-3.7700000000000000e-01	1.6512900000000000e-01	2.4350604000000001e-01
-3.7600000000000000e-01	1.6508225999999998e-01	2.4307323000000000e-01
-3.7500000000000000e-01	1.6503477000000000e-01	2.4263676000000001e-01
-3.7400000000000000e-01	1.6498657999999999e-01	2.4219663000000000e-01
-3.7300000000000000e-01	1.6493750000000001e-01	2.4175199000000000e-01
-3.7200000000000000e-01	1.6488774000000000e-01	2.4130387000000000e-01
-3.7100000000000000e-01	1.6483762000000002e-01	2.4085314999999999e-01
-3.7000000000000000e-01	1.6478670000000001e-01	2.4039806000000000e-01
-3.6899999999999999e-01	1.6473498000000000e-01	2.3993866999999999e-01
-3.6799999999999999e-01	1.6468299000000000e-01	2.3947689999999999e-01
-3.6699999999999999e-01	1.6463023999999998e-01	2.3901094000000001e-01
-3.6599999999999999e-01	1.6457730000000001e-01	2.3854265999999999e-01
-3.6499999999999999e-01	1.6452364000000000e-01	2.3807033999999999e-01
-3.6399999999999999e-01	1.6446937000000000e-01	2.3759399000000000e-01
-3.6299999999999999e-01	1.6441494000000001e-01	2.3711550000000001e-01
-3.6199999999999999e-01	1.6436017000000000e-01	2.3663398999999999e-01
-3.6099999999999999e-01	1.6430483999999998e-01	2.3614866000000001e-01
-3.5999999999999999e-01	1.6424920999999998e-01	2.3566042000000001e-01
-3.5899999999999999e-01	1.6419332000000000e-01	2.3516938000000001e-01
-3.5799999999999998e-01	1.6413717999999999e-01	2.3467553999999999e-01
-3.5699999999999998e-01	1.6408083000000001e-01	2.3417900999999999e-01
-3.5599999999999998e-01	1.6402424999999998e-01	2.3367984999999999e-01
-3.5499999999999998e-01	1.6396732000000003e-01	2.3317711999999999e-01
-3.5399999999999998e-01	1.6391045999999998e-01	2.3267278000000000e-01
-3.5299999999999998e-01	1.6385324000000001e-01	2.3216502000000000e-01
-3.5199999999999998e-01	1.6379593000000003e-01	2.3165483000000001e-01
-3.5099999999999998e-01	1.6373852999999999e-01	2.3114224999999999e-01
-3.4999999999999998e-01	1.6368109000000003e-01	2.3062736000000000e-01
-3.4899999999999998e-01	1.6362340000000000e-01	2.3010923000000000e-01
-3.4799999999999998e-01	1.6356590000000001e-01	2.2958985000000001e-01
-3.4699999999999998e-01	1.6350819000000000e-01	2.2906735000000000e-01
-3.4599999999999997e-01	1.6345051999999999e-01	2.2854273000000000e-01
-3.4499999999999997e-01	1.6339287000000000e-01	2.2801604000000000e-01
-3.4399999999999997e-01	1.6333555999999999e-01	2.2748826000000000e-01
-3.4300000000000003e-01	1.6327782000000002e-01	2.2695667999999999e-01
-3.4200000000000003e-01	1.6322043999999999e-01	2.2642408000000000e-01
-3.4100000000000003e-01	1.6316317000000000e-01	2.2588962000000001e-01
-3.4000000000000002e-01	1.6310604000000001e-01	2.2535332999999999e-01
-3.3900000000000002e-01	1.6304881999999998e-01	2.2481434000000000e-01
-3.3800000000000002e-01	1.6299175999999999e-01	2.2427361000000001e-01
-3.3700000000000002e-01	1.6293511999999999e-01	2.2373212000000001e-01
-3.3600000000000002e-01	1.6287842999999999e-01	2.2318805999999999e-01
-3.3500000000000002e-01	1.6282192999999998e-01	2.2264239999999999e-01
-3.3400000000000002e-01	1.6276566999999997e-01	2.2209517000000001e-01
-3.3300000000000002e-01	1.6270962000000000e-01	2.2154642999999999e-01
-3.3200000000000002e-01	1.6265382000000000e-01	2.2099621000000000e-01
-3.3100000000000002e-01	1.6259826999999999e-01	2.2044454999999999e-01
-3.3000000000000002e-01	1.6254297000000001e-01	2.1989149000000000e-01
-3.2900000000000001e-01	1.6248773000000000e-01	2.1933615000000001e-01
-3.2800000000000001e-01	1.6243297000000001e-01	2.1878041000000001e-01
-3.2700000000000001e-01	1.6237831000000000e-01	2.1822245000000001e-01
-3.2600000000000001e-01	1.6232421000000002e-01	2.1766416000000000e-01
-3.2500000000000001e-01	1.6227016000000000e-01	2.1710373999999999e-01
-3.2400000000000001e-01	1.6221667000000001e-01	2.1654303999999999e-01
-3.2300000000000001e-01	1.6216335000000001e-01	2.1598028000000000e-01
-3.2200000000000001e-01	1.6211033000000000e-01	2.1541642000000000e-01
-3.2100000000000001e-01	1.6205770999999999e-01	2.1485145999999999e-01
-3.2000000000000001e-01	1.6200568999999998e-01	2.1428638000000000e-01
-3.1900000000000001e-01	1.6195383999999999e-01	2.1371936000000000e-01
-3.1800000000000000e-01	1.6190240000000000e-01	2.1315137000000001e-01
-3.1700000000000000e-01	1.6185137999999999e-01	2.1258241999999999e-01
-3.1600000000000000e-01	1.6180082000000001e-01	2.1201254999999999e-01
-3.1500000000000000e-01	1.6175070999999999e-01	2.1144180000000001e-01
-3.1400000000000000e-01	1.6170107000000000e-01	2.1087017999999999e-01
-3.1300000000000000e-01	1.6165192000000000e-01	2.1029774000000001e-01
-3.1200000000000000e-01	1.6160328000000002e-01	2.0972451000000000e-01
-3.1100000000000000e-01	1.6155518999999999e-01	2.0915051000000001e-01
-3.1000000000000000e-01	1.6150761999999996e-01	2.0857577999999999e-01
-3.0900000000000000e-01	1.6146063999999999e-01	2.0800036000000000e-01
-3.0800000000000000e-01	1.6141422999999999e-01	2.0742426000000000e-01
-3.0700000000000000e-01	1.6136848999999998e-01	2.0684752000000001e-01
-3.0599999999999999e-01	1.6132335000000000e-01	2.0627017000000000e-01
-3.0499999999999999e-01	1.6127891000000000e-01	2.0569224999999999e-01
-3.0399999999999999e-01	1.6123534000000000e-01	2.0511468999999999e-01
-3.0299999999999999e-01	1.6119228999999999e-01	2.0453571000000001e-01
-3.0199999999999999e-01	1.6114998999999999e-01	2.0395625000000001e-01
-3.0099999999999999e-01	1.6110846000000001e-01	2.0337633999999999e-01
-2.9999999999999999e-01	1.6106772999999999e-01	2.0279601999999999e-01
-2.9899999999999999e-01	1.6102802999999999e-01	2.0221621000000001e-01
-2.9799999999999999e-01	1.6098901000000002e-01	2.0163515000000001e-01
-2.9699999999999999e-01	1.6095084999999998e-01	2.0105377999999999e-01
-2.9599999999999999e-01	1.6091386000000002e-01	2.0047298999999999e-01
-2.9499999999999998e-01	1.6087759000000001e-01	1.9989107000000000e-01
-2.9399999999999998e-01	1.6084249000000000e-01	1.9930980000000001e-01
-2.9299999999999998e-01	1.6080823999999999e-01	1.9872745000000000e-01
-2.9199999999999998e-01	1.6077524000000001e-01	1.9814583000000000e-01
-2.9099999999999998e-01	1.6074330000000001e-01	1.9756408000000000e-01
-2.8999999999999998e-01	1.6071250000000001e-01	1.9698222000000001e-01
-2.8899999999999998e-01	1.6068283999999999e-01	1.9640030000000000e-01
-2.8799999999999998e-01	1.6065434000000001e-01	1.9581834000000001e-01
-2.8699999999999998e-01	1.6062708000000001e-01	1.9523636999999999e-01
-2.8599999999999998e-01	1.6060104000000000e-01	1.9465442999999999e-01
-2.8499999999999998e-01	1.6057629000000001e-01	1.9407255000000001e-01
-2.8399999999999997e-01	1.6055299000000001e-01	1.9349162000000000e-01
-2.8299999999999997e-01	1.6053109999999998e-01	1.9291079999999999e-01
-2.8199999999999997e-01	1.6051037000000001e-01	1.9232927000000000e-01
-2.8100000000000003e-01	1.6049121999999999e-01	1.9174875000000000e-01
-2.8000000000000003e-01	1.6047348000000000e-01	1.9116844999999999e-01
-2.7900000000000003e-01	1.6045721999999998e-01	1.9058839000000000e-01
-2.7800000000000002e-01	1.6044264999999999e-01	1.9000943000000001e-01
-2.7700000000000002e-01	1.6042937000000002e-01	1.8942990000000001e-01
-2.7600000000000002e-01	1.6041785000000003e-01	1.8885154000000001e-01
-2.7500000000000002e-01	1.6040772000000000e-01	1.8827266000000001e-01
-2.7400000000000002e-01	1.6039939000000000e-01	1.8769501000000000e-01
-2.7300000000000002e-01	1.6039282000000002e-01	1.8711860000000000e-01
-2.7200000000000002e-01	1.6038775999999999e-01	1.8654175000000001e-01
-2.7100000000000002e-01	1.6038437999999999e-01	1.8596534000000001e-01
-2.7000000000000002e-01	1.6038287000000001e-01	1.8539026000000000e-01
-2.6900000000000002e-01	1.6038311000000000e-01	1.8481565999999999e-01
-2.6800000000000002e-01	1.6038508999999998e-01	1.8424156999999999e-01
-2.6700000000000002e-01	1.6038902999999999e-01	1.8366888000000001e-01
-2.6600000000000001e-01	1.6039460999999999e-01	1.8309590000000001e-01
-2.6500000000000001e-01	1.6040216999999998e-01	1.8252436000000000e-01
-2.6400000000000001e-01	1.6041153999999999e-01	1.8195339999999999e-01
-2.6300000000000001e-01	1.6042298999999999e-01	1.8138393999999999e-01
-2.6200000000000001e-01	1.6043617999999998e-01	1.8081427999999999e-01
-2.6100000000000001e-01	1.6045139000000003e-01	1.8024612000000001e-01
-2.6000000000000001e-01	1.6046873000000000e-01	1.7967952000000001e-01
-2.5900000000000001e-01	1.6048783999999999e-01	1.7911278999999999e-01
-2.5800000000000001e-01	1.6050911000000001e-01	1.7854764000000001e-01
-2.5700000000000001e-01	1.6053237999999997e-01	1.7798325000000001e-01
-2.5600000000000001e-01	1.6055778000000001e-01	1.7742047000000000e-01
-2.5500000000000000e-01	1.6058522000000000e-01	1.7685849000000001e-01
-2.5400000000000000e-01	1.6061472999999998e-01	1.7629734000000000e-01
-2.5300000000000000e-01	1.6064630000000002e-01	1.7573704000000001e-01
-2.5200000000000000e-01	1.6068012000000001e-01	1.7517843000000000e-01
-2.5100000000000000e-01	1.6071616000000000e-01	1.7462152000000000e-01
-2.5000000000000000e-01	1.6075436000000001e-01	1.7406553999999999e-01
-2.4900000000000000e-01	1.6079463999999999e-01	1.7351047000000000e-01
-2.4800000000000000e-01	1.6083727999999997e-01	1.7295716000000000e-01
-2.4700000000000000e-01	1.6088210000000000e-01	1.7240485000000000e-01
-2.4600000000000000e-01	1.6092912000000001e-01	1.7185350999999999e-01
-2.4500000000000000e-01	1.6097856999999999e-01	1.7130482000000000e-01
-2.4399999999999999e-01	1.6103016000000003e-01	1.7075635000000000e-01
-2.4299999999999999e-01	1.6108411000000000e-01	1.7020974000000000e-01
-2.4199999999999999e-01	1.6114046000000001e-01	1.6966503999999999e-01
-2.4099999999999999e-01	1.6119910000000001e-01	1.6912141999999999e-01
-2.3999999999999999e-01	1.6126017999999998e-01	1.6857975000000000e-01
-2.3899999999999999e-01	1.6132368000000000e-01	1.6804002000000001e-01
-2.3799999999999999e-01	1.6138949000000002e-01	1.6750145000000000e-01
-2.3699999999999999e-01	1.6145777000000000e-01	1.6696490000000000e-01
-2.3599999999999999e-01	1.6152846999999998e-01	1.6642955000000001e-01
-2.3499999999999999e-01	1.6160165000000001e-01	1.6589624000000000e-01
-2.3400000000000001e-01	1.6167733000000001e-01	1.6536501000000001e-01
-2.3300000000000001e-01	1.6175553000000004e-01	1.6483585000000001e-01
-2.3200000000000001e-01	1.6183620000000001e-01	1.6430802000000000e-01
-2.3100000000000001e-01	1.6191949000000000e-01	1.6378309999999999e-01
-2.3000000000000001e-01	1.6200525999999998e-01	1.6325956000000000e-01
-2.2900000000000001e-01	1.6209359000000001e-01	1.6273819000000000e-01
-2.2800000000000001e-01	1.6218455999999998e-01	1.6221904000000001e-01
-2.2700000000000001e-01	1.6227812999999999e-01	1.6170213000000000e-01
-2.2600000000000001e-01	1.6237431000000002e-01	1.6118750000000001e-01
-2.2500000000000001e-01	1.6247316000000001e-01	1.6067516000000001e-01
-2.2400000000000000e-01	1.6257463000000000e-01	1.6016514000000001e-01
-2.2300000000000000e-01	1.6267875999999998e-01	1.5965746000000000e-01
-2.2200000000000000e-01	1.6278557999999999e-01	1.5915218000000000e-01
-2.2100000000000000e-01	1.6289517000000001e-01	1.5865008999999999e-01
-2.2000000000000000e-01	1.6300738000000001e-01	1.5814965000000000e-01
-2.1900000000000000e-01	1.6312243000000001e-01	1.5765249000000001e-01
-2.1800000000000000e-01	1.6324022999999999e-01	1.5715860000000001e-01
-2.1700000000000000e-01	1.6336068000000001e-01	1.5666646000000001e-01
-2.1600000000000000e-01	1.6348396000000001e-01	1.5617769000000001e-01
-2.1500000000000000e-01	1.6361007999999999e-01	1.5569231000000000e-01
-2.1400000000000000e-01	1.6373898999999997e-01	1.5520956000000000e-01
-2.1299999999999999e-01	1.6387070000000001e-01	1.5473027000000000e-01
-2.1199999999999999e-01	1.6400519999999999e-01	1.5425369999999999e-01
-2.1099999999999999e-01	1.6414266999999999e-01	1.5378143000000000e-01
-2.0999999999999999e-01	1.6428286000000000e-01	1.5331191999999999e-01
-2.0899999999999999e-01	1.6442595999999998e-01	1.5284603999999999e-01
-2.0799999999999999e-01	1.6457189999999999e-01	1.5238301000000001e-01
-2.0699999999999999e-01	1.6472073000000001e-01	1.5192439999999999e-01
-2.0599999999999999e-01	1.6487246000000003e-01	1.5146951000000000e-01
-2.0499999999999999e-01	1.6502705000000001e-01	1.5101835999999999e-01
-2.0399999999999999e-01	1.6518463000000000e-01	1.5057177999999999e-01
-2.0300000000000001e-01	1.6534504999999999e-01	1.5012898999999999e-01
-2.0200000000000001e-01	1.6550840000000000e-01	1.4969008000000000e-01
-2.0100000000000001e-01	1.6567465000000001e-01	1.4925580999999999e-01
-2.0000000000000001e-01	1.6584382000000000e-01	1.4882549000000000e-01
-1.9900000000000001e-01	1.6601590999999999e-01	1.4839990000000000e-01
-1.9800000000000001e-01	1.6619092999999999e-01	1.4797906999999999e-01
-1.9700000000000001e-01	1.6636888999999999e-01	1.4756305000000000e-01
-1.9600000000000001e-01	1.6654974000000000e-01	1.4715184000000001e-01
-1.9500000000000001e-01	1.6673354000000001e-01	1.4674553000000001e-01
-1.9400000000000001e-01	1.6692030000000002e-01	1.4634490000000000e-01
-1.9300000000000000e-01	1.6710995000000001e-01	1.4594919000000001e-01
-1.9200000000000000e-01	1.6730250999999999e-01	1.4555849000000001e-01
-1.9100000000000000e-01	1.6749799999999998e-01	1.4517351000000001e-01
-1.9000000000000000e-01	1.6769639000000000e-01	1.4479433999999999e-01
-1.8900000000000000e-01	1.6789767000000000e-01	1.4442095999999999e-01
-1.8800000000000000e-01	1.6810187999999998e-01	1.4405345000000000e-01
-1.8700000000000000e-01	1.6830895000000001e-01	1.4369251999999999e-01
-1.8600000000000000e-01	1.6851889000000000e-01	1.4333679999999999e-01
-1.8500000000000000e-01	1.6873170000000001e-01	1.4298841000000001e-01
-1.8400000000000000e-01	1.6894739000000000e-01	1.4264600999999999e-01
-1.8300000000000000e-01	1.6916587000000000e-01	1.4231026999999999e-01
-1.8200000000000000e-01	1.6938716000000001e-01	1.4198127999999999e-01
-1.8099999999999999e-01	1.6961131999999998e-01	1.4165902000000000e-01
-1.7999999999999999e-01	1.6983818000000001e-01	1.4134418000000001e-01
-1.7899999999999999e-01	1.7006782000000001e-01	1.4103683000000000e-01
-1.7799999999999999e-01	1.7030018999999999e-01	1.4073626000000000e-01
-1.7699999999999999e-01	1.7053529000000001e-01	1.4044387999999999e-01
-1.7599999999999999e-01	1.7077301000000000e-01	1.4015895000000000e-01
-1.7499999999999999e-01	1.7101341000000000e-01	1.3988154999999999e-01
-1.7399999999999999e-01	1.7125642000000002e-01	1.3961233000000001e-01
-1.7299999999999999e-01	1.7150200999999998e-01	1.3935127000000000e-01
-1.7199999999999999e-01	1.7175013000000000e-01	1.3909840000000001e-01
-1.7100000000000001e-01	1.7200071000000000e-01	1.3885437000000000e-01
-1.7000000000000001e-01	1.7225377000000000e-01	1.3861845000000000e-01
-1.6900000000000001e-01	1.7250921000000000e-01	1.3839203999999999e-01
-1.6800000000000001e-01	1.7276702000000002e-01	1.3817372000000000e-01
-1.6700000000000001e-01	1.7302708999999999e-01	1.3796480000000000e-01
-1.6600000000000001e-01	1.7328940999999998e-01	1.3776527999999999e-01
-1.6500000000000001e-01	1.7355393000000002e-01	1.3757441000000001e-01
-1.6400000000000001e-01	1.7382053000000000e-01	1.3739351999999999e-01
-1.6300000000000001e-01	1.7408919000000000e-01	1.3722186000000000e-01
-1.6200000000000001e-01	1.7435982000000000e-01	1.3706003999999999e-01
-1.6100000000000000e-01	1.7463233000000000e-01	1.3690867000000001e-01
-1.6000000000000000e-01	1.7490670999999999e-01	1.3676637000000000e-01
-1.5900000000000000e-01	1.7518280000000000e-01	1.3663500000000001e-01
-1.5800000000000000e-01	1.7546054000000000e-01	1.3651318000000001e-01
-1.5700000000000000e-01	1.7573986000000000e-01	1.3640215999999999e-01
-1.5600000000000000e-01	1.7602069000000001e-01	1.3630116000000000e-01
-1.5500000000000000e-01	1.7630290999999998e-01	1.3621074000000000e-01
-1.5400000000000000e-01	1.7658639000000001e-01	1.3613143999999999e-01
-1.5300000000000000e-01	1.7687111999999999e-01	1.3606181000000001e-01
-1.5200000000000000e-01	1.7715691000000000e-01	1.3600372999999999e-01
-1.5100000000000000e-01	1.7744370999999998e-01	1.3595641999999999e-01
-1.4999999999999999e-01	1.7773143000000000e-01	1.3591971000000000e-01
-1.4899999999999999e-01	1.7801990000000001e-01	1.3589412000000001e-01
-1.4799999999999999e-01	1.7830907000000001e-01	1.3587952000000000e-01
-1.4699999999999999e-01	1.7859882000000002e-01	1.3587572000000001e-01
-1.4599999999999999e-01	1.7888904999999999e-01	1.3588327000000000e-01
-1.4499999999999999e-01	1.7917961000000002e-01	1.3590198000000001e-01
-1.4399999999999999e-01	1.7947046000000000e-01	1.3593104000000000e-01
-1.4299999999999999e-01	1.7976143999999999e-01	1.3597224999999999e-01
-1.4199999999999999e-01	1.8005251999999999e-01	1.3602349999999999e-01
-1.4099999999999999e-01	1.8034346000000001e-01	1.3608654000000001e-01
-1.4000000000000001e-01	1.8063428000000001e-01	1.3616059000000000e-01
-1.3900000000000001e-01	1.8092486000000002e-01	1.3624549999999999e-01
-1.3800000000000001e-01	1.8121506000000001e-01	1.3634172999999999e-01
-1.3700000000000001e-01	1.8150489000000000e-01	1.3644855000000000e-01
-1.3600000000000001e-01	1.8179418000000000e-01	1.3656642999999999e-01
-1.3500000000000001e-01	1.8208289999999999e-01	1.3669524000000000e-01
-1.3400000000000001e-01	1.8237096000000000e-01	1.3683554000000001e-01
-1.3300000000000001e-01	1.8265837000000001e-01	1.3698595999999999e-01
-1.3200000000000001e-01	1.8294503000000001e-01	1.3714768999999999e-01
-1.3100000000000001e-01	1.8323094000000001e-01	1.3732004000000000e-01
-1.3000000000000000e-01	1.8351614999999999e-01	1.3750303999999999e-01
-1.2900000000000000e-01	1.8380057000000000e-01	1.3769728000000001e-01
-1.2800000000000000e-01	1.8408432000000000e-01	1.3790216000000000e-01
-1.2700000000000000e-01	1.8436743000000000e-01	1.3811777000000000e-01
-1.2600000000000000e-01	1.8464996000000000e-01	1.3834416999999999e-01
-1.2500000000000000e-01	1.8493208999999999e-01	1.3858150000000000e-01
-1.2400000000000000e-01	1.8521394999999999e-01	1.3882986999999999e-01
-1.2300000000000000e-01	1.8549574000000002e-01	1.3908882000000000e-01
-1.2200000000000000e-01	1.8577769000000000e-01	1.3935839999999999e-01
-1.2100000000000000e-01	1.8606003999999998e-01	1.3963867999999999e-01
-1.2000000000000000e-01	1.8634308999999999e-01	1.3992955000000001e-01
-1.1899999999999999e-01	1.8662715999999999e-01	1.4023010999999999e-01
-1.1799999999999999e-01	1.8691247999999999e-01	1.4053918000000001e-01
-1.1700000000000001e-01	1.8719931999999997e-01	1.4085637000000001e-01
-1.1600000000000001e-01	1.8748766000000000e-01	1.4117885999999999e-01
-1.1500000000000000e-01	1.8777726000000000e-01	1.4150444000000001e-01
-1.1400000000000000e-01	1.8806754000000001e-01	1.4182959000000001e-01
-1.1300000000000000e-01	1.8835697000000001e-01	1.4215059999999999e-01
-1.1200000000000000e-01	1.8864350000000002e-01	1.4246284000000001e-01
-1.1100000000000000e-01	1.8892397000000000e-01	1.4276153000000000e-01
-1.1000000000000000e-01	1.8919446000000001e-01	1.4304217999999999e-01
-1.0900000000000000e-01	1.8945058000000001e-01	1.4330116000000001e-01
-1.0800000000000000e-01	1.8968812000000002e-01	1.4353630000000001e-01
-1.0700000000000000e-01	1.8990384999999999e-01	1.4374511000000001e-01
-1.0600000000000000e-01	1.9009618000000000e-01	1.4392721999999999e-01
-1.0500000000000000e-01	1.9026561000000000e-01	1.4408098999999999e-01
-1.0400000000000000e-01	1.9041416000000000e-01	1.4420768000000000e-01
-1.0299999999999999e-01	1.9054501999999998e-01	1.4430771000000001e-01
-1.0199999999999999e-01	1.9066177000000001e-01	1.4438097999999999e-01
-1.0100000000000001e-01	1.9076740000000000e-01	1.4442880999999999e-01
-1.0000000000000001e-01	1.9086391000000003e-01	1.4445329000000001e-01
-9.9000000000000005e-02	1.9095255999999999e-01	1.4445563000000000e-01
-9.8000000000000004e-02	1.9103360999999996e-01	1.4443750000000000e-01
-9.7000000000000003e-02	1.9110668000000000e-01	1.4440041000000001e-01
-9.6000000000000002e-02	1.9117068999999998e-01	1.4434493000000001e-01
-9.5000000000000001e-02	1.9122423999999999e-01	1.4427193999999999e-01
-9.4000000000000000e-02	1.9126563000000002e-01	1.4418137000000000e-01
-9.2999999999999999e-02	1.9129305000000002e-01	1.4407339000000000e-01
-9.1999999999999998e-02	1.9130521000000000e-01	1.4394873999999999e-01
-9.0999999999999998e-02	1.9130165999999998e-01	1.4380625000000000e-01
-8.9999999999999997e-02	1.9128294999999998e-01	1.4364613000000001e-01
-8.8999999999999996e-02	1.9125035000000001e-01	1.4346924000000000e-01
-8.7999999999999995e-02	1.9120601999999998e-01	1.4327491000000001e-01
-8.6999999999999994e-02	1.9115196000000001e-01	1.4306366000000001e-01
-8.5999999999999993e-02	1.9108976999999999e-01	1.4283657000000000e-01
-8.5000000000000006e-02	1.9102054000000002e-01	1.4259345000000001e-01
-8.4000000000000005e-02	1.9094473000000001e-01	1.4233520999999999e-01
-8.3000000000000004e-02	1.9086247000000001e-01	1.4206083999999999e-01
-8.2000000000000003e-02	1.9077390999999999e-01	1.4177049999999999e-01
-8.1000000000000003e-02	1.9067930000000000e-01	1.4146549999999999e-01
-8.0000000000000002e-02	1.9057960000000002e-01	1.4114537999999999e-01
-7.9000000000000001e-02	1.9047613999999996e-01	1.4081073000000000e-01
-7.8000000000000000e-02	1.9037071000000000e-01	1.4046011999999999e-01
-7.6999999999999999e-02	1.9026503000000000e-01	1.4009430000000000e-01
-7.5999999999999998e-02	1.9016073999999999e-01	1.3971321000000000e-01
-7.4999999999999997e-02	1.9005934000000002e-01	1.3931531000000000e-01
-7.3999999999999996e-02	1.8996202000000001e-01	1.3889958999999999e-01
-7.2999999999999995e-02	1.8986954000000000e-01	1.3846687999999999e-01
-7.1999999999999995e-02	1.8978276999999999e-01	1.3801508000000001e-01
-7.0999999999999994e-02	1.8970212999999997e-01	1.3754522000000000e-01
-7.0000000000000007e-02	1.8962825000000003e-01	1.3705608999999999e-01
-6.9000000000000006e-02	1.8956153999999997e-01	1.3654839999999999e-01
-6.8000000000000005e-02	1.8950245999999998e-01	1.3602175999999999e-01
-6.7000000000000004e-02	1.8945143000000000e-01	1.3547713000000000e-01
-6.6000000000000003e-02	1.8940882000000001e-01	1.3491411000000000e-01
-6.5000000000000002e-02	1.8937494999999999e-01	1.3433365000000000e-01
-6.4000000000000001e-02	1.8934999999999999e-01	1.3373646000000000e-01
-6.3000000000000000e-02	1.8933437000000000e-01	1.3312135999999999e-01
-6.2000000000000000e-02	1.8932793000000001e-01	1.3249014000000001e-01
-6.0999999999999999e-02	1.8933107999999998e-01	1.3184134000000000e-01
-5.9999999999999998e-02	1.8934382000000000e-01	1.3117598999999999e-01
-5.8999999999999997e-02	1.8936639000000000e-01	1.3049380999999999e-01
-5.8000000000000003e-02	1.8939920999999998e-01	1.2979466000000001e-01
-5.7000000000000002e-02	1.8944273000000000e-01	1.2907990000000000e-01
-5.6000000000000001e-02	1.8949779999999999e-01	1.2834988999999999e-01
-5.5000000000000000e-02	1.8956558000000001e-01	1.2760540000000001e-01
-5.3999999999999999e-02	1.8964755000000000e-01	1.2684835999999999e-01
-5.2999999999999999e-02	1.8974520000000000e-01	1.2608172000000001e-01
-5.1999999999999998e-02	1.8986061999999998e-01	1.2530753000000000e-01
-5.0999999999999997e-02	1.8999605000000003e-01	1.2452816999999999e-01
-5.0000000000000003e-02	1.9015353000000002e-01	1.2374749000000000e-01
-4.9000000000000002e-02	1.9033529999999999e-01	1.2296799999999999e-01
-4.8000000000000001e-02	1.9054330999999999e-01	1.2219351000000001e-01
-4.7000000000000000e-02	1.9077931000000001e-01	1.2142617000000000e-01
-4.5999999999999999e-02	1.9104470000000001e-01	1.2066854000000000e-01
-4.4999999999999998e-02	1.9134031999999998e-01	1.1992264000000000e-01
-4.3999999999999997e-02	1.9166640999999998e-01	1.1919096000000000e-01
-4.2999999999999997e-02	1.9202299000000000e-01	1.1847445000000000e-01
-4.2000000000000003e-02	1.9240977000000001e-01	1.1777532000000000e-01
-4.1000000000000002e-02	1.9282637000000000e-01	1.1709669000000000e-01
-4.0000000000000001e-02	1.9327285000000000e-01	1.1644342000000001e-01
-3.9000000000000000e-02	1.9374970999999999e-01	1.1582210000000000e-01
-3.7999999999999999e-02	1.9425803000000003e-01	1.1523861000000001e-01
-3.6999999999999998e-02	1.9479899000000001e-01	1.1469579000000001e-01
-3.5999999999999997e-02	1.9537230999999999e-01	1.1419222000000000e-01
-3.5000000000000003e-02	1.9597534999999999e-01	1.1371912000000001e-01
-3.4000000000000002e-02	1.9660263000000000e-01	1.1325952000000000e-01
-3.3000000000000002e-02	1.9724554999999999e-01	1.1279168000000001e-01
-3.2000000000000001e-02	1.9789393000000000e-01	1.1229467000000000e-01
-3.1000000000000000e-02	1.9853799999999999e-01	1.1175557000000000e-01
-2.9999999999999999e-02	1.9917184999999998e-01	1.1117132000000000e-01
-2.9000000000000001e-02	1.9979430000000001e-01	1.1054704999999999e-01
-2.8000000000000001e-02	2.0040597999999998e-01	1.0989421000000001e-01
-2.7000000000000000e-02	2.0100390000000001e-01	1.0922266000000000e-01
-2.5999999999999999e-02	2.0157648000000000e-01	1.0853793000000000e-01
-2.5000000000000001e-02	2.0210211000000000e-01	1.0784702000000000e-01
-2.4000000000000000e-02	2.0255748000000001e-01	1.0715747000000000e-01
-2.3000000000000000e-02	2.0292568999999999e-01	1.0648215000000000e-01
-2.1999999999999999e-02	2.0320468999999999e-01	1.0583117000000000e-01
-2.1000000000000001e-02	2.0340753000000000e-01	1.0521378000000001e-01
-2.0000000000000000e-02	2.0355960000000001e-01	1.0463450000000001e-01
-1.9000000000000000e-02	2.0369131999999998e-01	1.0409518000000000e-01
-1.7999999999999999e-02	2.0383075000000000e-01	1.0359799000000000e-01
-1.7000000000000001e-02	2.0399979999999998e-01	1.0314055000000000e-01
-1.6000000000000000e-02	2.0421044999999999e-01	1.0272289000000000e-01
-1.4999999999999999e-02	2.0446695000000004e-01	1.0234279000000000e-01
-1.4000000000000000e-02	2.0476721000000003e-01	1.0199722000000000e-01
-1.2999999999999999e-02	2.0510543000000001e-01	1.0168146000000000e-01
-1.2000000000000000e-02	2.0547322000000001e-01	1.0139160999999999e-01
-1.0999999999999999e-02	2.0586244000000004e-01	1.0112064000000000e-01
-1.0000000000000000e-02	2.0626488000000001e-01	1.0086299000000000e-01
-8.9999999999999993e-03	2.0667342000000000e-01	1.0061333000000000e-01
-8.0000000000000002e-03	2.0708362000000000e-01	1.0036428999999999e-01
-7.0000000000000001e-03	2.0749223000000000e-01	1.0011090000000000e-01
-6.0000000000000001e-03	2.0789843000000002e-01	9.9847710000000006e-02
-5.0000000000000001e-03	2.0830249999999995e-01	9.9570489999999998e-02
-4.0000000000000001e-03	2.0870618999999999e-01	9.9275059999999998e-02
-3.0000000000000001e-03	2.0911155000000001e-01	9.8958439999999995e-02
-2.0000000000000000e-03	2.0952038000000001e-01	9.8619540000000006e-02
-1.0000000000000000e-03	2.0993518000000003e-01	9.8255860000000000e-02
0.0000000000000000e+00	2.1035767999999999e-01	9.7866809999999999e-02
1.0000000000000000e-03	2.1078966000000002e-01	9.7451830000000003e-02
2.0000000000000000e-03	2.1123274000000000e-01	9.7010420000000000e-02
3.0000000000000001e-03	2.1168840000000000e-01	9.6542610000000001e-02
4.0000000000000001e-03	2.1215864000000001e-01	9.6047950000000007e-02
5.0000000000000001e-03	2.1264571000000002e-01	9.5525780000000005e-02
6.0000000000000001e-03	2.1315196000000000e-01	9.4975210000000004e-02
7.0000000000000001e-03	2.1367849000000000e-01	9.4396700000000000e-02
8.0000000000000002e-03	2.1422561000000001e-01	9.3790999999999999e-02
8.9999999999999993e-03	2.1479201000000001e-01	9.3160450000000006e-02
1.0000000000000000e-02	2.1537518000000003e-01	9.2509170000000002e-02
1.0999999999999999e-02	2.1597183999999997e-01	9.1843380000000002e-02
1.2000000000000000e-02	2.1657826999999999e-01	9.1172920000000005e-02
1.2999999999999999e-02	2.1719139999999998e-01	9.0509210000000007e-02
1.4000000000000000e-02	2.1780959000000003e-01	8.9865860000000006e-02
1.4999999999999999e-02	2.1843206999999998e-01	8.9259469999999994e-02
1.6000000000000000e-02	2.1906002999999999e-01	8.8708250000000002e-02
1.7000000000000001e-02	2.1969683000000001e-01	8.8231149999999994e-02
1.7999999999999999e-02	2.2034743000000004e-01	8.7848380000000004e-02
1.9000000000000000e-02	2.2101803000000000e-01	8.7580500000000006e-02
2.0000000000000000e-02	2.2171696999999999e-01	8.7446780000000002e-02
2.1000000000000001e-02	2.2245309999999999e-01	8.7464810000000004e-02
2.1999999999999999e-02	2.2323569000000001e-01	8.7647269999999999e-02
2.3000000000000000e-02	2.2407277000000003e-01	8.7996149999999995e-02
2.4000000000000000e-02	2.2496883999999998e-01	8.8493020000000006e-02
2.5000000000000001e-02	2.2592192999999997e-01	8.9089769999999999e-02
2.5999999999999999e-02	2.2692130999999999e-01	8.9707599999999998e-02
2.7000000000000000e-02	2.2794771999999999e-01	9.0256560000000000e-02
2.8000000000000001e-02	2.2897777000000000e-01	9.0667869999999998e-02
2.9000000000000001e-02	2.2998949999999999e-01	9.0913999999999995e-02
2.9999999999999999e-02	2.3096622999999999e-01	9.1002899999999998e-02
3.1000000000000000e-02	2.3189641999999999e-01	9.0957350000000006e-02
3.2000000000000001e-02	2.3277174999999997e-01	9.0800199999999998e-02
3.3000000000000002e-02	2.3358535999999999e-01	9.0551690000000004e-02
3.4000000000000002e-02	2.3433184000000001e-01	9.0232629999999994e-02
3.5000000000000003e-02	2.3500789000000000e-01	8.9865580000000000e-02
3.5999999999999997e-02	2.3561317000000001e-01	8.9473289999999997e-02
3.6999999999999998e-02	2.3615038999999999e-01	8.9075779999999993e-02
3.7999999999999999e-02	2.3662474999999999e-01	8.8688569999999994e-02
3.9000000000000000e-02	2.3704348000000003e-01	8.8323269999999995e-02
4.0000000000000001e-02	2.3741549000000001e-01	8.7989590000000006e-02
4.1000000000000002e-02	2.3775072000000000e-01	8.7698150000000002e-02
4.2000000000000003e-02	2.3805846000000000e-01	8.7462550000000000e-02
4.2999999999999997e-02	2.3834393000000001e-01	8.7300690000000000e-02
4.3999999999999997e-02	2.3860354000000000e-01	8.7236610000000006e-02
4.4999999999999998e-02	2.3882202000000002e-01	8.7300870000000003e-02
4.5999999999999999e-02	2.3898327000000000e-01	8.7528190000000006e-02
4.7000000000000000e-02	2.3910805000000002e-01	8.7944140000000004e-02
4.8000000000000001e-02	2.3926309000000001e-01	8.8547349999999997e-02
4.9000000000000002e-02	2.3949292999999999e-01	8.9310909999999993e-02
5.0000000000000003e-02	2.3979202999999999e-01	9.0197050000000001e-02
5.0999999999999997e-02	2.4013524000000000e-01	9.1163889999999997e-02
5.1999999999999998e-02	2.4049841999999999e-01	9.2168299999999995e-02
5.2999999999999999e-02	2.4086260000000001e-01	9.3169360000000007e-02
5.3999999999999999e-02	2.4121403000000002e-01	9.4133140000000004e-02
5.5000000000000000e-02	2.4154379999999998e-01	9.5037029999999995e-02
5.6000000000000001e-02	2.4184744000000000e-01	9.5871289999999998e-02
5.7000000000000002e-02	2.4212460000000002e-01	9.6637160000000000e-02
5.8000000000000003e-02	2.4237758999999998e-01	9.7343460000000007e-02
[truncated: 1,880 more rows]
