# Supplementary material for: An electronic origin of charge order in infinite-layer nickelates
Source: Nat Commun. 2023 Sep 6;14:5477. doi: 10.1038/s41467-023-41236-3 (PMC10482875; doi:10.1038/s41467-023-41236-3)
Supplement: Supplementary file 3 — Source Data [file 41467_2023_41236_MOESM3_ESM.zip › Figure1/panel_a/data.txt]

#Figure 1a
#CO spectral function
#omega(eV) Ni1-d(1/eV) Ni2-d(1/eV) O-p(1/eV)
-2.0000000000000000e+01	2.9716300000000003e-03	2.6729900000000001e-03	3.4151699999999999e-03
-1.9980000000000000e+01	2.9851000000000001e-03	2.6819399999999998e-03	3.4247100000000005e-03
-1.9960000000000001e+01	2.9987299999999998e-03	2.6909500000000001e-03	3.4342999999999999e-03
-1.9940000000000001e+01	3.0125000000000000e-03	2.7000499999999998e-03	3.4439200000000001e-03
-1.9920000000000002e+01	3.0264199999999997e-03	2.7091900000000002e-03	3.4536000000000002e-03
-1.9899999999999999e+01	3.0404900000000003e-03	2.7184199999999996e-03	3.4632899999999995e-03
-1.9879999999999999e+01	3.0547199999999999e-03	2.7277099999999995e-03	3.4730400000000002e-03
-1.9859999999999999e+01	3.0691000000000000e-03	2.7370699999999999e-03	3.4828299999999997e-03
-1.9840000000000000e+01	3.0836500000000003e-03	2.7464999999999998e-03	3.4927099999999996e-03
-1.9820000000000000e+01	3.0983400000000002e-03	2.7560099999999997e-03	3.5025899999999999e-03
-1.9800000000000001e+01	3.1132000000000000e-03	2.7655900000000001e-03	3.5125000000000000e-03
-1.9780000000000001e+01	3.1282299999999996e-03	2.7752300000000001e-03	3.5224899999999996e-03
-1.9760000000000002e+01	3.1434399999999995e-03	2.7849600000000004e-03	3.5324999999999996e-03
-1.9739999999999998e+01	3.1588099999999997e-03	2.7947399999999996e-03	3.5425699999999997e-03
-1.9719999999999999e+01	3.1743499999999998e-03	2.8046300000000007e-03	3.5526900000000003e-03
-1.9699999999999999e+01	3.1900800000000001e-03	2.8145800000000001e-03	3.5628299999999999e-03
-1.9680000000000000e+01	3.2059800000000006e-03	2.8246100000000004e-03	3.5730499999999995e-03
-1.9660000000000000e+01	3.2220600000000001e-03	2.8347100000000003e-03	3.5832799999999995e-03
-1.9640000000000001e+01	3.2383299999999998e-03	2.8449000000000000e-03	3.5935900000000007e-03
-1.9620000000000001e+01	3.2547899999999996e-03	2.8551900000000001e-03	3.6039300000000000e-03
-1.9600000000000001e+01	3.2714400000000000e-03	2.8655299999999998e-03	3.6143200000000003e-03
-1.9579999999999998e+01	3.2882900000000001e-03	2.8759799999999998e-03	3.6247699999999994e-03
-1.9559999999999999e+01	3.3053099999999997e-03	2.8864900000000002e-03	3.6352499999999996e-03
-1.9539999999999999e+01	3.3225600000000000e-03	2.8970999999999997e-03	3.6457900000000003e-03
-1.9520000000000000e+01	3.3399999999999997e-03	2.9078100000000003e-03	3.6563800000000003e-03
-1.9500000000000000e+01	3.3576599999999997e-03	2.9185999999999995e-03	3.6670100000000001e-03
-1.9480000000000000e+01	3.3755100000000000e-03	2.9294500000000001e-03	3.6776999999999999e-03
-1.9460000000000001e+01	3.3935899999999997e-03	2.9404200000000000e-03	3.6884300000000004e-03
-1.9440000000000001e+01	3.4118700000000000e-03	2.9514700000000003e-03	3.6992300000000004e-03
-1.9420000000000002e+01	3.4304000000000001e-03	2.9626300000000000e-03	3.7100699999999998e-03
-1.9399999999999999e+01	3.4491399999999998e-03	2.9738800000000004e-03	3.7209500000000002e-03
-1.9379999999999999e+01	3.4681000000000004e-03	2.9852000000000004e-03	3.7318799999999999e-03
-1.9359999999999999e+01	3.4872999999999996e-03	2.9966500000000000e-03	3.7428900000000000e-03
-1.9340000000000000e+01	3.5067299999999996e-03	3.0081700000000001e-03	3.7539299999999999e-03
-1.9320000000000000e+01	3.5263900000000003e-03	3.0198099999999999e-03	3.7650100000000001e-03
-1.9300000000000001e+01	3.5462899999999997e-03	3.0315500000000000e-03	3.7761900000000000e-03
-1.9280000000000001e+01	3.5664699999999995e-03	3.0433900000000000e-03	3.7873700000000000e-03
-1.9260000000000002e+01	3.5868700000000007e-03	3.0553300000000002e-03	3.7986500000000002e-03
-1.9239999999999998e+01	3.6075399999999998e-03	3.0673600000000003e-03	3.8099399999999995e-03
-1.9219999999999999e+01	3.6284500000000001e-03	3.0795199999999997e-03	3.8213299999999995e-03
-1.9199999999999999e+01	3.6496400000000000e-03	3.0917699999999998e-03	3.8327500000000002e-03
-1.9180000000000000e+01	3.6710900000000006e-03	3.1041500000000000e-03	3.8442099999999998e-03
-1.9160000000000000e+01	3.6928199999999999e-03	3.1166199999999996e-03	3.8557499999999998e-03
-1.9140000000000001e+01	3.7148199999999998e-03	3.1292199999999998e-03	3.8673400000000004e-03
-1.9120000000000001e+01	3.7370900000000002e-03	3.1419200000000003e-03	3.8789699999999998e-03
-1.9100000000000001e+01	3.7596700000000001e-03	3.1547499999999996e-03	3.8906900000000000e-03
-1.9079999999999998e+01	3.7825300000000001e-03	3.1676999999999999e-03	3.9024500000000000e-03
-1.9059999999999999e+01	3.8056600000000002e-03	3.1807500000000000e-03	3.9142700000000001e-03
-1.9039999999999999e+01	3.8291300000000000e-03	3.1939400000000001e-03	3.9261399999999998e-03
-1.9020000000000000e+01	3.8528899999999994e-03	3.2072400000000001e-03	3.9380800000000001e-03
-1.9000000000000000e+01	3.8769299999999998e-03	3.2206599999999998e-03	3.9500700000000000e-03
-1.8980000000000000e+01	3.9013199999999998e-03	3.2342199999999999e-03	3.9621200000000004e-03
-1.8960000000000001e+01	3.9260099999999997e-03	3.2478900000000002e-03	3.9742400000000004e-03
-1.8940000000000001e+01	3.9510499999999994e-03	3.2617099999999997e-03	3.9864100000000001e-03
-1.8920000000000002e+01	3.9763799999999998e-03	3.2756399999999998e-03	3.9986600000000002e-03
-1.8899999999999999e+01	4.0020699999999999e-03	3.2897199999999999e-03	4.0109700000000000e-03
-1.8879999999999999e+01	4.0280999999999997e-03	3.3039400000000004e-03	4.0233200000000004e-03
-1.8859999999999999e+01	4.0544900000000000e-03	3.3182799999999998e-03	4.0357600000000002e-03
-1.8840000000000000e+01	4.0812299999999999e-03	3.3327700000000001e-03	4.0482399999999998e-03
-1.8820000000000000e+01	4.1082999999999996e-03	3.3474099999999999e-03	4.0607999999999998e-03
-1.8800000000000001e+01	4.1357500000000005e-03	3.3621800000000002e-03	4.0734099999999995e-03
-1.8780000000000001e+01	4.1635800000000001e-03	3.3771000000000001e-03	4.0860800000000006e-03
-1.8760000000000002e+01	4.1917800000000000e-03	3.3921699999999999e-03	4.0988400000000003e-03
-1.8739999999999998e+01	4.2203600000000003e-03	3.4073800000000002e-03	4.1116500000000005e-03
-1.8719999999999999e+01	4.2493299999999999e-03	3.4227500000000004e-03	4.1245299999999995e-03
-1.8699999999999999e+01	4.2786999999999999e-03	3.4382699999999998e-03	4.1374799999999998e-03
-1.8680000000000000e+01	4.3084600000000001e-03	3.4539499999999999e-03	4.1504899999999997e-03
-1.8660000000000000e+01	4.3386499999999995e-03	3.4697899999999999e-03	4.1635800000000001e-03
-1.8640000000000001e+01	4.3692300000000009e-03	3.4857899999999999e-03	4.1767300000000000e-03
-1.8620000000000001e+01	4.4002599999999996e-03	3.5019600000000001e-03	4.1899399999999996e-03
-1.8600000000000001e+01	4.4317000000000002e-03	3.5182899999999999e-03	4.2032299999999996e-03
-1.8579999999999998e+01	4.4635800000000000e-03	3.5347799999999995e-03	4.2166000000000000e-03
-1.8559999999999999e+01	4.4959100000000005e-03	3.5514500000000003e-03	4.2300300000000001e-03
-1.8539999999999999e+01	4.5286899999999993e-03	3.5683000000000004e-03	4.2435399999999996e-03
-1.8520000000000000e+01	4.5619300000000005e-03	3.5853200000000003e-03	4.2571099999999997e-03
-1.8500000000000000e+01	4.5956399999999998e-03	3.6025099999999997e-03	4.2707700000000001e-03
-1.8480000000000000e+01	4.6298399999999997e-03	3.6198800000000002e-03	4.2845000000000001e-03
-1.8460000000000001e+01	4.6645000000000002e-03	3.6374400000000005e-03	4.2982899999999997e-03
-1.8440000000000001e+01	4.6996599999999996e-03	3.6551999999999999e-03	4.3121599999999998e-03
-1.8420000000000002e+01	4.7353100000000004e-03	3.6731500000000000e-03	4.3260999999999994e-03
-1.8399999999999999e+01	4.7714900000000006e-03	3.6912799999999999e-03	4.3401300000000002e-03
-1.8379999999999999e+01	4.8081599999999997e-03	3.7096000000000000e-03	4.3542299999999997e-03
-1.8359999999999999e+01	4.8453799999999998e-03	3.7281400000000004e-03	4.3683999999999997e-03
-1.8340000000000000e+01	4.8831100000000004e-03	3.7468600000000003e-03	4.3826400000000001e-03
-1.8320000000000000e+01	4.9214100000000002e-03	3.7657899999999998e-03	4.3969999999999999e-03
-1.8300000000000001e+01	4.9602599999999993e-03	3.7849400000000005e-03	4.4114200000000001e-03
-1.8280000000000001e+01	4.9996499999999996e-03	3.8042999999999996e-03	4.4259000000000000e-03
-1.8260000000000002e+01	5.0396299999999998e-03	3.8238699999999996e-03	4.4404700000000002e-03
-1.8239999999999998e+01	5.0801900000000001e-03	3.8436500000000005e-03	4.4551399999999998e-03
-1.8219999999999999e+01	5.1213300000000003e-03	3.8636600000000001e-03	4.4698799999999999e-03
-1.8199999999999999e+01	5.1630900000000004e-03	3.8839000000000000e-03	4.4847000000000003e-03
-1.8180000000000000e+01	5.2054400000000004e-03	3.9043400000000001e-03	4.4996099999999994e-03
-1.8160000000000000e+01	5.2484400000000000e-03	3.9250299999999995e-03	4.5146099999999996e-03
-1.8140000000000001e+01	5.2920600000000003e-03	3.9459500000000002e-03	4.5296900000000003e-03
-1.8120000000000001e+01	5.3363099999999995e-03	3.9671300000000001e-03	4.5448500000000005e-03
-1.8100000000000001e+01	5.3812399999999998e-03	3.9885399999999996e-03	4.5601200000000000e-03
-1.8079999999999998e+01	5.4268100000000007e-03	4.0101900000000003e-03	4.5754400000000001e-03
-1.8059999999999999e+01	5.4730899999999999e-03	4.0320900000000003e-03	4.5908800000000003e-03
-1.8039999999999999e+01	5.5200200000000005e-03	4.0542600000000005e-03	4.6064000000000001e-03
-1.8020000000000000e+01	5.5676700000000003e-03	4.0766799999999992e-03	4.6219899999999994e-03
-1.8000000000000000e+01	5.6160500000000000e-03	4.0993599999999998e-03	4.6377199999999997e-03
-1.7980000000000000e+01	5.6651200000000001e-03	4.1222999999999997e-03	4.6535100000000005e-03
-1.7960000000000001e+01	5.7149600000000007e-03	4.1455199999999998e-03	4.6694099999999997e-03
-1.7940000000000001e+01	5.7655399999999996e-03	4.1690000000000000e-03	4.6853800000000003e-03
-1.7920000000000002e+01	5.8168899999999999e-03	4.1927700000000002e-03	4.7014600000000002e-03
-1.7899999999999999e+01	5.8690000000000001e-03	4.2168299999999995e-03	4.7176400000000004e-03
-1.7879999999999999e+01	5.9219200000000007e-03	4.2411700000000007e-03	4.7339099999999992e-03
-1.7859999999999999e+01	5.9756200000000001e-03	4.2658100000000001e-03	4.7502800000000000e-03
-1.7840000000000000e+01	6.0301399999999998e-03	4.2907399999999995e-03	4.7667500000000002e-03
-1.7820000000000000e+01	6.0855299999999996e-03	4.3159800000000005e-03	4.7833199999999998e-03
-1.7800000000000001e+01	6.1417399999999997e-03	4.3415099999999998e-03	4.7999799999999997e-03
-1.7780000000000001e+01	6.1987900000000009e-03	4.3673800000000006e-03	4.8167699999999997e-03
-1.7760000000000002e+01	6.2567500000000002e-03	4.3935399999999996e-03	4.8336400000000002e-03
-1.7739999999999998e+01	6.3155899999999994e-03	4.4200400000000001e-03	4.8506199999999999e-03
-1.7719999999999999e+01	6.3753200000000003e-03	4.4468600000000004e-03	4.8677200000000007e-03
-1.7699999999999999e+01	6.4359899999999991e-03	4.4739999999999997e-03	4.8849100000000001e-03
-1.7680000000000000e+01	6.4976000000000001e-03	4.5015000000000003e-03	4.9022200000000005e-03
-1.7660000000000000e+01	6.5601499999999998e-03	4.5293299999999998e-03	4.9196199999999995e-03
-1.7640000000000001e+01	6.6236800000000007e-03	4.5575100000000007e-03	4.9371500000000004e-03
-1.7620000000000001e+01	6.6882100000000000e-03	4.5860399999999996e-03	4.9547899999999997e-03
-1.7600000000000001e+01	6.7537299999999995e-03	4.6149500000000005e-03	4.9725200000000002e-03
-1.7579999999999998e+01	6.8202799999999997e-03	4.6442099999999993e-03	4.9903800000000000e-03
-1.7559999999999999e+01	6.8878600000000000e-03	4.6738500000000002e-03	5.0083500000000000e-03
-1.7539999999999999e+01	6.9565100000000000e-03	4.7038799999999997e-03	5.0264400000000001e-03
-1.7520000000000000e+01	7.0262199999999997e-03	4.7342800000000004e-03	5.0446300000000005e-03
-1.7500000000000000e+01	7.0970499999999997e-03	4.7650699999999997e-03	5.0629799999999999e-03
-1.7480000000000000e+01	7.1689900000000001e-03	4.7962599999999992e-03	5.0814199999999997e-03
-1.7460000000000001e+01	7.2420499999999999e-03	4.8278499999999998e-03	5.0999799999999996e-03
-1.7440000000000001e+01	7.3162900000000005e-03	4.8598600000000006e-03	5.1186599999999997e-03
-1.7420000000000002e+01	7.3916800000000003e-03	4.8922899999999997e-03	5.1374899999999998e-03
-1.7399999999999999e+01	7.4682599999999991e-03	4.9251199999999998e-03	5.1564199999999992e-03
-1.7379999999999999e+01	7.5460900000000010e-03	4.9584100000000008e-03	5.1754799999999997e-03
-1.7359999999999999e+01	7.6251199999999991e-03	4.9921099999999993e-03	5.1946700000000002e-03
-1.7340000000000000e+01	7.7054300000000001e-03	5.0262899999999992e-03	5.2139999999999999e-03
-1.7320000000000000e+01	7.7870300000000003e-03	5.0609000000000001e-03	5.2334499999999989e-03
-1.7300000000000001e+01	7.8699100000000008e-03	5.0959800000000008e-03	5.2530500000000004e-03
-1.7280000000000001e+01	7.9541300000000002e-03	5.1315300000000005e-03	5.2727700000000004e-03
-1.7260000000000002e+01	8.0397000000000003e-03	5.1675499999999999e-03	5.2926200000000005e-03
-1.7239999999999998e+01	8.1266400000000009e-03	5.2040599999999999e-03	5.3126200000000005e-03
-1.7219999999999999e+01	8.2149799999999985e-03	5.2410599999999996e-03	5.3327500000000007e-03
-1.7199999999999999e+01	8.3047299999999998e-03	5.2785700000000007e-03	5.3530299999999999e-03
-1.7180000000000000e+01	8.3959399999999993e-03	5.3165799999999996e-03	5.3734500000000001e-03
-1.7160000000000000e+01	8.4886200000000005e-03	5.3550999999999998e-03	5.3940100000000003e-03
-1.7140000000000001e+01	8.5827999999999998e-03	5.3941600000000003e-03	5.4147199999999996e-03
-1.7120000000000001e+01	8.6784900000000005e-03	5.4337500000000002e-03	5.4355699999999998e-03
-1.7100000000000001e+01	8.7757500000000006e-03	5.4738899999999995e-03	5.4565700000000000e-03
-1.7079999999999998e+01	8.8745900000000016e-03	5.5145699999999999e-03	5.4777400000000000e-03
-1.7059999999999999e+01	8.9750200000000020e-03	5.5558199999999995e-03	5.4990500000000001e-03
-1.7039999999999999e+01	9.0770999999999994e-03	5.5976600000000000e-03	5.5205100000000002e-03
-1.7020000000000000e+01	9.1807999999999994e-03	5.6400599999999997e-03	5.5421400000000001e-03
-1.7000000000000000e+01	9.2862299999999995e-03	5.6830599999999993e-03	5.5639200000000000e-03
-1.6980000000000000e+01	9.3934000000000014e-03	5.7266600000000006e-03	5.5858600000000007e-03
-1.6960000000000001e+01	9.5022800000000001e-03	5.7708900000000007e-03	5.6079600000000004e-03
-1.6940000000000001e+01	9.6129800000000001e-03	5.8157299999999999e-03	5.6302300000000000e-03
-1.6920000000000002e+01	9.7254800000000016e-03	5.8611999999999996e-03	5.6526700000000003e-03
-1.6899999999999999e+01	9.8398100000000009e-03	5.9073299999999997e-03	5.6752799999999996e-03
-1.6879999999999999e+01	9.9560299999999994e-03	5.9540999999999995e-03	5.6980600000000005e-03
-1.6859999999999999e+01	1.0074150000000000e-02	6.0015599999999995e-03	5.7210100000000003e-03
-1.6840000000000000e+01	1.0194240000000000e-02	6.0496899999999999e-03	5.7441400000000000e-03
-1.6820000000000000e+01	1.0316290000000001e-02	6.0984999999999998e-03	5.7674500000000004e-03
-1.6800000000000001e+01	1.0440330000000001e-02	6.1480300000000005e-03	5.7909399999999996e-03
-1.6780000000000001e+01	1.0566470000000000e-02	6.1982500000000006e-03	5.8146000000000005e-03
-1.6760000000000002e+01	1.0694660000000000e-02	6.2492100000000007e-03	5.8384500000000002e-03
-1.6739999999999998e+01	1.0824990000000000e-02	6.3009099999999998e-03	5.8625099999999996e-03
-1.6719999999999999e+01	1.0957470000000000e-02	6.3533799999999996e-03	5.8867399999999988e-03
-1.6699999999999999e+01	1.1092139999999999e-02	6.4066000000000001e-03	5.9111600000000004e-03
-1.6680000000000000e+01	1.1229040000000001e-02	6.4605999999999995e-03	5.9357799999999999e-03
-1.6660000000000000e+01	1.1368220000000000e-02	6.5153900000000002e-03	5.9605999999999999e-03
-1.6640000000000001e+01	1.1509719999999999e-02	6.5709900000000005e-03	5.9856099999999997e-03
-1.6620000000000001e+01	1.1653559999999999e-02	6.6274300000000001e-03	6.0108399999999999e-03
-1.6600000000000001e+01	1.1799799999999999e-02	6.6846800000000001e-03	6.0362799999999998e-03
-1.6579999999999998e+01	1.1948480000000001e-02	6.7428199999999992e-03	6.0619100000000002e-03
-1.6559999999999999e+01	1.2099619999999998e-02	6.8017800000000003e-03	6.0877700000000002e-03
-1.6539999999999999e+01	1.2253280000000002e-02	6.8616299999999996e-03	6.1138400000000006e-03
-1.6520000000000000e+01	1.2409530000000000e-02	6.9223999999999996e-03	6.1401199999999998e-03
-1.6500000000000000e+01	1.2568380000000001e-02	6.9840700000000002e-03	6.1666500000000001e-03
-1.6480000000000000e+01	1.2729879999999999e-02	7.0466599999999997e-03	6.1933599999999993e-03
-1.6460000000000001e+01	1.2894060000000001e-02	7.1102100000000005e-03	6.2203099999999997e-03
-1.6440000000000001e+01	1.3061019999999998e-02	7.1746999999999991e-03	6.2475000000000004e-03
-1.6420000000000002e+01	1.3230749999999999e-02	7.2401800000000006e-03	6.2749500000000005e-03
-1.6399999999999999e+01	1.3403320000000002e-02	7.3066600000000004e-03	6.3025999999999993e-03
-1.6379999999999999e+01	1.3578820000000000e-02	7.3741600000000003e-03	6.3304900000000011e-03
-1.6359999999999999e+01	1.3757210000000001e-02	7.4426800000000001e-03	6.3586500000000004e-03
-1.6340000000000000e+01	1.3938630000000000e-02	7.5122599999999998e-03	6.3870500000000009e-03
-1.6320000000000000e+01	1.4123070000000001e-02	7.5829000000000001e-03	6.4156799999999991e-03
-1.6300000000000001e+01	1.4310610000000000e-02	7.6546200000000000e-03	6.4446000000000000e-03
-1.6280000000000001e+01	1.4501310000000000e-02	7.7274900000000009e-03	6.4737400000000004e-03
-1.6260000000000002e+01	1.4695200000000000e-02	7.8014499999999997e-03	6.5031600000000000e-03
-1.6239999999999998e+01	1.4892339999999999e-02	7.8765799999999993e-03	6.5328500000000006e-03
-1.6219999999999999e+01	1.5092790000000000e-02	7.9528499999999992e-03	6.5628199999999996e-03
-1.6199999999999999e+01	1.5296610000000000e-02	8.0303300000000005e-03	6.5930499999999996e-03
-1.6180000000000000e+01	1.5503869999999998e-02	8.1090099999999998e-03	6.6235700000000014e-03
-1.6160000000000000e+01	1.5714570000000001e-02	8.1889300000000005e-03	6.6543799999999997e-03
-1.6140000000000001e+01	1.5928860000000000e-02	8.2701200000000006e-03	6.6854599999999990e-03
-1.6120000000000001e+01	1.6146710000000002e-02	8.3525600000000002e-03	6.7168200000000001e-03
-1.6100000000000001e+01	1.6368229999999998e-02	8.4363399999999988e-03	6.7484899999999994e-03
-1.6079999999999998e+01	1.6593500000000001e-02	8.5214200000000000e-03	6.7804500000000004e-03
-1.6059999999999999e+01	1.6822520000000001e-02	8.6078600000000002e-03	6.8127400000000003e-03
-1.6039999999999999e+01	1.7055399999999998e-02	8.6956699999999991e-03	6.8453200000000002e-03
-1.6020000000000000e+01	1.7292180000000001e-02	8.7848800000000001e-03	6.8782200000000000e-03
-1.6000000000000000e+01	1.7532920000000000e-02	8.8755099999999996e-03	6.9114400000000005e-03
-1.5980000000000000e+01	1.7777720000000000e-02	8.9676000000000009e-03	6.9449899999999990e-03
-1.5960000000000001e+01	1.8026640000000000e-02	9.0611500000000005e-03	6.9788599999999999e-03
-1.5940000000000000e+01	1.8279700000000003e-02	9.1562299999999996e-03	7.0130800000000005e-03
-1.5920000000000000e+01	1.8536990000000003e-02	9.2528300000000018e-03	7.0476199999999992e-03
-1.5900000000000000e+01	1.8798650000000000e-02	9.3509900000000000e-03	7.0825200000000010e-03
-1.5880000000000001e+01	1.9064649999999999e-02	9.4507499999999991e-03	7.1177599999999999e-03
-1.5859999999999999e+01	1.9335100000000001e-02	9.5521199999999990e-03	7.1533499999999993e-03
-1.5840000000000000e+01	1.9610100000000002e-02	9.6551299999999979e-03	7.1893200000000008e-03
-1.5820000000000000e+01	1.9889640000000000e-02	9.7598199999999989e-03	7.2256600000000001e-03
-1.5800000000000001e+01	2.0173860000000002e-02	9.8662200000000002e-03	7.2623399999999999e-03
-1.5779999999999999e+01	2.0462899999999999e-02	9.9743699999999998e-03	7.2994400000000008e-03
-1.5760000000000000e+01	2.0756629999999998e-02	1.0084289999999999e-02	7.3369000000000004e-03
-1.5740000000000000e+01	2.1055310000000001e-02	1.0196000000000000e-02	7.3747700000000001e-03
-1.5720000000000001e+01	2.1358980000000000e-02	1.0309579999999999e-02	7.4130199999999993e-03
-1.5699999999999999e+01	2.1667619999999999e-02	1.0425019999999998e-02	7.4516900000000004e-03
-1.5680000000000000e+01	2.1981469999999996e-02	1.0542370000000001e-02	7.4907500000000000e-03
-1.5660000000000000e+01	2.2300480000000001e-02	1.0661650000000000e-02	7.5302499999999996e-03
-1.5640000000000001e+01	2.2624729999999999e-02	1.0782920000000000e-02	7.5701600000000003e-03
-1.5619999999999999e+01	2.2954390000000002e-02	1.0906210000000000e-02	7.6104999999999992e-03
-1.5600000000000000e+01	2.3289450000000003e-02	1.1031549999999999e-02	7.6512799999999999e-03
-1.5580000000000000e+01	2.3630109999999999e-02	1.1159010000000000e-02	7.6924999999999997e-03
-1.5560000000000000e+01	2.3976300000000002e-02	1.1288560000000000e-02	7.7341800000000002e-03
-1.5539999999999999e+01	2.4328170000000003e-02	1.1420319999999999e-02	7.7763399999999996e-03
-1.5520000000000000e+01	2.4685829999999999e-02	1.1554260000000000e-02	7.8189300000000000e-03
-1.5500000000000000e+01	2.5049339999999996e-02	1.1690460000000000e-02	7.8620199999999991e-03
-1.5480000000000000e+01	2.5418820000000002e-02	1.1828980000000001e-02	7.9055799999999989e-03
-1.5460000000000001e+01	2.5794180000000000e-02	1.1969829999999999e-02	7.9496300000000009e-03
-1.5440000000000000e+01	2.6175739999999999e-02	1.2113059999999998e-02	7.9941900000000000e-03
-1.5420000000000000e+01	2.6563469999999999e-02	1.2258710000000001e-02	8.0392399999999996e-03
-1.5400000000000000e+01	2.6957519999999999e-02	1.2406850000000001e-02	8.0848199999999995e-03
-1.5380000000000001e+01	2.7357860000000001e-02	1.2557500000000001e-02	8.1309099999999999e-03
-1.5359999999999999e+01	2.7764730000000001e-02	1.2710710000000000e-02	8.1775400000000005e-03
-1.5340000000000000e+01	2.8178109999999999e-02	1.2866540000000001e-02	8.2247099999999997e-03
-1.5320000000000000e+01	2.8598080000000001e-02	1.3025040000000002e-02	8.2724500000000006e-03
-1.5300000000000001e+01	2.9024809999999998e-02	1.3186260000000000e-02	8.3207100000000003e-03
-1.5279999999999999e+01	2.9458359999999999e-02	1.3350229999999999e-02	8.3695799999999980e-03
-1.5260000000000000e+01	2.9898679999999997e-02	1.3517049999999999e-02	8.4189899999999995e-03
-1.5240000000000000e+01	3.0345990000000003e-02	1.3686700000000001e-02	8.4689899999999992e-03
-1.5220000000000001e+01	3.0800289999999998e-02	1.3859300000000000e-02	8.5195999999999987e-03
-1.5199999999999999e+01	3.1261839999999999e-02	1.4034880000000000e-02	8.5708099999999999e-03
-1.5180000000000000e+01	3.1730539999999995e-02	1.4213489999999999e-02	8.6226299999999992e-03
-1.5160000000000000e+01	3.2206620000000005e-02	1.4395210000000000e-02	8.6750899999999999e-03
-1.5140000000000001e+01	3.2690069999999995e-02	1.4580059999999999e-02	8.7281700000000004e-03
-1.5119999999999999e+01	3.3180970000000004e-02	1.4768130000000001e-02	8.7819000000000005e-03
-1.5100000000000000e+01	3.3679360000000005e-02	1.4959490000000001e-02	8.8362700000000002e-03
-1.5080000000000000e+01	3.4185519999999997e-02	1.5154160000000002e-02	8.8913299999999994e-03
-1.5060000000000000e+01	3.4699390000000004e-02	1.5352240000000001e-02	8.9470699999999979e-03
-1.5039999999999999e+01	3.5221039999999995e-02	1.5553780000000000e-02	9.0034900000000011e-03
-1.5020000000000000e+01	3.5750520000000008e-02	1.5758830000000001e-02	9.0606099999999985e-03
-1.5000000000000000e+01	3.6288049999999995e-02	1.5967490000000001e-02	9.1184200000000003e-03
-1.4980000000000000e+01	3.6833539999999998e-02	1.6179809999999999e-02	9.1769899999999995e-03
-1.4960000000000001e+01	3.7387289999999997e-02	1.6395859999999998e-02	9.2362599999999996e-03
-1.4940000000000000e+01	3.7949120000000003e-02	1.6615720000000000e-02	9.2962999999999987e-03
-1.4920000000000000e+01	3.8519280000000003e-02	1.6839439999999997e-02	9.3570900000000002e-03
-1.4900000000000000e+01	3.9097620000000000e-02	1.7067119999999998e-02	9.4186200000000008e-03
-1.4880000000000001e+01	3.9684539999999997e-02	1.7298810000000001e-02	9.4809500000000001e-03
-1.4859999999999999e+01	4.0279910000000009e-02	1.7534589999999999e-02	9.5440700000000000e-03
-1.4840000000000000e+01	4.0883770000000000e-02	1.7774530000000000e-02	9.6080200000000001e-03
-1.4820000000000000e+01	4.1496210000000006e-02	1.8018750000000000e-02	9.6727399999999991e-03
-1.4800000000000001e+01	4.2117209999999995e-02	1.8267279999999997e-02	9.7383200000000000e-03
-1.4779999999999999e+01	4.2747040000000000e-02	1.8520220000000000e-02	9.8047099999999995e-03
-1.4760000000000000e+01	4.3385729999999997e-02	1.8777659999999998e-02	9.8719899999999989e-03
-1.4740000000000000e+01	4.4033169999999996e-02	1.9039649999999998e-02	9.9401200000000002e-03
-1.4720000000000001e+01	4.4689359999999997e-02	1.9306350000000000e-02	1.0009120000000000e-02
-1.4699999999999999e+01	4.5354510000000008e-02	1.9577740000000000e-02	1.0079019999999999e-02
-1.4680000000000000e+01	4.6028680000000002e-02	1.9854020000000000e-02	1.0149820000000000e-02
-1.4660000000000000e+01	4.6711759999999998e-02	2.0135230000000000e-02	1.0221559999999999e-02
-1.4640000000000001e+01	4.7403889999999997e-02	2.0421430000000001e-02	1.0294200000000000e-02
-1.4619999999999999e+01	4.8105160000000008e-02	2.0712729999999999e-02	1.0367799999999998e-02
-1.4600000000000000e+01	4.8815500000000005e-02	2.1009250000000000e-02	1.0442350000000000e-02
-1.4580000000000000e+01	4.9534780000000000e-02	2.1311070000000001e-02	1.0517860000000000e-02
-1.4560000000000000e+01	5.0263169999999996e-02	2.1618329999999998e-02	1.0594380000000000e-02
-1.4539999999999999e+01	5.1000639999999993e-02	2.1931050000000001e-02	1.0671879999999998e-02
-1.4520000000000000e+01	5.1747420000000002e-02	2.2249379999999999e-02	1.0750400000000000e-02
-1.4500000000000000e+01	5.2503129999999995e-02	2.2573450000000002e-02	1.0829920000000000e-02
-1.4480000000000000e+01	5.3268019999999999e-02	2.2903280000000002e-02	1.0910490000000000e-02
-1.4460000000000001e+01	5.4042060000000003e-02	2.3239050000000001e-02	1.0992120000000001e-02
-1.4440000000000000e+01	5.4825010000000000e-02	2.3580769999999997e-02	1.1074780000000001e-02
-1.4420000000000000e+01	5.5617079999999999e-02	2.3928659999999997e-02	1.1158539999999998e-02
-1.4400000000000000e+01	5.6418150000000000e-02	2.4282800000000000e-02	1.1243380000000001e-02
-1.4380000000000001e+01	5.7228260000000003e-02	2.4643310000000002e-02	1.1329350000000000e-02
-1.4359999999999999e+01	5.8047270000000005e-02	2.5010200000000000e-02	1.1416389999999998e-02
-1.4340000000000000e+01	5.8875100000000007e-02	2.5383770000000000e-02	1.1504580000000000e-02
-1.4320000000000000e+01	5.9711920000000002e-02	2.5764000000000002e-02	1.1593910000000001e-02
-1.4300000000000001e+01	6.0557259999999995e-02	2.6150949999999999e-02	1.1684380000000001e-02
-1.4279999999999999e+01	6.1411449999999999e-02	2.6545029999999997e-02	1.1776020000000000e-02
-1.4260000000000000e+01	6.2274219999999998e-02	2.6946000000000001e-02	1.1868849999999998e-02
-1.4240000000000000e+01	6.3145330000000000e-02	2.7354110000000001e-02	1.1962850000000001e-02
-1.4220000000000001e+01	6.4024749999999991e-02	2.7769650000000000e-02	1.2058070000000001e-02
-1.4199999999999999e+01	6.4912620000000004e-02	2.8192650000000000e-02	1.2154490000000000e-02
-1.4180000000000000e+01	6.5808670000000000e-02	2.8623150000000000e-02	1.2252140000000000e-02
-1.4160000000000000e+01	6.6712580000000007e-02	2.9061330000000000e-02	1.2351020000000001e-02
-1.4140000000000001e+01	6.7624519999999994e-02	2.9507300000000000e-02	1.2451149999999999e-02
-1.4119999999999999e+01	6.8544160000000007e-02	2.9961230000000002e-02	1.2552530000000001e-02
-1.4100000000000000e+01	6.9471410000000011e-02	3.0423159999999998e-02	1.2655170000000000e-02
-1.4080000000000000e+01	7.0405969999999998e-02	3.0893410000000000e-02	1.2759099999999999e-02
-1.4060000000000000e+01	7.1347760000000010e-02	3.1372049999999999e-02	1.2864320000000000e-02
-1.4039999999999999e+01	7.2296779999999991e-02	3.1859010000000000e-02	1.2970840000000001e-02
-1.4020000000000000e+01	7.3252359999999989e-02	3.2354769999999998e-02	1.3078630000000001e-02
-1.4000000000000000e+01	7.4214769999999999e-02	3.2859260000000001e-02	1.3187780000000000e-02
-1.3980000000000000e+01	7.5183689999999997e-02	3.3372580000000006e-02	1.3298210000000001e-02
-1.3960000000000001e+01	7.6158439999999994e-02	3.3894919999999995e-02	1.3409970000000000e-02
-1.3940000000000000e+01	7.7139390000000002e-02	3.4426499999999999e-02	1.3523100000000000e-02
-1.3920000000000000e+01	7.8126009999999996e-02	3.4967390000000001e-02	1.3637550000000000e-02
-1.3900000000000000e+01	7.9118120000000000e-02	3.5517790000000000e-02	1.3753349999999998e-02
-1.3880000000000001e+01	8.0115180000000008e-02	3.6077709999999999e-02	1.3870510000000003e-02
-1.3859999999999999e+01	8.1117240000000007e-02	3.6647510000000001e-02	1.3989030000000001e-02
-1.3840000000000000e+01	8.2123849999999998e-02	3.7227129999999997e-02	1.4108899999999999e-02
-1.3820000000000000e+01	8.3134650000000004e-02	3.7816700000000002e-02	1.4230150000000000e-02
-1.3800000000000001e+01	8.4149490000000007e-02	3.8416679999999995e-02	1.4352770000000001e-02
-1.3779999999999999e+01	8.5167930000000003e-02	3.9026789999999999e-02	1.4476750000000000e-02
-1.3760000000000000e+01	8.6189660000000001e-02	3.9647449999999994e-02	1.4602120000000000e-02
-1.3740000000000000e+01	8.7214310000000003e-02	4.0278740000000000e-02	1.4728870000000000e-02
-1.3720000000000001e+01	8.8241450000000013e-02	4.0920810000000002e-02	1.4856980000000002e-02
-1.3699999999999999e+01	8.9270969999999991e-02	4.1573869999999999e-02	1.4986490000000000e-02
-1.3680000000000000e+01	9.0302130000000008e-02	4.2237890000000000e-02	1.5117370000000002e-02
-1.3660000000000000e+01	9.1335030000000011e-02	4.2913059999999996e-02	1.5249630000000002e-02
-1.3640000000000001e+01	9.2368750000000013e-02	4.3599639999999995e-02	1.5383250000000001e-02
-1.3619999999999999e+01	9.3403119999999992e-02	4.4297640000000006e-02	1.5518249999999999e-02
-1.3600000000000000e+01	9.4437750000000015e-02	4.5007240000000004e-02	1.5654640000000001e-02
-1.3580000000000000e+01	9.5472279999999993e-02	4.5728619999999998e-02	1.5792380000000002e-02
-1.3560000000000000e+01	9.6506040000000001e-02	4.6461879999999997e-02	1.5931470000000000e-02
-1.3539999999999999e+01	9.7538819999999998e-02	4.7207209999999999e-02	1.6071920000000000e-02
-1.3520000000000000e+01	9.8570100000000008e-02	4.7964569999999998e-02	1.6213729999999999e-02
-1.3500000000000000e+01	9.9599290000000007e-02	4.8734300000000001e-02	1.6356870000000003e-02
-1.3480000000000000e+01	1.0062620000000000e-01	4.9516449999999997e-02	1.6501329999999998e-02
-1.3460000000000001e+01	1.0165008000000000e-01	5.0310990000000000e-02	1.6647149999999999e-02
-1.3440000000000000e+01	1.0267078000000002e-01	5.1118150000000001e-02	1.6794259999999998e-02
-1.3420000000000000e+01	1.0368777000000000e-01	5.1938130000000006e-02	1.6942700000000002e-02
-1.3400000000000000e+01	1.0470025000000001e-01	5.2770970000000000e-02	1.7092430000000002e-02
-1.3380000000000001e+01	1.0570802000000000e-01	5.3616770000000001e-02	1.7243429999999997e-02
-1.3359999999999999e+01	1.0671058999999999e-01	5.4475559999999999e-02	1.7395720000000000e-02
-1.3340000000000000e+01	1.0770752000000000e-01	5.5347450000000006e-02	1.7549280000000000e-02
-1.3320000000000000e+01	1.0869818000000001e-01	5.6232779999999996e-02	1.7704080000000001e-02
-1.3300000000000001e+01	1.0968211999999999e-01	5.7131359999999999e-02	1.7860109999999998e-02
-1.3279999999999999e+01	1.1065905999999999e-01	5.8043330000000004e-02	1.8017390000000001e-02
-1.3260000000000000e+01	1.1162825000000000e-01	5.8968810000000003e-02	1.8175840000000002e-02
-1.3240000000000000e+01	1.1258932999999999e-01	5.9907829999999995e-02	1.8335489999999999e-02
-1.3220000000000001e+01	1.1354179000000000e-01	6.0860370000000004e-02	1.8496340000000000e-02
-1.3199999999999999e+01	1.1448509999999999e-01	6.1826710000000000e-02	1.8658340000000002e-02
-1.3180000000000000e+01	1.1541890000000000e-01	6.2806790000000001e-02	1.8821480000000002e-02
-1.3160000000000000e+01	1.1634265000000001e-01	6.3800619999999988e-02	1.8985740000000001e-02
-1.3140000000000001e+01	1.1725606000000000e-01	6.4808039999999997e-02	1.9151140000000001e-02
-1.3119999999999999e+01	1.1815852000000000e-01	6.5829379999999993e-02	1.9317610000000002e-02
-1.3100000000000000e+01	1.1904950000000000e-01	6.6864350000000003e-02	1.9485160000000001e-02
-1.3080000000000000e+01	1.1992889999999999e-01	6.7913319999999999e-02	1.9653780000000003e-02
-1.3060000000000000e+01	1.2079595999999999e-01	6.8976119999999988e-02	1.9823410000000000e-02
-1.3039999999999999e+01	1.2165032999999999e-01	7.0052689999999987e-02	1.9994090000000003e-02
-1.3020000000000000e+01	1.2249180000000000e-01	7.1142909999999990e-02	2.0165760000000001e-02
-1.3000000000000000e+01	1.2331971999999999e-01	7.2246829999999984e-02	2.0338410000000001e-02
-1.2980000000000000e+01	1.2413398000000000e-01	7.3364589999999993e-02	2.0512039999999999e-02
-1.2960000000000001e+01	1.2493386000000001e-01	7.4495820000000004e-02	2.0686620000000003e-02
-1.2940000000000000e+01	1.2571916000000000e-01	7.5640710000000000e-02	2.0862119999999998e-02
-1.2920000000000000e+01	1.2648962000000000e-01	7.6799020000000010e-02	2.1038510000000000e-02
-1.2900000000000000e+01	1.2724486000000002e-01	7.7970509999999993e-02	2.1215840000000000e-02
-1.2880000000000001e+01	1.2798458000000001e-01	7.9155429999999999e-02	2.1393999999999996e-02
-1.2859999999999999e+01	1.2870832000000001e-01	8.0353310000000011e-02	2.1573030000000000e-02
-1.2840000000000000e+01	1.2941599000000001e-01	8.1564369999999997e-02	2.1752910000000000e-02
-1.2820000000000000e+01	1.3010722999999999e-01	8.2788150000000005e-02	2.1933579999999998e-02
-1.2800000000000001e+01	1.3078172000000002e-01	8.4024479999999985e-02	2.2115080000000002e-02
-1.2779999999999999e+01	1.3143944000000002e-01	8.5273509999999997e-02	2.2297370000000000e-02
-1.2760000000000000e+01	1.3207993999999998e-01	8.6534709999999987e-02	2.2480399999999998e-02
-1.2740000000000000e+01	1.3270306999999998e-01	8.7807990000000002e-02	2.2664210000000004e-02
-1.2720000000000001e+01	1.3330874000000001e-01	8.9093220000000001e-02	2.2848759999999999e-02
-1.2699999999999999e+01	1.3389670000000001e-01	9.0390200000000004e-02	2.3034030000000000e-02
-1.2680000000000000e+01	1.3446687999999998e-01	9.1698699999999994e-02	2.3220029999999999e-02
-1.2660000000000000e+01	1.3501888999999997e-01	9.3018050000000005e-02	2.3406699999999999e-02
-1.2640000000000001e+01	1.3555287000000002e-01	9.4348410000000008e-02	2.3594049999999998e-02
-1.2619999999999999e+01	1.3606863000000002e-01	9.5689289999999996e-02	2.3782090000000002e-02
-1.2600000000000000e+01	1.3656615000000003e-01	9.7040609999999999e-02	2.3970769999999999e-02
-1.2580000000000000e+01	1.3704543000000002e-01	9.8401710000000003e-02	2.4160110000000002e-02
-1.2560000000000000e+01	1.3750607000000001e-01	9.9772420000000001e-02	2.4350080000000000e-02
-1.2539999999999999e+01	1.3794837000000001e-01	1.0115274999999999e-01	2.4540690000000000e-02
-1.2520000000000000e+01	1.3837229999999998e-01	1.0254206000000000e-01	2.4731909999999999e-02
-1.2500000000000000e+01	1.3877780000000001e-01	1.0393982000000000e-01	2.4923749999999998e-02
-1.2480000000000000e+01	1.3916503000000002e-01	1.0534579000000001e-01	2.5116200000000002e-02
-1.2460000000000001e+01	1.3953372999999999e-01	1.0675952000000000e-01	2.5309239999999997e-02
-1.2440000000000000e+01	1.3988413999999999e-01	1.0818061000000000e-01	2.5502870000000000e-02
-1.2420000000000000e+01	1.4021635999999998e-01	1.0960886000000000e-01	2.5697089999999999e-02
-1.2400000000000000e+01	1.4053044000000001e-01	1.1104385000000001e-01	2.5891899999999995e-02
-1.2380000000000001e+01	1.4082642000000001e-01	1.1248455000000000e-01	2.6087280000000001e-02
-1.2359999999999999e+01	1.4110460000000000e-01	1.1393130999999999e-01	2.6283239999999999e-02
-1.2340000000000000e+01	1.4136474000000002e-01	1.1538319000000000e-01	2.6479779999999998e-02
-1.2320000000000000e+01	1.4160752000000001e-01	1.1683999000000002e-01	2.6676900000000003e-02
-1.2300000000000001e+01	1.4183271000000000e-01	1.1830091000000001e-01	2.6874609999999997e-02
-1.2279999999999999e+01	1.4204047000000000e-01	1.1976572000000001e-01	2.7072879999999997e-02
-1.2260000000000000e+01	1.4223131000000000e-01	1.2123418000000001e-01	2.7271759999999999e-02
-1.2240000000000000e+01	1.4240499000000001e-01	1.2270507999999999e-01	2.7471220000000001e-02
-1.2220000000000001e+01	1.4256220000000000e-01	1.2417874000000001e-01	2.7671279999999999e-02
-1.2199999999999999e+01	1.4270266999999998e-01	1.2565384999999998e-01	2.7871900000000002e-02
-1.2180000000000000e+01	1.4282695000000001e-01	1.2713078000000000e-01	2.8073169999999998e-02
-1.2160000000000000e+01	1.4293507000000003e-01	1.2860837000000003e-01	2.8275030000000000e-02
-1.2140000000000001e+01	1.4302746999999996e-01	1.3008641999999998e-01	2.8477520000000003e-02
-1.2119999999999999e+01	1.4310441000000002e-01	1.3156430000000002e-01	2.8680640000000000e-02
-1.2100000000000000e+01	1.4316598000000000e-01	1.3304154999999998e-01	2.8884400000000001e-02
-1.2080000000000000e+01	1.4321252000000001e-01	1.3451753000000000e-01	2.9088819999999998e-02
-1.2060000000000000e+01	1.4324429000000000e-01	1.3599156000000001e-01	2.9293909999999999e-02
-1.2039999999999999e+01	1.4326156000000001e-01	1.3746377000000001e-01	2.9499670000000002e-02
-1.2020000000000000e+01	1.4326470000000002e-01	1.3893291999999999e-01	2.9706129999999997e-02
-1.2000000000000000e+01	1.4325399999999999e-01	1.4039893999999997e-01	2.9913320000000000e-02
-1.1980000000000000e+01	1.4322966000000001e-01	1.4186135999999999e-01	3.0121229999999999e-02
-1.1960000000000001e+01	1.4319194999999996e-01	1.4331933999999999e-01	3.0329870000000002e-02
-1.1940000000000000e+01	1.4314133000000001e-01	1.4477247000000001e-01	3.0539289999999997e-02
-1.1920000000000000e+01	1.4307804000000002e-01	1.4622084000000002e-01	3.0749519999999999e-02
-1.1900000000000000e+01	1.4300220000000000e-01	1.4766283000000002e-01	3.0960530000000000e-02
-1.1880000000000001e+01	1.4291437000000001e-01	1.4909886999999999e-01	3.1172380000000003e-02
-1.1859999999999999e+01	1.4281482999999998e-01	1.5052805999999999e-01	3.1385110000000001e-02
-1.1840000000000000e+01	1.4270384000000000e-01	1.5194991000000002e-01	3.1598689999999999e-02
-1.1820000000000000e+01	1.4258151999999999e-01	1.5336403000000001e-01	3.1813160000000000e-02
-1.1800000000000001e+01	1.4244858999999999e-01	1.5476990999999998e-01	3.2028590000000003e-02
-1.1779999999999999e+01	1.4230509000000000e-01	1.5616733999999999e-01	3.2244979999999999e-02
-1.1760000000000000e+01	1.4215133999999999e-01	1.5755564000000000e-01	3.2462359999999996e-02
-1.1740000000000000e+01	1.4198771999999998e-01	1.5893398000000000e-01	3.2680759999999996e-02
-1.1720000000000001e+01	1.4181461000000001e-01	1.6030258999999999e-01	3.2900199999999998e-02
-1.1699999999999999e+01	1.4163204000000001e-01	1.6166035000000001e-01	3.3120730000000001e-02
-1.1680000000000000e+01	1.4144046999999998e-01	1.6300721999999998e-01	3.3342360000000001e-02
-1.1660000000000000e+01	1.4124035000000001e-01	1.6434283000000000e-01	3.3565150000000002e-02
-1.1640000000000001e+01	1.4103188000000000e-01	1.6566653000000001e-01	3.3789109999999997e-02
-1.1619999999999999e+01	1.4081528000000001e-01	1.6697803000000000e-01	3.4014320000000001e-02
-1.1600000000000000e+01	1.4059081999999998e-01	1.6827656000000002e-01	3.4240750000000000e-02
-1.1580000000000000e+01	1.4035901000000001e-01	1.6956198000000000e-01	3.4468499999999999e-02
-1.1560000000000000e+01	1.4011984999999999e-01	1.7083387000000000e-01	3.4697560000000002e-02
-1.1539999999999999e+01	1.3987384000000000e-01	1.7209184999999999e-01	3.4928010000000002e-02
-1.1520000000000000e+01	1.3962124000000001e-01	1.7333560999999997e-01	3.5159869999999996e-02
-1.1500000000000000e+01	1.3936235999999999e-01	1.7456423000000001e-01	3.5393189999999998e-02
-1.1480000000000000e+01	1.3909725000000001e-01	1.7577779999999998e-01	3.5628010000000002e-02
-1.1460000000000001e+01	1.3882642000000001e-01	1.7697592000000001e-01	3.5864360000000005e-02
-1.1440000000000000e+01	1.3855003999999999e-01	1.7815789000000001e-01	3.6102320000000000e-02
-1.1420000000000000e+01	1.3826829000000002e-01	1.7932319999999999e-01	3.6341900000000003e-02
-1.1400000000000000e+01	1.3798152000000000e-01	1.8047225000000000e-01	3.6583159999999997e-02
-1.1380000000000001e+01	1.3768994000000001e-01	1.8160402999999997e-01	3.6826149999999995e-02
-1.1359999999999999e+01	1.3739380000000001e-01	1.8271847000000002e-01	3.7070930000000002e-02
-1.1340000000000000e+01	1.3709336999999999e-01	1.8381458000000001e-01	3.7317509999999998e-02
-1.1320000000000000e+01	1.3678899000000000e-01	1.8489272000000001e-01	3.7566000000000002e-02
-1.1300000000000001e+01	1.3648073000000002e-01	1.8595239000000002e-01	3.7816410000000002e-02
-1.1279999999999999e+01	1.3616895999999998e-01	1.8699298999999997e-01	3.8068810000000002e-02
-1.1260000000000000e+01	1.3585372000000001e-01	1.8801425999999999e-01	3.8323249999999996e-02
-1.1240000000000000e+01	1.3553536999999999e-01	1.8901581000000001e-01	3.8579790000000003e-02
-1.1220000000000001e+01	1.3521392999999998e-01	1.8999741000000001e-01	3.8838450000000004e-02
-1.1199999999999999e+01	1.3488991000000000e-01	1.9095844999999997e-01	3.9099339999999996e-02
-1.1180000000000000e+01	1.3456325000000002e-01	1.9189906000000001e-01	3.9362469999999997e-02
-1.1160000000000000e+01	1.3423435000000000e-01	1.9281887000000000e-01	3.9627969999999998e-02
-1.1140000000000001e+01	1.3390330000000000e-01	1.9371701000000000e-01	3.9895830000000007e-02
-1.1119999999999999e+01	1.3357031000000000e-01	1.9459378999999999e-01	4.0166160000000006e-02
-1.1100000000000000e+01	1.3323552000000000e-01	1.9544869000000001e-01	4.0438969999999998e-02
-1.1080000000000000e+01	1.3289920000000000e-01	1.9628144000000000e-01	4.0714380000000001e-02
-1.1060000000000000e+01	1.3256138000000001e-01	1.9709180999999998e-01	4.0992420000000002e-02
-1.1039999999999999e+01	1.3222239000000000e-01	1.9787923000000002e-01	4.1273150000000002e-02
-1.1020000000000000e+01	1.3188228999999999e-01	1.9864382000000000e-01	4.1556690000000000e-02
-1.1000000000000000e+01	1.3154144000000001e-01	1.9938537000000001e-01	4.1843060000000001e-02
-1.0980000000000000e+01	1.3119973000000001e-01	2.0010332000000000e-01	4.2132349999999999e-02
-1.0960000000000001e+01	1.3085748999999999e-01	2.0079769000000000e-01	4.2424630000000005e-02
-1.0940000000000000e+01	1.3051471000000001e-01	2.0146847999999998e-01	4.2719970000000003e-02
-1.0920000000000000e+01	1.3017184000000001e-01	2.0211513000000000e-01	4.3018470000000003e-02
-1.0900000000000000e+01	1.2982858999999999e-01	2.0273750000000001e-01	4.3320150000000002e-02
-1.0880000000000001e+01	1.2948531999999999e-01	2.0333596000000001e-01	4.3625169999999998e-02
-1.0859999999999999e+01	1.2914238000000000e-01	2.0390976000000000e-01	4.3933560000000003e-02
-1.0840000000000000e+01	1.2879958000000000e-01	2.0445908999999998e-01	4.4245390000000002e-02
-1.0820000000000000e+01	1.2845721000000002e-01	2.0498344000000002e-01	4.4560780000000001e-02
-1.0800000000000001e+01	1.2811535000000002e-01	2.0548343999999999e-01	4.4879799999999997e-02
-1.0779999999999999e+01	1.2777411000000000e-01	2.0595858000000000e-01	4.5202539999999999e-02
-1.0760000000000000e+01	1.2743357999999999e-01	2.0640895000000001e-01	4.5529099999999996e-02
-1.0740000000000000e+01	1.2709393000000002e-01	2.0683436999999999e-01	4.5859580000000004e-02
-1.0720000000000001e+01	1.2675528000000000e-01	2.0723509000000001e-01	4.6194029999999997e-02
-1.0699999999999999e+01	1.2641775000000000e-01	2.0761130000000000e-01	4.6532629999999998e-02
-1.0680000000000000e+01	1.2608138999999999e-01	2.0796246999999998e-01	4.6875399999999998e-02
-1.0660000000000000e+01	1.2574630000000001e-01	2.0828896000000000e-01	4.7222489999999999e-02
-1.0640000000000001e+01	1.2541252000000000e-01	2.0859088000000001e-01	4.7573970000000000e-02
-1.0619999999999999e+01	1.2508039000000001e-01	2.0886854000000002e-01	4.7930010000000002e-02
-1.0600000000000000e+01	1.2474969000000000e-01	2.0912184000000000e-01	4.8290670000000001e-02
-1.0580000000000000e+01	1.2442069000000000e-01	2.0935093999999999e-01	4.8656079999999997e-02
-1.0560000000000000e+01	1.2409347000000000e-01	2.0955608000000001e-01	4.9026359999999998e-02
-1.0539999999999999e+01	1.2376806000000000e-01	2.0973728999999999e-01	4.9401609999999999e-02
-1.0520000000000000e+01	1.2344463000000000e-01	2.0989500000000000e-01	4.9782029999999998e-02
-1.0500000000000000e+01	1.2312321000000001e-01	2.1002957999999999e-01	5.0167659999999989e-02
-1.0480000000000000e+01	1.2280385000000001e-01	2.1014087999999997e-01	5.0558660000000005e-02
-1.0460000000000001e+01	1.2248671999999999e-01	2.1022938999999999e-01	5.0955210000000001e-02
-1.0440000000000000e+01	1.2217175000000001e-01	2.1029555000000000e-01	5.1357399999999997e-02
-1.0420000000000000e+01	1.2185904000000000e-01	2.1033928000000002e-01	5.1765389999999994e-02
-1.0400000000000000e+01	1.2154884000000001e-01	2.1036123000000001e-01	5.2179340000000005e-02
-1.0380000000000001e+01	1.2124103000000000e-01	2.1036184000000002e-01	5.2599379999999994e-02
-1.0359999999999999e+01	1.2093580000000000e-01	2.1034114000000001e-01	5.3025709999999997e-02
-1.0340000000000000e+01	1.2063309000000001e-01	2.1030001000000001e-01	5.3458459999999999e-02
-1.0320000000000000e+01	1.2033312000000000e-01	2.1023806000000000e-01	5.3897799999999996e-02
-1.0300000000000001e+01	1.2003577999999999e-01	2.1015645999999999e-01	5.4343939999999993e-02
-1.0279999999999999e+01	1.1974127000000001e-01	2.1005514000000003e-01	5.4797010000000007e-02
-1.0260000000000000e+01	1.1944962999999999e-01	2.0993487000000000e-01	5.5257229999999997e-02
-1.0240000000000000e+01	1.1916089000000001e-01	2.0979598999999999e-01	5.5724780000000002e-02
-1.0220000000000001e+01	1.1887520000000000e-01	2.0963899000000003e-01	5.6199869999999999e-02
-1.0199999999999999e+01	1.1859247000000001e-01	2.0946417000000003e-01	5.6682690000000001e-02
-1.0180000000000000e+01	1.1831281000000000e-01	2.0927208000000000e-01	5.7173450000000001e-02
-1.0160000000000000e+01	1.1803627999999999e-01	2.0906349999999999e-01	5.7672410000000000e-02
-1.0140000000000001e+01	1.1776292999999999e-01	2.0883861000000004e-01	5.8179729999999999e-02
-1.0119999999999999e+01	1.1749291999999999e-01	2.0859783000000001e-01	5.8695710000000005e-02
-1.0100000000000000e+01	1.1722616000000000e-01	2.0834195999999999e-01	5.9220540000000002e-02
-1.0080000000000000e+01	1.1696284000000000e-01	2.0807134999999996e-01	5.9754529999999993e-02
-1.0060000000000000e+01	1.1670288999999999e-01	2.0778657000000000e-01	6.0297890000000000e-02
-1.0039999999999999e+01	1.1644634999999999e-01	2.0748807000000000e-01	6.0850889999999998e-02
-1.0020000000000000e+01	1.1619335000000001e-01	2.0717634999999998e-01	6.1413840000000004e-02
-1.0000000000000000e+01	1.1594393000000001e-01	2.0685213999999999e-01	6.1987020000000004e-02
-9.9800000000000004e+00	1.1569813000000000e-01	2.0651579000000000e-01	6.2570749999999994e-02
-9.9600000000000009e+00	1.1545613999999998e-01	2.0616803000000000e-01	6.3165329999999992e-02
-9.9399999999999995e+00	1.1521780000000000e-01	2.0580888000000003e-01	6.3771040000000001e-02
-9.9199999999999999e+00	1.1498322000000001e-01	2.0543955000000000e-01	6.4388299999999996e-02
-9.9000000000000004e+00	1.1475252999999999e-01	2.0505994000000000e-01	6.5017420000000006e-02
-9.8800000000000008e+00	1.1452579000000000e-01	2.0467085999999998e-01	6.5658750000000002e-02
-9.8599999999999994e+00	1.1430292000000000e-01	2.0427293999999999e-01	6.6312709999999997e-02
-9.8399999999999999e+00	1.1408406000000000e-01	2.0386643000000002e-01	6.6979659999999996e-02
-9.8200000000000003e+00	1.1386933000000000e-01	2.0345213000000001e-01	6.7660040000000005e-02
-9.8000000000000007e+00	1.1365867000000000e-01	2.0303040999999999e-01	6.8354260000000000e-02
-9.7799999999999994e+00	1.1345218000000000e-01	2.0260159000000000e-01	6.9062789999999985e-02
-9.7599999999999998e+00	1.1325001000000000e-01	2.0216645999999999e-01	6.9786109999999998e-02
-9.7400000000000002e+00	1.1305203999999998e-01	2.0172531000000002e-01	7.0524660000000003e-02
-9.7200000000000006e+00	1.1285842000000000e-01	2.0127885999999998e-01	7.1278999999999995e-02
-9.6999999999999993e+00	1.1266925999999999e-01	2.0082708000000002e-01	7.2049639999999998e-02
-9.6799999999999997e+00	1.1248461000000001e-01	2.0037097000000001e-01	7.2837150000000003e-02
-9.6600000000000001e+00	1.1230445000000001e-01	1.9991087999999999e-01	7.3642130000000000e-02
-9.6400000000000006e+00	1.1212891999999999e-01	1.9944714999999999e-01	7.4465180000000006e-02
-9.6199999999999992e+00	1.1195803000000000e-01	1.9898042999999999e-01	7.5306950000000011e-02
-9.5999999999999996e+00	1.1179190000000000e-01	1.9851083999999999e-01	7.6168100000000002e-02
-9.5800000000000001e+00	1.1163059000000000e-01	1.9803905999999999e-01	7.7049349999999989e-02
-9.5600000000000005e+00	1.1147412000000000e-01	1.9756566000000000e-01	7.7951470000000009e-02
-9.5399999999999991e+00	1.1132260999999999e-01	1.9709053000000001e-01	7.8875219999999996e-02
-9.5199999999999996e+00	1.1117624000000001e-01	1.9661441000000002e-01	7.9821469999999992e-02
-9.5000000000000000e+00	1.1103486000000000e-01	1.9613807000000000e-01	8.0791009999999996e-02
-9.4800000000000004e+00	1.1089870000000000e-01	1.9566146000000001e-01	8.1784840000000011e-02
-9.4600000000000009e+00	1.1076784999999999e-01	1.9518501000000002e-01	8.2803920000000003e-02
-9.4399999999999995e+00	1.1064233000000000e-01	1.9470917999999998e-01	8.3849229999999997e-02
-9.4199999999999999e+00	1.1052233000000000e-01	1.9423425000000002e-01	8.4921900000000008e-02
-9.4000000000000004e+00	1.1040778000000000e-01	1.9376088999999999e-01	8.6023060000000012e-02
-9.3800000000000008e+00	1.1029886999999999e-01	1.9328927000000001e-01	8.7153939999999999e-02
-9.3599999999999994e+00	1.1019571000000000e-01	1.9281966000000000e-01	8.8315859999999996e-02
-9.3399999999999999e+00	1.1009851000000000e-01	1.9235256000000001e-01	8.9510170000000000e-02
-9.3200000000000003e+00	1.1000710999999999e-01	1.9188819000000001e-01	9.0738329999999992e-02
-9.3000000000000007e+00	1.0992185000000000e-01	1.9142701000000001e-01	9.2001910000000006e-02
-9.2799999999999994e+00	1.0984272000000000e-01	1.9096934999999998e-01	9.3302570000000001e-02
-9.2599999999999998e+00	1.0976996999999999e-01	1.9051544000000001e-01	9.4642110000000002e-02
-9.2400000000000002e+00	1.0970358999999999e-01	1.9006569000000001e-01	9.6022379999999991e-02
-9.2200000000000006e+00	1.0964372000000000e-01	1.8962039999999997e-01	9.7445459999999998e-02
-9.1999999999999993e+00	1.0959057999999999e-01	1.8917974000000001e-01	9.8913489999999993e-02
-9.1799999999999997e+00	1.0954429000000000e-01	1.8874431000000000e-01	1.0042882999999998e-01
-9.1600000000000001e+00	1.0950496000000000e-01	1.8831422000000003e-01	1.0199401000000000e-01
-9.1400000000000006e+00	1.0947274999999998e-01	1.8788969000000000e-01	1.0361170000000000e-01
-9.1199999999999992e+00	1.0944785000000000e-01	1.8747132999999999e-01	1.0528486000000001e-01
-9.0999999999999996e+00	1.0943045000000000e-01	1.8705896000000000e-01	1.0701661000000000e-01
-9.0800000000000001e+00	1.0942071000000000e-01	1.8665316000000001e-01	1.0881033999999999e-01
-9.0600000000000005e+00	1.0941872999999999e-01	1.8625435000000001e-01	1.1066975999999999e-01
-9.0399999999999991e+00	1.0942476999999999e-01	1.8586252000000000e-01	1.1259885000000000e-01
-9.0199999999999996e+00	1.0943910000000001e-01	1.8547786999999999e-01	1.1460196000000002e-01
-9.0000000000000000e+00	1.0946177999999999e-01	1.8510111000000001e-01	1.1668377000000001e-01
-8.9800000000000004e+00	1.0949316999999999e-01	1.8473207000000000e-01	1.1884943000000002e-01
-8.9600000000000009e+00	1.0953341999999999e-01	1.8437099999999998e-01	1.2110448000000000e-01
-8.9399999999999995e+00	1.0958279999999999e-01	1.8401847999999998e-01	1.2345501000000000e-01
-8.9199999999999999e+00	1.0964157000000001e-01	1.8367459000000000e-01	1.2590761000000000e-01
-8.9000000000000004e+00	1.0970998999999999e-01	1.8333936999999997e-01	1.2846950000000001e-01
-8.8800000000000008e+00	1.0978830000000001e-01	1.8301337000000001e-01	1.3114852999999999e-01
-8.8599999999999994e+00	1.0987686999999999e-01	1.8269674999999999e-01	1.3395320999999999e-01
-8.8399999999999999e+00	1.0997599000000000e-01	1.8238941000000003e-01	1.3689280000000001e-01
-8.8200000000000003e+00	1.1008590000000000e-01	1.8209210000000001e-01	1.3997731999999999e-01
-8.8000000000000007e+00	1.1020703000000000e-01	1.8180468000000000e-01	1.4321755000000003e-01
-8.7799999999999994e+00	1.1033960000000000e-01	1.8152747000000000e-01	1.4662506000000000e-01
-8.7599999999999998e+00	1.1048406999999999e-01	1.8126055000000002e-01	1.5021211000000001e-01
-8.7400000000000002e+00	1.1064077999999999e-01	1.8100433000000002e-01	1.5399166000000000e-01
-8.7200000000000006e+00	1.1081009999999999e-01	1.8075894000000001e-01	1.5797702000000000e-01
-8.6999999999999993e+00	1.1099232000000001e-01	1.8052461000000000e-01	1.6218188000000000e-01
-8.6799999999999997e+00	1.1118801000000000e-01	1.8030151999999999e-01	1.6661967000000003e-01
-8.6600000000000001e+00	1.1139740000000001e-01	1.8009003999999998e-01	1.7130340999999999e-01
-8.6400000000000006e+00	1.1162105999999999e-01	1.7989043999999998e-01	1.7624495000000001e-01
-8.6199999999999992e+00	1.1185926000000002e-01	1.7970310000000000e-01	1.8145434999999999e-01
-8.5999999999999996e+00	1.1211246999999999e-01	1.7952840000000000e-01	1.8693943000000002e-01
-8.5800000000000001e+00	1.1238115000000001e-01	1.7936711999999999e-01	1.9270489999999998e-01
-8.5600000000000005e+00	1.1266577000000000e-01	1.7921963999999999e-01	1.9875197999999999e-01
-8.5399999999999991e+00	1.1296682000000000e-01	1.7908679999999999e-01	2.0507814999999999e-01
-8.5199999999999996e+00	1.1328476999999999e-01	1.7896962999999999e-01	2.1167712000000002e-01
-8.5000000000000000e+00	1.1362029999999999e-01	1.7886892999999998e-01	2.1853931999999998e-01
-8.4800000000000004e+00	1.1397404000000000e-01	1.7878596000000002e-01	2.2565257999999999e-01
-8.4600000000000009e+00	1.1434685000000000e-01	1.7872190000000002e-01	2.3300299000000002e-01
-8.4399999999999995e+00	1.1473936000000000e-01	1.7867818000000002e-01	2.4057591000000000e-01
-8.4199999999999999e+00	1.1515266000000000e-01	1.7865613000000000e-01	2.4835709000000000e-01
-8.4000000000000004e+00	1.1558773999999999e-01	1.7865727999999997e-01	2.5633323000000002e-01
-8.3800000000000008e+00	1.1604586000000000e-01	1.7868302000000003e-01	2.6449282000000002e-01
-8.3599999999999994e+00	1.1652820999999999e-01	1.7873498000000002e-01	2.7282639999999997e-01
-8.3399999999999999e+00	1.1703624000000000e-01	1.7881499000000001e-01	2.8132679999999999e-01
-8.3200000000000003e+00	1.1757142999999998e-01	1.7892456000000001e-01	2.8998897000000001e-01
-8.3000000000000007e+00	1.1813555000000001e-01	1.7906557000000001e-01	2.9881010999999996e-01
-8.2799999999999994e+00	1.1873043999999999e-01	1.7924001000000001e-01	3.0778940999999999e-01
-8.2599999999999998e+00	1.1935823000000000e-01	1.7944975000000002e-01	3.1692785000000001e-01
-8.2400000000000002e+00	1.2002104000000000e-01	1.7969718000000001e-01	3.2622818000000003e-01
-8.2200000000000006e+00	1.2072143999999999e-01	1.7998459000000000e-01	3.3569476000000004e-01
-8.1999999999999993e+00	1.2146220000000002e-01	1.8031455999999998e-01	3.4533392999999996e-01
-8.1799999999999997e+00	1.2224630000000000e-01	1.8068977999999997e-01	3.5515369000000002e-01
-8.1600000000000001e+00	1.2307721000000001e-01	1.8111394000000000e-01	3.6516421000000004e-01
-8.1400000000000006e+00	1.2395862000000001e-01	1.8159009000000001e-01	3.7537758999999998e-01
-8.1199999999999992e+00	1.2489461000000000e-01	1.8212232000000000e-01	3.8580815000000002e-01
-8.0999999999999996e+00	1.2588978000000001e-01	1.8271508000000000e-01	3.9647228000000001e-01
-8.0800000000000001e+00	1.2694918999999999e-01	1.8337298999999999e-01	4.0738825000000006e-01
-8.0600000000000005e+00	1.2807800999999999e-01	1.8410139000000000e-01	4.1857586000000002e-01
-8.0399999999999991e+00	1.2928217000000000e-01	1.8490583999999999e-01	4.3005638999999996e-01
-8.0199999999999996e+00	1.3056762000000000e-01	1.8579219000000000e-01	4.4185176000000004e-01
-8.0000000000000000e+00	1.3194043999999999e-01	1.8676651999999999e-01	4.5398390999999999e-01
-7.9800000000000004e+00	1.3340643999999999e-01	1.8783452000000000e-01	4.6647364999999996e-01
-7.9600000000000000e+00	1.3497112000000000e-01	1.8900166999999998e-01	4.7933947999999998e-01
-7.9400000000000004e+00	1.3663864000000001e-01	1.9027214000000001e-01	4.9259608000000005e-01
-7.9199999999999999e+00	1.3841223999999999e-01	1.9164895000000001e-01	5.0625286999999997e-01
-7.9000000000000004e+00	1.4029308999999998e-01	1.9313363000000000e-01	5.2031290000000008e-01
-7.8799999999999999e+00	1.4228096000000001e-01	1.9472581999999999e-01	5.3477273999999997e-01
-7.8600000000000003e+00	1.4437390999999999e-01	1.9642380000000001e-01	5.4962290000000003e-01
-7.8399999999999999e+00	1.4656910000000001e-01	1.9822487000000000e-01	5.6484928000000001e-01
-7.8200000000000003e+00	1.4886324000000001e-01	2.0012584000000000e-01	5.8043525000000007e-01
-7.7999999999999998e+00	1.5125320000000000e-01	2.0212407000000002e-01	5.9636352999999986e-01
-7.7800000000000002e+00	1.5373666999999999e-01	2.0421745999999999e-01	6.1261772000000003e-01
-7.7599999999999998e+00	1.5631237000000001e-01	2.0640509999999998e-01	6.2918363999999993e-01
-7.7400000000000002e+00	1.5898024999999999e-01	2.0868736999999998e-01	6.4604952999999998e-01
-7.7199999999999998e+00	1.6174166000000001e-01	2.1106594000000001e-01	6.6320654000000001e-01
-7.7000000000000002e+00	1.6459898000000001e-01	2.1354389000000001e-01	6.8064888000000001e-01
-7.6799999999999997e+00	1.6755585000000001e-01	2.1612528000000000e-01	6.9837376999999989e-01
-7.6600000000000001e+00	1.7061699000000000e-01	2.1881530999999999e-01	7.1638162000000005e-01
-7.6399999999999997e+00	1.7378817999999999e-01	2.2162020000000002e-01	7.3467649000000002e-01
-7.6200000000000001e+00	1.7707613000000000e-01	2.2454708999999998e-01	7.5326660000000012e-01
-7.5999999999999996e+00	1.8048856000000002e-01	2.2760390000000003e-01	7.7216465999999995e-01
-7.5800000000000001e+00	1.8403404000000001e-01	2.3079964000000000e-01	7.9138863999999987e-01
-7.5599999999999996e+00	1.8772227000000000e-01	2.3414404999999999e-01	8.1096203000000000e-01
-7.5400000000000000e+00	1.9156398999999999e-01	2.3764779000000003e-01	8.3091468999999984e-01
-7.5199999999999996e+00	1.9557099000000000e-01	2.4132273000000001e-01	8.5128307999999997e-01
-7.5000000000000000e+00	1.9975633999999998e-01	2.4518179000000001e-01	8.7211070999999996e-01
-7.4800000000000004e+00	2.0413441999999998e-01	2.4923888999999999e-01	8.9344857000000000e-01
-7.4600000000000000e+00	2.0872099999999999e-01	2.5350968000000002e-01	9.1535587999999990e-01
-7.4400000000000004e+00	2.1353368000000000e-01	2.5801120999999999e-01	9.3790001999999995e-01
-7.4199999999999999e+00	2.1859160000000000e-01	2.6276212999999998e-01	9.6115765000000009e-01
-7.4000000000000004e+00	2.2391596000000002e-01	2.6778331000000000e-01	9.8521481999999994e-01
-7.3799999999999999e+00	2.2953029999999999e-01	2.7309775999999997e-01	1.0101675600000002e+00
-7.3600000000000003e+00	2.3546032000000000e-01	2.7873075000000003e-01	1.0361222200000002e+00
-7.3399999999999999e+00	2.4173453000000000e-01	2.8471027999999998e-01	1.0631955300000000e+00
-7.3200000000000003e+00	2.4838421999999999e-01	2.9106750000000003e-01	1.0915146600000001e+00
-7.2999999999999998e+00	2.5544396000000003e-01	2.9783634999999997e-01	1.1212170200000000e+00
-7.2800000000000002e+00	2.6295115999999996e-01	3.0505436000000002e-01	1.1524494400000000e+00
-7.2599999999999998e+00	2.7094698000000000e-01	3.1276210999999998e-01	1.1853669800000000e+00
-7.2400000000000002e+00	2.7947531999999997e-01	3.2100350000000000e-01	1.2201304700000000e+00
-7.2199999999999998e+00	2.8858326000000001e-01	3.2982509999999998e-01	1.2569022100000000e+00
-7.2000000000000002e+00	2.9831971000000002e-01	3.3927510000000000e-01	1.2958398900000001e+00
-7.1799999999999997e+00	3.0873428999999997e-01	3.4940185000000001e-01	1.3370856400000000e+00
-7.1600000000000001e+00	3.1987478999999996e-01	3.6025141999999999e-01	1.3807513400000000e+00
-7.1399999999999997e+00	3.3178372000000000e-01	3.7186331000000000e-01	1.4268969800000002e+00
-7.1200000000000001e+00	3.4449351000000000e-01	3.8426550000000004e-01	1.4755014900000001e+00
-7.0999999999999996e+00	3.5801930999999998e-01	3.9746703999999999e-01	1.5264278300000000e+00
-7.0800000000000001e+00	3.7235066999999999e-01	4.1144917999999997e-01	1.5793831000000000e+00
-7.0599999999999996e+00	3.8744181000000000e-01	4.2615639000000000e-01	1.6338831400000000e+00
-7.0400000000000000e+00	4.0320228000000002e-01	4.4148741999999996e-01	1.6892316199999999e+00
-7.0199999999999996e+00	4.1949033000000002e-01	4.5729076000000002e-01	1.7445299400000003e+00
-7.0000000000000000e+00	4.3611142000000003e-01	4.7336560000000000e-01	1.7987303099999998e+00
-6.9800000000000004e+00	4.5282591000000000e-01	4.8947273999999996e-01	1.8507343999999999e+00
-6.9600000000000000e+00	4.6936509999999998e-01	5.0535247000000005e-01	1.8995225400000000e+00
-6.9400000000000004e+00	4.8545560999999993e-01	5.2075020999999999e-01	1.9442842300000001e+00
-6.9199999999999999e+00	5.0084666000000000e-01	5.3544155000000004e-01	1.9845146299999998e+00
-6.9000000000000004e+00	5.1533456000000000e-01	5.4925294000000002e-01	2.0200529200000004e+00
-6.8799999999999999e+00	5.2877770000000002e-01	5.6207207000000003e-01	2.0510568700000000e+00
-6.8600000000000003e+00	5.4110100000000005e-01	5.7384743999999999e-01	2.0779288300000003e+00
-6.8399999999999999e+00	5.5228995999999997e-01	5.8457997000000006e-01	2.1012173100000000e+00
-6.8200000000000003e+00	5.6237799000000011e-01	5.9430959999999999e-01	2.1215192700000003e+00
-6.7999999999999998e+00	5.7143267000000009e-01	6.0310298000000007e-01	2.1394021200000002e+00
-6.7800000000000002e+00	5.7954286000000010e-01	6.1104206000000005e-01	2.1553513500000001e+00
-6.7599999999999998e+00	5.8680836000000003e-01	6.1821720000000002e-01	2.1697450799999998e+00
-6.7400000000000002e+00	5.9333225000000001e-01	6.2472065999999993e-01	2.1828488899999998e+00
-6.7199999999999998e+00	5.9921534999999992e-01	6.3064276999999991e-01	2.1948277099999998e+00
-6.7000000000000002e+00	6.0455279000000006e-01	6.3606816999999993e-01	2.2057659599999999e+00
-6.6799999999999997e+00	6.0943162000000006e-01	6.4107453999999997e-01	2.2156924600000001e+00
-6.6600000000000001e+00	6.1393034999999996e-01	6.4573074000000008e-01	2.2246030499999998e+00
-6.6399999999999997e+00	6.1811910000000003e-01	6.5009701000000009e-01	2.2324768899999996e+00
-6.6200000000000001e+00	6.2205954999999991e-01	6.5422479000000000e-01	2.2392873600000001e+00
-6.5999999999999996e+00	6.2580557000000003e-01	6.5815771000000001e-01	2.2450051499999999e+00
-6.5800000000000001e+00	6.2940280999999998e-01	6.6193243000000002e-01	2.2495997999999999e+00
-6.5599999999999996e+00	6.3288934999999991e-01	6.6557932999999991e-01	2.2530390800000002e+00
-6.5400000000000000e+00	6.3629561000000001e-01	6.6912342999999996e-01	2.2552883900000000e+00
-6.5199999999999996e+00	6.3964431999999993e-01	6.7258523000000003e-01	2.2563135699999997e+00
-6.5000000000000000e+00	6.4295141999999994e-01	6.7598062999999997e-01	2.2560825900000001e+00
-6.4800000000000004e+00	6.4622636000000000e-01	6.7932190999999997e-01	2.2545700699999998e+00
-6.4600000000000000e+00	6.4947376000000001e-01	6.8261763999999991e-01	2.2517621000000001e+00
-6.4400000000000004e+00	6.5269536000000006e-01	6.8587393000000008e-01	2.2476625100000001e+00
-6.4199999999999999e+00	6.5589284000000003e-01	6.8909648000000001e-01	2.2422993700000000e+00
-6.4000000000000004e+00	6.5907263999999999e-01	6.9229443999999996e-01	2.2357336299999999e+00
-6.3799999999999999e+00	6.6225135999999996e-01	6.9548536999999999e-01	2.2280680500000001e+00
-6.3600000000000003e+00	6.6546302000000002e-01	6.9870280000000007e-01	2.2194574700000000e+00
-6.3399999999999999e+00	6.6876640999999992e-01	7.0200434999999994e-01	2.2101187300000000e+00
-6.3200000000000003e+00	6.7225186000000003e-01	7.0547837999999996e-01	2.2003378800000002e+00
-6.2999999999999998e+00	6.7604507000000003e-01	7.0924867999999996e-01	2.1904726200000000e+00
-6.2800000000000002e+00	6.8030585000000010e-01	7.1347375000000002e-01	2.1809466799999999e+00
-6.2599999999999998e+00	6.8522154000000002e-01	7.1833981000000002e-01	2.1722352500000000e+00
-6.2400000000000002e+00	6.9099598000000007e-01	7.2404928999999996e-01	2.1648427099999998e+00
-6.2199999999999998e+00	6.9783496999999994e-01	7.3080684000000007e-01	2.1592770299999997e+00
-6.2000000000000002e+00	7.0593408000000002e-01	7.3880653999999990e-01	2.1560255099999996e+00
-6.1799999999999997e+00	7.1546927000000005e-01	7.4822305000000000e-01	2.1555366000000000e+00
-6.1600000000000001e+00	7.2659295999999995e-01	7.5920724000000006e-01	2.1582101200000001e+00
-6.1399999999999997e+00	7.3943342999999995e-01	7.7188626999999999e-01	2.1643941200000003e+00
-6.1200000000000001e+00	7.5409704999999994e-01	7.8636557000000007e-01	2.1743860900000000e+00
-6.0999999999999996e+00	7.7067003000000001e-01	8.0273061999999995e-01	2.1884339200000000e+00
-6.0800000000000001e+00	7.8921805000000012e-01	8.2104635999999998e-01	2.2067337600000001e+00
-6.0599999999999996e+00	8.0978181000000005e-01	8.4135248000000007e-01	2.2294205900000001e+00
-6.0400000000000000e+00	8.3236659999999996e-01	8.6365314999999998e-01	2.2565491300000002e+00
-6.0199999999999996e+00	8.5692660999999992e-01	8.8790035000000000e-01	2.2880649300000000e+00
-6.0000000000000000e+00	8.8334145000000008e-01	9.1397193999999993e-01	2.3237642699999999e+00
-5.9800000000000004e+00	9.1139009000000004e-01	9.4164413999999996e-01	2.3632487499999995e+00
-5.9600000000000000e+00	9.4072393000000010e-01	9.7056556999999999e-01	2.4058823800000000e+00
-5.9400000000000004e+00	9.7084764000000001e-01	1.0002381700000000e+00	2.4507657500000000e+00
-5.9199999999999999e+00	1.0011186699999999e+00	1.0300169200000000e+00	2.4967477500000004e+00
-5.9000000000000004e+00	1.0307748699999999e+00	1.0591378199999999e+00	2.5424901499999999e+00
-5.8799999999999999e+00	1.0589960000000000e+00	1.0867795000000000e+00	2.5865901500000001e+00
-5.8600000000000003e+00	1.0849915900000000e+00	1.1121513000000001e+00	2.6277450599999996e+00
-5.8399999999999999e+00	1.1080971200000000e+00	1.1345891699999999e+00	2.6649158499999999e+00
-5.8200000000000003e+00	1.1278509000000001e+00	1.1536333699999999e+00	2.6974436200000000e+00
-5.7999999999999998e+00	1.1440336700000000e+00	1.1690668499999999e+00	2.7250842899999999e+00
-5.7800000000000002e+00	1.1566621200000000e+00	1.1809090600000001e+00	2.7479599800000005e+00
-5.7599999999999998e+00	1.1659472599999998e+00	1.1893743099999998e+00	2.7664551199999998e+00
-5.7400000000000002e+00	1.1722355599999998e+00	1.1948114800000000e+00	2.7810944300000000e+00
-5.7199999999999998e+00	1.1759470599999999e+00	1.1976423399999998e+00	2.7924387600000005e+00
-5.7000000000000002e+00	1.1775227699999999e+00	1.1983082899999999e+00	2.8010120100000000e+00
-5.6799999999999997e+00	1.1773862099999999e+00	1.1972314700000000e+00	2.8072645899999999e+00
-5.6600000000000001e+00	1.1759185599999999e+00	1.1947898200000000e+00	2.8115640899999996e+00
-5.6399999999999997e+00	1.1734470399999999e+00	1.1913054300000001e+00	2.8142060300000002e+00
-5.6200000000000001e+00	1.1702414200000000e+00	1.1870421700000000e+00	2.8154271600000000e+00
-5.5999999999999996e+00	1.1665177799999999e+00	1.1822093400000000e+00	2.8154240500000003e+00
-5.5800000000000001e+00	1.1624434100000001e+00	1.1769693400000001e+00	2.8143633399999999e+00
-5.5599999999999996e+00	1.1581443900000001e+00	1.1714456899999999e+00	2.8123893899999999e+00
-5.5400000000000000e+00	1.1537116700000001e+00	1.1657309899999999e+00	2.8096258900000000e+00
-5.5199999999999996e+00	1.1492060399999999e+00	1.1598930500000000e+00	2.8061723800000000e+00
-5.5000000000000000e+00	1.1446615000000000e+00	1.1539790900000000e+00	2.8020977999999999e+00
-5.4800000000000004e+00	1.1400879900000001e+00	1.1480180300000000e+00	2.7974313600000000e+00
-5.4600000000000000e+00	1.1354719000000002e+00	1.1420214799999999e+00	2.7921534500000003e+00
-5.4400000000000004e+00	1.1307775700000000e+00	1.1359839700000001e+00	2.7861843400000001e+00
-5.4199999999999999e+00	1.1259482299999999e+00	1.1298835500000000e+00	2.7793756200000002e+00
-5.4000000000000004e+00	1.1209083399999999e+00	1.1236824100000000e+00	2.7715034500000004e+00
-5.3799999999999999e+00	1.1155667400000000e+00	1.1173287900000000e+00	2.7622682699999999e+00
-5.3600000000000003e+00	1.1098213000000001e+00	1.1107594999999999e+00	2.7512920300000001e+00
-5.3399999999999999e+00	1.1035642699999999e+00	1.1039030600000002e+00	2.7381327200000003e+00
-5.3200000000000003e+00	1.0966877500000001e+00	1.0966829200000001e+00	2.7222962399999999e+00
-5.2999999999999998e+00	1.0890897200000000e+00	1.0890206000000000e+00	2.7032653200000003e+00
-5.2800000000000002e+00	1.0806788700000001e+00	1.0808386799999998e+00	2.6805413100000002e+00
-5.2599999999999998e+00	1.0713790999999999e+00	1.0720643900000000e+00	2.6536822399999997e+00
-5.2400000000000002e+00	1.0611362000000000e+00	1.0626339000000000e+00	2.6223566199999997e+00
-5.2199999999999998e+00	1.0499225400000001e+00	1.0524995699999999e+00	2.5863846600000002e+00
-5.2000000000000002e+00	1.0377476900000000e+00	1.0416388000000001e+00	2.5457800600000002e+00
-5.1799999999999997e+00	1.0246631499999999e+00	1.0300620600000001e+00	2.5007631600000000e+00
-5.1600000000000001e+00	1.0107677099999999e+00	1.0178201099999999e+00	2.4517625400000003e+00
-5.1399999999999997e+00	9.9620483999999998e-01	1.0050054600000000e+00	2.3993868599999999e+00
-5.1200000000000001e+00	9.8115514999999998e-01	9.9174766999999997e-01	2.3443766299999997e+00
-5.0999999999999996e+00	9.6582294000000002e-01	9.7820411000000007e-01	2.2875395500000000e+00
-5.0800000000000001e+00	9.5042126999999987e-01	9.6454676999999989e-01	2.2296878300000005e+00
-5.0599999999999996e+00	9.3515693999999994e-01	9.5094959999999995e-01	2.1715770599999997e+00
-5.0400000000000000e+00	9.2021870999999988e-01	9.3757690000000005e-01	2.1138567699999999e+00
-5.0199999999999996e+00	9.0577089000000011e-01	9.2457623000000000e-01	2.0570519100000002e+00
-5.0000000000000000e+00	8.9195038999999998e-01	9.1207499000000003e-01	2.0015558499999999e+00
-4.9800000000000004e+00	8.7886818999999994e-01	9.0018060000000000e-01	1.9476445099999999e+00
-4.9600000000000000e+00	8.6661225000000008e-01	8.8898231000000005e-01	1.8955004600000001e+00
-4.9400000000000004e+00	8.5525249999999997e-01	8.7855473999999989e-01	1.8452428999999999e+00
-4.9199999999999999e+00	8.4484497000000003e-01	8.6896154000000014e-01	1.7969574900000003e+00
-4.9000000000000004e+00	8.3543626000000004e-01	8.6025861999999997e-01	1.7507134400000000e+00
-4.8799999999999999e+00	8.2706718000000001e-01	8.5249721999999994e-01	1.7065796300000000e+00
-4.8600000000000003e+00	8.1977620000000007e-01	8.4572672000000004e-01	1.6646326700000000e+00
-4.8399999999999999e+00	8.1360220999999999e-01	8.3999674999999996e-01	1.6249522300000001e+00
-4.8200000000000003e+00	8.0858741000000012e-01	8.3535964000000007e-01	1.5876247399999999e+00
-4.7999999999999998e+00	8.0478019999999995e-01	8.3187217999999996e-01	1.5527379099999998e+00
-4.7800000000000002e+00	8.0223749000000000e-01	8.2959881000000002e-01	1.5203823500000000e+00
-4.7599999999999998e+00	8.0102825000000000e-01	8.2861388000000002e-01	1.4906506000000002e+00
-4.7400000000000002e+00	8.0123598000000007e-01	8.2900526999999991e-01	1.4636388100000000e+00
-4.7199999999999998e+00	8.0296299000000015e-01	8.3087785999999997e-01	1.4394461199999999e+00
-4.7000000000000002e+00	8.0633284000000005e-01	8.3435698000000003e-01	1.4181788900000001e+00
-4.6799999999999997e+00	8.1149426000000002e-01	8.3959176000000013e-01	1.3999473600000001e+00
-4.6600000000000001e+00	8.1862155000000003e-01	8.4675617999999997e-01	1.3848666600000001e+00
-4.6399999999999997e+00	8.2791375999999994e-01	8.5604787000000004e-01	1.3730553000000001e+00
-4.6200000000000001e+00	8.3958774999999997e-01	8.6768160999999999e-01	1.3646299500000001e+00
-4.5999999999999996e+00	8.5386648999999992e-01	8.8187770000000010e-01	1.3597039499999999e+00
-4.5800000000000001e+00	8.7096147000000002e-01	8.9884387999999993e-01	1.3583817899999999e+00
-4.5599999999999996e+00	8.9105036999999998e-01	9.1875398000000008e-01	1.3607562500000001e+00
-4.5400000000000000e+00	9.1425339999999988e-01	9.4172415000000009e-01	1.3669045400000002e+00
-4.5199999999999996e+00	9.4060964999999996e-01	9.6778925000000005e-01	1.3768838100000000e+00
-4.5000000000000000e+00	9.7005574000000006e-01	9.9688262000000005e-01	1.3907268600000000e+00
-4.4800000000000004e+00	1.0024088200000001e+00	1.0288180400000000e+00	1.4084339000000001e+00
-4.4600000000000000e+00	1.0373547599999999e+00	1.0632793999999999e+00	1.4299638900000000e+00
-4.4400000000000004e+00	1.0744482300000000e+00	1.0998196000000000e+00	1.4552219300000000e+00
-4.4199999999999999e+00	1.1131263499999999e+00	1.1378740600000001e+00	1.4840452000000002e+00
-4.4000000000000004e+00	1.1527407300000001e+00	1.1767925399999999e+00	1.5161871400000002e+00
-4.3799999999999999e+00	1.1926059099999999e+00	1.2158858100000001e+00	1.5513018000000001e+00
-4.3600000000000003e+00	1.2320560699999998e+00	1.2544827100000000e+00	1.5889300600000000e+00
-4.3399999999999999e+00	1.2704989600000001e+00	1.2919834800000003e+00	1.6284909400000001e+00
-4.3200000000000003e+00	1.3074520400000000e+00	1.3278976499999999e+00	1.6692805300000000e+00
-4.2999999999999998e+00	1.3425548399999998e+00	1.3618586000000001e+00	1.7104829699999999e+00
-4.2800000000000002e+00	1.3755576000000000e+00	1.3936151500000002e+00	1.7511965000000000e+00
-4.2599999999999998e+00	1.4062944500000001e+00	1.4230082200000000e+00	1.7904776300000000e+00
-4.2400000000000002e+00	1.4346511000000000e+00	1.4499395700000000e+00	1.8274000600000000e+00
-4.2199999999999998e+00	1.4605356500000002e+00	1.4743439000000000e+00	1.8611227900000000e+00
-4.2000000000000002e+00	1.4838572700000001e+00	1.4961654799999999e+00	1.8909559200000001e+00
-4.1799999999999997e+00	1.5045144299999997e+00	1.5153437899999997e+00	1.9164117400000000e+00
-4.1600000000000001e+00	1.5223938100000001e+00	1.5318086799999999e+00	1.9372317400000001e+00
-4.1399999999999997e+00	1.5373796200000001e+00	1.5454845600000002e+00	1.9533857299999999e+00
-4.1200000000000001e+00	1.5493735099999999e+00	1.5563065300000001e+00	1.9650460000000001e+00
-4.0999999999999996e+00	1.5583238000000001e+00	1.5642470700000000e+00	1.9725413199999999e+00
-4.0800000000000001e+00	1.5642591299999999e+00	1.5693474600000001e+00	1.9763003900000000e+00
-4.0599999999999996e+00	1.5673162200000001e+00	1.5717461300000000e+00	1.9767904599999999e+00
-4.0400000000000000e+00	1.5677512000000000e+00	1.5716917800000001e+00	1.9744646799999996e+00
-4.0199999999999996e+00	1.5659298900000000e+00	1.5695352100000002e+00	1.9697180300000001e+00
-4.0000000000000000e+00	1.5622950499999999e+00	1.5656989400000001e+00	1.9628647600000000e+00
-3.9800000000000000e+00	1.5573231700000001e+00	1.5606360300000000e+00	1.9541297000000000e+00
-3.9600000000000000e+00	1.5514805800000000e+00	1.5547881600000000e+00	1.9436565900000000e+00
-3.9399999999999999e+00	1.5451905400000001e+00	1.5485539800000001e+00	1.9315245000000001e+00
-3.9199999999999999e+00	1.5388148100000001e+00	1.5422716000000001e+00	1.9177690500000000e+00
-3.8999999999999999e+00	1.5326477199999999e+00	1.5362135799999999e+00	1.9024058299999997e+00
-3.8799999999999999e+00	1.5269204900000000e+00	1.5305911900000002e+00	1.8854537599999999e+00
-3.8599999999999999e+00	1.5218102500000001e+00	1.5255641700000000e+00	1.8669509500000001e+00
-3.8399999999999999e+00	1.5174514900000000e+00	1.5212509200000000e+00	1.8469678400000000e+00
-3.8199999999999998e+00	1.5139462900000000e+00	1.5177399299999998e+00	1.8256111200000000e+00
-3.7999999999999998e+00	1.5113741200000002e+00	1.5150984000000001e+00	1.8030201500000000e+00
-3.7799999999999998e+00	1.5098001599999997e+00	1.5133814000000001e+00	1.7793642500000000e+00
-3.7599999999999998e+00	1.5092822499999998e+00	1.5126379500000000e+00	1.7548375599999999e+00
-3.7400000000000002e+00	1.5098762200000000e+00	1.5129174500000000e+00	1.7296598800000000e+00
-3.7200000000000002e+00	1.5116395799999998e+00	1.5142733200000000e+00	1.7040757999999998e+00
-3.7000000000000002e+00	1.5146326099999998e+00	1.5167637800000000e+00	1.6783530999999998e+00
-3.6800000000000002e+00	1.5189175799999999e+00	1.5204517099999999e+00	1.6527753599999999e+00
-3.6600000000000001e+00	1.5245553900000000e+00	1.5254008600000000e+00	1.6276280699999999e+00
-3.6400000000000001e+00	1.5316018900000001e+00	1.5316709600000000e+00	1.6031779499999999e+00
-3.6200000000000001e+00	1.5401029499999999e+00	1.5393131599999998e+00	1.5796552400000001e+00
-3.6000000000000001e+00	1.5500922399999999e+00	1.5483653999999998e+00	1.5572387000000001e+00
-3.5800000000000001e+00	1.5615898399999999e+00	1.5588502200000001e+00	1.5360505600000001e+00
-3.5600000000000001e+00	1.5746038099999997e+00	1.5707747100000000e+00	1.5161614700000001e+00
-3.5400000000000000e+00	1.5891335700000000e+00	1.5841331400000001e+00	1.4976024500000000e+00
-3.5200000000000000e+00	1.6051738300000000e+00	1.5989105399999999e+00	1.4803794399999999e+00
-3.5000000000000000e+00	1.6227195700000001e+00	1.6150874700000002e+00	1.4644881800000000e+00
-3.4800000000000000e+00	1.6417682700000000e+00	1.6326450200000000e+00	1.4499232700000000e+00
-3.4600000000000000e+00	1.6623223299999998e+00	1.6515679999999997e+00	1.4366832000000000e+00
-3.4399999999999999e+00	1.6843892400000002e+00	1.6718475100000001e+00	1.4247710700000000e+00
-3.4199999999999999e+00	1.7079806300000000e+00	1.6934808800000001e+00	1.4141924700000001e+00
-3.3999999999999999e+00	1.7331114599999999e+00	1.7164708499999999e+00	1.4049536700000003e+00
-3.3799999999999999e+00	1.7597972100000001e+00	1.7408218400000002e+00	1.3970592099999999e+00
-3.3599999999999999e+00	1.7880525500000000e+00	1.7665356600000002e+00	1.3905109000000002e+00
-3.3399999999999999e+00	1.8178873000000000e+00	1.7936054499999998e+00	1.3853069000000000e+00
-3.3199999999999998e+00	1.8493023699999998e+00	1.8220089200000000e+00	1.3814416299999999e+00
-3.2999999999999998e+00	1.8822835499999999e+00	1.8517005499999999e+00	1.3789048699999999e+00
-3.2799999999999998e+00	1.9167928600000002e+00	1.8826022499999997e+00	1.3776803000000000e+00
-3.2599999999999998e+00	1.9527576400000000e+00	1.9145925800000001e+00	1.3777420000000000e+00
-3.2400000000000002e+00	1.9900574600000001e+00	1.9474948799999998e+00	1.3790496400000001e+00
-3.2200000000000002e+00	2.0285088999999998e+00	1.9810624999999997e+00	1.3815415500000001e+00
-3.2000000000000002e+00	2.0678491399999999e+00	2.0149663700000002e+00	1.3851264000000001e+00
-3.1800000000000002e+00	2.1077231400000001e+00	2.0487827799999998e+00	1.3896754599999999e+00
-3.1600000000000001e+00	2.1476746000000002e+00	2.0819894300000001e+00	1.3950163899999999e+00
-3.1400000000000001e+00	2.1871499100000000e+00	2.1139709899999999e+00	1.4009311500000001e+00
-3.1200000000000001e+00	2.2255134500000002e+00	2.1440401300000000e+00	1.4071598000000001e+00
-3.1000000000000001e+00	2.2620832599999998e+00	2.1714724599999999e+00	1.4134096599999999e+00
-3.0800000000000001e+00	2.2961734499999995e+00	2.1955529000000000e+00	1.4193689200000001e+00
-3.0600000000000001e+00	2.3271436000000003e+00	2.2156217800000002e+00	1.4247216100000000e+00
-3.0400000000000000e+00	2.3544370499999996e+00	2.2311119599999998e+00	1.4291608599999999e+00
-3.0200000000000000e+00	2.3776086100000002e+00	2.2415706800000001e+00	1.4323992400000001e+00
-3.0000000000000000e+00	2.3963355700000002e+00	2.2466694199999999e+00	1.4341775800000001e+00
-2.9800000000000000e+00	2.4104239500000002e+00	2.2462057400000002e+00	1.4342730800000001e+00
-2.9600000000000000e+00	2.4198163199999998e+00	2.2401100400000002e+00	1.4325102199999997e+00
-2.9399999999999999e+00	2.4246024500000001e+00	2.2284573499999998e+00	1.4287745300000001e+00
-2.9199999999999999e+00	2.4250272499999999e+00	2.2114806400000000e+00	1.4230247999999999e+00
-2.8999999999999999e+00	2.4214851700000000e+00	2.1895738800000002e+00	1.4153002100000001e+00
-2.8799999999999999e+00	2.4144880299999998e+00	2.1632746200000001e+00	1.4057156899999999e+00
-2.8599999999999999e+00	2.4046030099999998e+00	2.1332244299999998e+00	1.3944454199999998e+00
-2.8399999999999999e+00	2.3923684900000000e+00	2.1001094499999997e+00	1.3816956400000000e+00
-2.8199999999999998e+00	2.3782061199999998e+00	2.0645971900000002e+00	1.3676736199999999e+00
-2.7999999999999998e+00	2.3623505599999999e+00	2.0272775100000002e+00	1.3525577200000001e+00
-2.7799999999999998e+00	2.3448142199999999e+00	1.9886209699999999e+00	1.3364732100000001e+00
-2.7599999999999998e+00	2.3253968400000002e+00	1.9489505100000000e+00	1.3194749400000001e+00
-2.7400000000000002e+00	2.3037349000000003e+00	1.9084304900000000e+00	1.3015362100000001e+00
-2.7200000000000002e+00	2.2793756000000003e+00	1.8670660500000000e+00	1.2825456099999999e+00
-2.7000000000000002e+00	2.2518554000000002e+00	1.8247158200000002e+00	1.2623118700000000e+00
-2.6800000000000002e+00	2.2207647300000000e+00	1.7811184100000002e+00	1.2405788200000001e+00
-2.6600000000000001e+00	2.1857946200000002e+00	1.7359327900000001e+00	1.2170526900000000e+00
-2.6400000000000001e+00	2.1467677600000004e+00	1.6887943900000000e+00	1.1914386499999998e+00
-2.6200000000000001e+00	2.1036608100000000e+00	1.6393782799999999e+00	1.1634808000000001e+00
-2.6000000000000001e+00	2.0566147300000002e+00	1.5874606600000001e+00	1.1329995600000000e+00
-2.5800000000000001e+00	2.0059305400000000e+00	1.5329666399999999e+00	1.0999188300000000e+00
-2.5600000000000001e+00	1.9520520500000000e+00	1.4759961200000000e+00	1.0642819600000000e+00
-2.5400000000000000e+00	1.8955390699999999e+00	1.4168298699999999e+00	1.0262575400000000e+00
-2.5200000000000000e+00	1.8370390900000000e+00	1.3559144100000000e+00	9.8613662000000013e-01
-2.5000000000000000e+00	1.7772616900000000e+00	1.2938328000000001e+00	9.4432191999999993e-01
-2.4800000000000000e+00	1.7169551599999999e+00	1.2312655900000000e+00	9.0130818000000001e-01
-2.4600000000000000e+00	1.6568804699999999e+00	1.1689406200000001e+00	8.5765288000000006e-01
-2.4399999999999999e+00	1.5977843599999999e+00	1.1075854500000002e+00	8.1394010999999999e-01
-2.4199999999999999e+00	1.5403706299999997e+00	1.0478788700000001e+00	7.7074328999999986e-01
-2.3999999999999999e+00	1.4852726400000000e+00	9.9041649999999992e-01	7.2859191999999995e-01
-2.3799999999999999e+00	1.4330331300000001e+00	9.3568899999999999e-01	6.8794869000000003e-01
-2.3599999999999999e+00	1.3840918300000000e+00	8.8407431000000014e-01	6.4919553000000008e-01
-2.3399999999999999e+00	1.3387802400000000e+00	8.3583757999999997e-01	6.1262909999999993e-01
-2.3199999999999998e+00	1.2973215200000001e+00	7.9113902000000003e-01	5.7846116999999997e-01
-2.2999999999999998e+00	1.2598329799999999e+00	7.5004155000000006e-01	5.4682317999999996e-01
-2.2799999999999998e+00	1.2263328000000000e+00	7.1252296999999998e-01	5.1777310000000010e-01
-2.2599999999999998e+00	1.1967432600000001e+00	6.7848649000000005e-01	4.9130419999999997e-01
-2.2400000000000002e+00	1.1708994200000000e+00	6.4777578999999996e-01	4.6735715999999999e-01
-2.2200000000000002e+00	1.1485522900000000e+00	6.2019093999999997e-01	4.4583251000000002e-01
-2.2000000000000002e+00	1.1293741799999999e+00	5.9550217999999999e-01	4.2660321000000001e-01
-2.1800000000000002e+00	1.1129630600000002e+00	5.7346638000000005e-01	4.0952574000000003e-01
-2.1600000000000001e+00	1.0988474300000000e+00	5.5383658999999996e-01	3.9444738999999995e-01
-2.1400000000000001e+00	1.0865038300000001e+00	5.3637396000000004e-01	3.8121259000000002e-01
-2.1200000000000001e+00	1.0753775500000000e+00	5.2085393999999996e-01	3.6966496999999998e-01
-2.1000000000000001e+00	1.0649238699999999e+00	5.0707172000000000e-01	3.5965036000000000e-01
-2.0800000000000001e+00	1.0546508299999999e+00	4.9484505000000001e-01	3.5101850000000001e-01
-2.0600000000000001e+00	1.0441615600000000e+00	4.8401382000000004e-01	3.4362534000000000e-01
-2.0400000000000000e+00	1.0331705999999998e+00	4.7443857999999994e-01	3.3733342999999999e-01
-2.0200000000000000e+00	1.0215141999999999e+00	4.6599670999999998e-01	3.3201110000000000e-01
-2.0000000000000000e+00	1.0091272499999999e+00	4.5857784000000001e-01	3.2753273999999999e-01
-1.9800000000000000e+00	9.9601065000000000e-01	4.5208066999999996e-01	3.2377334000000002e-01
-1.9600000000000000e+00	9.8219823000000006e-01	4.4640987000000004e-01	3.2060894000000001e-01
-1.9399999999999999e+00	9.6774461999999994e-01	4.4147353000000000e-01	3.1791882999999999e-01
-1.9199999999999999e+00	9.5269926999999999e-01	4.3718240999999997e-01	3.1558562000000001e-01
-1.8999999999999999e+00	9.3711990999999994e-01	4.3345029000000002e-01	3.1350319999999998e-01
-1.8799999999999999e+00	9.2106452999999999e-01	4.3019429000000003e-01	3.1157988999999997e-01
-1.8600000000000001e+00	9.0459824999999994e-01	4.2733700000000002e-01	3.0974014999999999e-01
-1.8400000000000001e+00	8.8779032000000002e-01	4.2480677999999994e-01	3.0792574000000000e-01
-1.8200000000000001e+00	8.7071266000000003e-01	4.2254209999999998e-01	3.0609250000000005e-01
-1.8000000000000000e+00	8.5343916000000009e-01	4.2049178999999998e-01	3.0420978999999998e-01
-1.7800000000000000e+00	8.3604469999999997e-01	4.1861542000000007e-01	3.0225581999999995e-01
-1.7600000000000000e+00	8.1860851000000001e-01	4.1688560999999996e-01	3.0021652000000004e-01
-1.7400000000000000e+00	8.0121533000000000e-01	4.1528431000000005e-01	2.9808298000000000e-01
-1.7200000000000000e+00	7.8395490000000001e-01	4.1380198000000001e-01	2.9585119000000004e-01
-1.7000000000000000e+00	7.6692697999999992e-01	4.1243378000000003e-01	2.9352048000000003e-01
-1.6799999999999999e+00	7.5023784000000004e-01	4.1117566000000000e-01	2.9109358000000002e-01
-1.6599999999999999e+00	7.3399863000000010e-01	4.1002327999999999e-01	2.8857519000000004e-01
-1.6399999999999999e+00	7.1832123999999997e-01	4.0896724000000001e-01	2.8597118999999999e-01
-1.6200000000000001e+00	7.0331446999999991e-01	4.0799426999999999e-01	2.8328645000000002e-01
-1.6000000000000001e+00	6.8907772999999994e-01	4.0708575999999996e-01	2.8052419000000001e-01
-1.5800000000000001e+00	6.7569279000000004e-01	4.0621925999999997e-01	2.7768310000000002e-01
-1.5600000000000001e+00	6.6322669999999995e-01	4.0537050999999996e-01	2.7475809000000001e-01
-1.5400000000000000e+00	6.5172236000000006e-01	4.0451523000000000e-01	2.7173984999999995e-01
-1.5200000000000000e+00	6.4120765000000002e-01	4.0363104999999999e-01	2.6861555999999998e-01
-1.5000000000000000e+00	6.3168975000000005e-01	4.0269914000000001e-01	2.6537158999999999e-01
-1.4800000000000000e+00	6.2316729999999998e-01	4.0170583000000004e-01	2.6199562999999998e-01
-1.4600000000000000e+00	6.1562622999999994e-01	4.0064233999999999e-01	2.5847846000000002e-01
-1.4399999999999999e+00	6.0904705000000003e-01	3.9950614999999995e-01	2.5481616000000001e-01
-1.4199999999999999e+00	6.0340755999999995e-01	3.9829829000000005e-01	2.5101126000000001e-01
-1.3999999999999999e+00	5.9868179000000010e-01	3.9702387000000000e-01	2.4707285999999998e-01
-1.3799999999999999e+00	5.9484229000000000e-01	3.9569027000000001e-01	2.4301669999999997e-01
-1.3600000000000001e+00	5.9185792999999998e-01	3.9430680000000001e-01	2.3886302999999998e-01
-1.3400000000000001e+00	5.8969808999999995e-01	3.9288230000000002e-01	2.3463602999999997e-01
-1.3200000000000001e+00	5.8832594000000005e-01	3.9142621000000000e-01	2.3036083999999998e-01
-1.3000000000000000e+00	5.8770148999999994e-01	3.8994585999999998e-01	2.2606268999999998e-01
-1.2800000000000000e+00	5.8778278000000006e-01	3.8844735000000002e-01	2.2176419000000003e-01
-1.2600000000000000e+00	5.8852675999999993e-01	3.8693596000000002e-01	2.1748550000000003e-01
-1.2400000000000000e+00	5.8989208999999998e-01	3.8541486000000003e-01	2.1324261999999999e-01
-1.2200000000000000e+00	5.9184307999999997e-01	3.8388698000000004e-01	2.0904837000000001e-01
-1.2000000000000000e+00	5.9435395000000002e-01	3.8235246999999994e-01	2.0491183000000002e-01
-1.1799999999999999e+00	5.9741356999999995e-01	3.8081224999999996e-01	2.0084012000000001e-01
-1.1599999999999999e+00	6.0102730999999998e-01	3.7926806000000002e-01	1.9683845000000000e-01
-1.1399999999999999e+00	6.0522103999999999e-01	3.7772097999999998e-01	1.9291106999999999e-01
-1.1200000000000001e+00	6.1004105999999991e-01	3.7617688000000005e-01	1.8906279000000001e-01
-1.1000000000000001e+00	6.1555431000000005e-01	3.7463783000000001e-01	1.8529752000000002e-01
-1.0800000000000001e+00	6.2184755999999997e-01	3.7312877999999999e-01	1.8162500000000001e-01
-1.0600000000000001e+00	6.2902214000000001e-01	3.7161848000000003e-01	1.7803896999999999e-01
-1.0400000000000000e+00	6.3721007999999990e-01	3.7030595999999993e-01	1.7460423000000003e-01
-9.8899999999999999e-01	6.6266067999999989e-01	3.6866889999999997e-01	1.6698392000000001e-01
-9.8799999999999999e-01	6.6316061999999987e-01	3.6816014999999996e-01	1.6668191000000004e-01
-9.8699999999999999e-01	6.6368895999999999e-01	3.6777813999999998e-01	1.6642099999999999e-01
-9.8599999999999999e-01	6.6423878000000003e-01	3.6748368999999997e-01	1.6618875000000000e-01
-9.8499999999999999e-01	6.6480460000000008e-01	3.6725074000000002e-01	1.6597639000000000e-01
-9.8399999999999999e-01	6.6538338000000008e-01	3.6706044999999998e-01	1.6577825999999998e-01
-9.8299999999999998e-01	6.6597231000000001e-01	3.6690264999999994e-01	1.6559061999999999e-01
-9.8199999999999998e-01	6.6656947000000000e-01	3.6676766000000005e-01	1.6541070999999999e-01
-9.8099999999999998e-01	6.6717379000000010e-01	3.6665056999999995e-01	1.6523673000000000e-01
-9.7999999999999998e-01	6.6778433999999998e-01	3.6654639999999999e-01	1.6506720999999999e-01
-9.7899999999999998e-01	6.6840050999999989e-01	3.6645295000000000e-01	1.6490134000000001e-01
-9.7799999999999998e-01	6.6902151000000010e-01	3.6636753999999999e-01	1.6473831000000000e-01
-9.7699999999999998e-01	6.6964716000000002e-01	3.6628797000000002e-01	1.6457751000000001e-01
-9.7599999999999998e-01	6.7027724000000000e-01	3.6621394000000002e-01	1.6441867000000002e-01
-9.7499999999999998e-01	6.7091142000000004e-01	3.6614409999999997e-01	1.6426140000000000e-01
-9.7399999999999998e-01	6.7154963000000001e-01	3.6607748000000001e-01	1.6410545999999998e-01
-9.7299999999999998e-01	6.7219169000000012e-01	3.6601378000000001e-01	1.6395072999999999e-01
-9.7199999999999998e-01	6.7283705000000005e-01	3.6595267999999997e-01	1.6379706999999999e-01
-9.7099999999999997e-01	6.7348618999999998e-01	3.6589353999999996e-01	1.6364426999999998e-01
-9.6999999999999997e-01	6.7413889999999999e-01	3.6583655000000004e-01	1.6349232000000000e-01
-9.6899999999999997e-01	6.7479502000000013e-01	3.6578071000000001e-01	1.6334110999999998e-01
-9.6799999999999997e-01	6.7545433999999993e-01	3.6572584999999996e-01	1.6319063000000000e-01
-9.6699999999999997e-01	6.7611716000000011e-01	3.6567275999999999e-01	1.6304078000000000e-01
-9.6599999999999997e-01	6.7678289000000003e-01	3.6562113000000002e-01	1.6289152000000001e-01
-9.6499999999999997e-01	6.7745192999999992e-01	3.6556991999999999e-01	1.6274282000000001e-01
-9.6399999999999997e-01	6.7812401000000000e-01	3.6551997999999997e-01	1.6259471000000000e-01
-9.6299999999999997e-01	6.7879950000000011e-01	3.6547031000000002e-01	1.6244714999999998e-01
-9.6199999999999997e-01	6.7947759999999990e-01	3.6542166999999998e-01	1.6230006000000000e-01
-9.6099999999999997e-01	6.8015881999999994e-01	3.6537423000000002e-01	1.6215351000000000e-01
-9.5999999999999996e-01	6.8084319000000004e-01	3.6532713999999999e-01	1.6200741000000002e-01
-9.5899999999999996e-01	6.8153041000000003e-01	3.6528115000000000e-01	1.6186183999999998e-01
-9.5799999999999996e-01	6.8222046999999986e-01	3.6523546000000001e-01	1.6171671000000001e-01
-9.5699999999999996e-01	6.8291332000000005e-01	3.6519097000000006e-01	1.6157204999999999e-01
-9.5599999999999996e-01	6.8360851999999994e-01	3.6514655000000007e-01	1.6142785000000001e-01
-9.5499999999999996e-01	6.8430680999999993e-01	3.6510298000000002e-01	1.6128408999999999e-01
-9.5399999999999996e-01	6.8500817000000003e-01	3.6506027999999996e-01	1.6114084000000001e-01
-9.5299999999999996e-01	6.8571192999999997e-01	3.6501751000000004e-01	1.6099799000000001e-01
-9.5199999999999996e-01	6.8641759999999996e-01	3.6497585000000005e-01	1.6085558000000000e-01
-9.5099999999999996e-01	6.8712654999999989e-01	3.6493455000000002e-01	1.6071365999999998e-01
-9.4999999999999996e-01	6.8783738000000005e-01	3.6489416999999996e-01	1.6057214000000000e-01
-9.4899999999999995e-01	6.8855116000000005e-01	3.6485396999999997e-01	1.6043107000000001e-01
-9.4799999999999995e-01	6.8926670000000001e-01	3.6481472999999998e-01	1.6029042000000002e-01
-9.4699999999999995e-01	6.8998469000000007e-01	3.6477629000000000e-01	1.6015026000000002e-01
-9.4599999999999995e-01	6.9070503999999988e-01	3.6473760000000000e-01	1.6001054000000001e-01
-9.4499999999999995e-01	6.9142741999999990e-01	3.6470005000000000e-01	1.5987121999999998e-01
-9.4399999999999995e-01	6.9215168999999988e-01	3.6466297999999997e-01	1.5973233000000001e-01
-9.4299999999999995e-01	6.9287819999999989e-01	3.6462677999999998e-01	1.5959392000000003e-01
-9.4199999999999995e-01	6.9360632000000000e-01	3.6459069999999999e-01	1.5945591000000001e-01
-9.4099999999999995e-01	6.9433644999999999e-01	3.6455535000000000e-01	1.5931835000000000e-01
-9.3999999999999995e-01	6.9506815999999993e-01	3.6452059999999997e-01	1.5918124000000000e-01
-9.3899999999999995e-01	6.9580168000000009e-01	3.6448667000000007e-01	1.5904454999999998e-01
-9.3799999999999994e-01	6.9653669999999990e-01	3.6445313999999995e-01	1.5890830000000000e-01
-9.3700000000000006e-01	6.9727299000000009e-01	3.6441995999999999e-01	1.5877251000000001e-01
-9.3600000000000005e-01	6.9801073999999996e-01	3.6438814000000003e-01	1.5863713999999998e-01
-9.3500000000000005e-01	6.9874963000000001e-01	3.6435632999999995e-01	1.5850219999999998e-01
-9.3400000000000005e-01	6.9948995000000003e-01	3.6432495999999998e-01	1.5836769000000001e-01
-9.3300000000000005e-01	7.0023115000000002e-01	3.6429461999999996e-01	1.5823364999999998e-01
-9.3200000000000005e-01	7.0097303000000011e-01	3.6426478000000001e-01	1.5810003000000000e-01
-9.3100000000000005e-01	7.0171593999999993e-01	3.6423563000000003e-01	1.5796684999999999e-01
-9.3000000000000005e-01	7.0245947000000009e-01	3.6420669999999999e-01	1.5783409000000001e-01
-9.2900000000000005e-01	7.0320379999999982e-01	3.6417854999999999e-01	1.5770181000000000e-01
-9.2800000000000005e-01	7.0394825000000005e-01	3.6415135000000004e-01	1.5756992999999997e-01
-9.2700000000000005e-01	7.0469316000000004e-01	3.6412464999999999e-01	1.5743848999999999e-01
-9.2600000000000005e-01	7.0543800000000001e-01	3.6409864000000003e-01	1.5730750000000002e-01
-9.2500000000000004e-01	7.0618305999999997e-01	3.6407345999999996e-01	1.5717696999999997e-01
-9.2400000000000004e-01	7.0692807000000002e-01	3.6404822999999997e-01	1.5704683000000000e-01
-9.2300000000000004e-01	7.0767250999999987e-01	3.6402416000000004e-01	1.5691714000000001e-01
-9.2200000000000004e-01	7.0841644999999998e-01	3.6400113000000001e-01	1.5678788000000002e-01
-9.2100000000000004e-01	7.0915995999999992e-01	3.6397793000000006e-01	1.5665906000000002e-01
-9.2000000000000004e-01	7.0990282000000005e-01	3.6395564000000002e-01	1.5653067999999998e-01
-9.1900000000000004e-01	7.1064465999999993e-01	3.6393412000000003e-01	1.5640272000000000e-01
-9.1800000000000004e-01	7.1138513999999997e-01	3.6391306000000001e-01	1.5627519000000001e-01
-9.1700000000000004e-01	7.1212450000000005e-01	3.6389351999999997e-01	1.5614811000000001e-01
-9.1600000000000004e-01	7.1286232999999988e-01	3.6387371999999996e-01	1.5602143999999998e-01
-9.1500000000000004e-01	7.1359850999999996e-01	3.6385469999999998e-01	1.5589521000000001e-01
-9.1400000000000003e-01	7.1433273000000008e-01	3.6383693000000000e-01	1.5576941000000000e-01
-9.1300000000000003e-01	7.1506462999999998e-01	3.6381962999999995e-01	1.5564401999999999e-01
-9.1200000000000003e-01	7.1579465000000009e-01	3.6380265000000001e-01	1.5551906000000001e-01
-9.1100000000000003e-01	7.1652176000000001e-01	3.6378664999999999e-01	1.5539453999999997e-01
-9.1000000000000003e-01	7.1724618000000007e-01	3.6377140000000002e-01	1.5527043000000001e-01
-9.0900000000000003e-01	7.1796776999999989e-01	3.6375670000000004e-01	1.5514673000000001e-01
-9.0800000000000003e-01	7.1868603000000009e-01	3.6374344999999997e-01	1.5502346000000000e-01
-9.0700000000000003e-01	7.1940080000000006e-01	3.6373000999999994e-01	1.5490061000000002e-01
-9.0600000000000003e-01	7.2011183999999995e-01	3.6371754000000001e-01	1.5477814000000001e-01
-9.0500000000000003e-01	7.2081894000000002e-01	3.6370566999999998e-01	1.5465610000000002e-01
-9.0400000000000003e-01	7.2152209000000000e-01	3.6369474000000002e-01	1.5453446000000001e-01
-9.0300000000000002e-01	7.2222030999999998e-01	3.6368488999999998e-01	1.5441324000000001e-01
-9.0200000000000002e-01	7.2291386000000002e-01	3.6367556000000001e-01	1.5429244000000000e-01
-9.0100000000000002e-01	7.2360243000000002e-01	3.6366672999999999e-01	1.5417200000000000e-01
-9.0000000000000002e-01	7.2428577000000005e-01	3.6365844999999997e-01	1.5405197999999998e-01
-8.9900000000000002e-01	7.2496331000000003e-01	3.6365164999999999e-01	1.5393235000000002e-01
-8.9800000000000002e-01	7.2563480000000002e-01	3.6364521000000000e-01	1.5381309999999998e-01
-8.9700000000000002e-01	7.2630047999999992e-01	3.6364000999999996e-01	1.5369428000000002e-01
-8.9600000000000002e-01	7.2695926000000000e-01	3.6363510999999998e-01	1.5357580999999998e-01
-8.9500000000000002e-01	7.2761113999999993e-01	3.6363094999999995e-01	1.5345770000000000e-01
-8.9400000000000002e-01	7.2825575999999992e-01	3.6362791999999999e-01	1.5333997999999999e-01
-8.9300000000000002e-01	7.2889286999999992e-01	3.6362511999999997e-01	1.5322263000000000e-01
-8.9200000000000002e-01	7.2952226000000009e-01	3.6362340999999998e-01	1.5310567000000000e-01
-8.9100000000000001e-01	7.3014313999999991e-01	3.6362319999999998e-01	1.5298906000000001e-01
-8.9000000000000001e-01	7.3075575000000004e-01	3.6362331000000003e-01	1.5287281000000000e-01
-8.8900000000000001e-01	7.3135927000000001e-01	3.6362351000000004e-01	1.5275690000000000e-01
-8.8800000000000001e-01	7.3195330999999997e-01	3.6362523000000002e-01	1.5264132999999999e-01
-8.8700000000000001e-01	7.3253781000000007e-01	3.6362806999999997e-01	1.5252615999999999e-01
-8.8600000000000001e-01	7.3311229000000011e-01	3.6363118999999999e-01	1.5241129000000000e-01
-8.8500000000000001e-01	7.3367609999999994e-01	3.6363553999999998e-01	1.5229672000000000e-01
-8.8400000000000001e-01	7.3422913999999995e-01	3.6364029000000003e-01	1.5218250999999999e-01
-8.8300000000000001e-01	7.3477090000000000e-01	3.6364660999999998e-01	1.5206865999999999e-01
-8.8200000000000001e-01	7.3530098000000010e-01	3.6365321000000000e-01	1.5195507999999999e-01
-8.8100000000000001e-01	7.3581894999999997e-01	3.6366118999999997e-01	1.5184181999999999e-01
-8.8000000000000000e-01	7.3632444000000008e-01	3.6366977000000000e-01	1.5172887999999998e-01
-8.7900000000000000e-01	7.3681707999999990e-01	3.6367890000000003e-01	1.5161622999999999e-01
-8.7800000000000000e-01	7.3729644999999999e-01	3.6368884000000001e-01	1.5150385999999999e-01
-8.7700000000000000e-01	7.3776190000000008e-01	3.6370040000000003e-01	1.5139178000000000e-01
-8.7600000000000000e-01	7.3821327000000003e-01	3.6371204000000001e-01	1.5127999000000000e-01
-8.7500000000000000e-01	7.3864963000000006e-01	3.6372499000000003e-01	1.5116842999999999e-01
-8.7400000000000000e-01	7.3907120999999998e-01	3.6373880000000003e-01	1.5105718000000001e-01
-8.7300000000000000e-01	7.3947710999999994e-01	3.6375351000000000e-01	1.5094616000000000e-01
-8.7200000000000000e-01	7.3986712999999993e-01	3.6376928000000003e-01	1.5083541000000000e-01
-8.7100000000000000e-01	7.4024045000000005e-01	3.6378614999999997e-01	1.5072489000000000e-01
-8.7000000000000000e-01	7.4059695999999986e-01	3.6380372999999999e-01	1.5061460999999998e-01
-8.6899999999999999e-01	7.4093609000000005e-01	3.6382205000000001e-01	1.5050454000000002e-01
-8.6799999999999999e-01	7.4125740999999989e-01	3.6384156000000006e-01	1.5039469000000003e-01
-8.6699999999999999e-01	7.4156036000000003e-01	3.6386191999999995e-01	1.5028507999999999e-01
-8.6599999999999999e-01	7.4184455000000005e-01	3.6388313999999999e-01	1.5017565000000002e-01
-8.6499999999999999e-01	7.4210954000000007e-01	3.6390600000000001e-01	1.5006643000000003e-01
-8.6399999999999999e-01	7.4235480000000009e-01	3.6392902999999993e-01	1.4995738000000000e-01
-8.6299999999999999e-01	7.4257991000000001e-01	3.6395338999999999e-01	1.4984848000000003e-01
-8.6199999999999999e-01	7.4278420999999994e-01	3.6397870000000004e-01	1.4973979000000001e-01
-8.6099999999999999e-01	7.4296765000000009e-01	3.6400513000000001e-01	1.4963126999999998e-01
-8.5999999999999999e-01	7.4312923000000008e-01	3.6403224999999995e-01	1.4952284999999998e-01
-8.5899999999999999e-01	7.4326897000000003e-01	3.6406096999999998e-01	1.4941462000000000e-01
-8.5799999999999998e-01	7.4338625000000003e-01	3.6408984000000005e-01	1.4930648000000002e-01
-8.5699999999999998e-01	7.4348033999999985e-01	3.6412042999999999e-01	1.4919850000000001e-01
-8.5599999999999998e-01	7.4355122999999990e-01	3.6415160000000002e-01	1.4909061000000001e-01
-8.5499999999999998e-01	7.4359822000000009e-01	3.6418400000000001e-01	1.4898281999999999e-01
-8.5399999999999998e-01	7.4362096000000000e-01	3.6421735999999999e-01	1.4887517000000000e-01
-8.5299999999999998e-01	7.4361897999999993e-01	3.6425205999999999e-01	1.4876756000000002e-01
-8.5199999999999998e-01	7.4359181000000008e-01	3.6428801000000000e-01	1.4866005999999998e-01
-8.5099999999999998e-01	7.4353912000000000e-01	3.6432442000000004e-01	1.4855262999999999e-01
-8.4999999999999998e-01	7.4346039999999991e-01	3.6436196999999998e-01	1.4844526999999999e-01
-8.4899999999999998e-01	7.4335529000000000e-01	3.6440151999999998e-01	1.4833796000000002e-01
-8.4799999999999998e-01	7.4322354999999996e-01	3.6444070000000001e-01	1.4823064999999999e-01
-8.4699999999999998e-01	7.4306422999999999e-01	3.6448213000000002e-01	1.4812340000000002e-01
-8.4599999999999997e-01	7.4287781999999991e-01	3.6452379999999995e-01	1.4801620000000001e-01
-8.4499999999999997e-01	7.4266315000000005e-01	3.6456719999999998e-01	1.4790900000000001e-01
-8.4399999999999997e-01	7.4242054999999996e-01	3.6461201999999998e-01	1.4780183000000002e-01
-8.4299999999999997e-01	7.4214913000000005e-01	3.6465736000000004e-01	1.4769466000000001e-01
-8.4199999999999997e-01	7.4184879000000004e-01	3.6470414000000001e-01	1.4758745000000001e-01
-8.4099999999999997e-01	7.4151928000000000e-01	3.6475146999999997e-01	1.4748024000000001e-01
-8.3999999999999997e-01	7.4116034000000008e-01	3.6480052999999996e-01	1.4737305000000001e-01
-8.3899999999999997e-01	7.4077123000000011e-01	3.6485056000000005e-01	1.4726579000000001e-01
-8.3799999999999997e-01	7.4035216000000015e-01	3.6490209000000001e-01	1.4715850999999999e-01
-8.3699999999999997e-01	7.3990257999999998e-01	3.6495441999999995e-01	1.4705118000000000e-01
-8.3599999999999997e-01	7.3942262999999997e-01	3.6500797000000001e-01	1.4694380000000001e-01
-8.3499999999999996e-01	7.3891181000000006e-01	3.6506310000000003e-01	1.4683638000000002e-01
-8.3399999999999996e-01	7.3836990000000002e-01	3.6511871000000001e-01	1.4672886999999998e-01
-8.3299999999999996e-01	7.3779700999999998e-01	3.6517590000000000e-01	1.4662131000000000e-01
-8.3199999999999996e-01	7.3719238000000009e-01	3.6523459000000003e-01	1.4651366000000002e-01
-8.3099999999999996e-01	7.3655647000000002e-01	3.6529405999999998e-01	1.4640593999999998e-01
-8.2999999999999996e-01	7.3588897000000009e-01	3.6535511999999998e-01	1.4629817000000001e-01
-8.2899999999999996e-01	7.3518930999999998e-01	3.6541725999999997e-01	1.4619027000000001e-01
-8.2799999999999996e-01	7.3445817000000002e-01	3.6548044000000002e-01	1.4608229000000003e-01
-8.2699999999999996e-01	7.3369518999999994e-01	3.6554513999999999e-01	1.4597420999999999e-01
-8.2599999999999996e-01	7.3290004000000009e-01	3.6561121999999996e-01	1.4586604000000000e-01
-8.2499999999999996e-01	7.3207283000000001e-01	3.6567839000000002e-01	1.4575779000000003e-01
-8.2399999999999995e-01	7.3121362000000001e-01	3.6574689999999999e-01	1.4564939999999998e-01
-8.2299999999999995e-01	7.3032284000000003e-01	3.6581669999999999e-01	1.4554091999999999e-01
-8.2199999999999995e-01	7.2939946999999994e-01	3.6588736999999999e-01	1.4543229999999999e-01
-8.2099999999999995e-01	7.2844483999999998e-01	3.6595991999999999e-01	1.4532360999999999e-01
-8.1999999999999995e-01	7.2745810999999994e-01	3.6603332000000000e-01	1.4521478999999998e-01
-8.1899999999999995e-01	7.2643971000000007e-01	3.6610885000000004e-01	1.4510586000000000e-01
-8.1799999999999995e-01	7.2538915999999998e-01	3.6618503000000002e-01	1.4499683999999999e-01
-8.1699999999999995e-01	7.2430810999999995e-01	3.6626283000000004e-01	1.4488770000000001e-01
-8.1599999999999995e-01	7.2319518999999999e-01	3.6634175999999996e-01	1.4477845000000000e-01
-8.1499999999999995e-01	7.2205137999999991e-01	3.6642228000000004e-01	1.4466906000000002e-01
-8.1399999999999995e-01	7.2087666000000017e-01	3.6650372999999997e-01	1.4455959999999998e-01
-8.1299999999999994e-01	7.1967157999999998e-01	3.6658712999999998e-01	1.4445004000000000e-01
-8.1200000000000006e-01	7.1843548999999995e-01	3.6667167000000001e-01	1.4434037000000000e-01
-8.1100000000000005e-01	7.1716948999999997e-01	3.6675764000000005e-01	1.4423062000000003e-01
-8.1000000000000005e-01	7.1587459000000009e-01	3.6684500000000003e-01	1.4412075000000002e-01
-8.0900000000000005e-01	7.1454899000000005e-01	3.6693364000000001e-01	1.4401082999999998e-01
-8.0800000000000005e-01	7.1319493999999994e-01	3.6702392000000006e-01	1.4390081999999998e-01
-8.0700000000000005e-01	7.1181215999999992e-01	3.6711588000000001e-01	1.4379073000000001e-01
-8.0600000000000005e-01	7.1040050999999993e-01	3.6720824999999996e-01	1.4368054000000000e-01
-8.0500000000000005e-01	7.0896174999999995e-01	3.6730319000000000e-01	1.4357035000000001e-01
-8.0400000000000005e-01	7.0749468000000004e-01	3.6739932000000003e-01	1.4346008000000002e-01
-8.0300000000000005e-01	7.0600079000000004e-01	3.6749668000000002e-01	1.4334978000000001e-01
-8.0200000000000005e-01	7.0447945000000001e-01	3.6759524999999998e-01	1.4323941000000001e-01
-8.0100000000000005e-01	7.0293270000000008e-01	3.6769552999999999e-01	1.4312900000000001e-01
-8.0000000000000004e-01	7.0135976000000000e-01	3.6779733999999997e-01	1.4301859000000000e-01
-7.9900000000000004e-01	6.9976154999999984e-01	3.6790065999999999e-01	1.4290815000000001e-01
-7.9800000000000004e-01	6.9813895000000004e-01	3.6800604000000003e-01	1.4279777999999999e-01
-7.9700000000000004e-01	6.9649216999999997e-01	3.6811237000000002e-01	1.4268735999999999e-01
-7.9600000000000004e-01	6.9482191000000004e-01	3.6822026000000002e-01	1.4257699999999998e-01
-7.9500000000000004e-01	6.9312778999999991e-01	3.6832940000000003e-01	1.4246660999999999e-01
-7.9400000000000004e-01	6.9141226000000000e-01	3.6844009999999999e-01	1.4235633000000000e-01
-7.9300000000000004e-01	6.8967415000000010e-01	3.6855321000000002e-01	1.4224611000000001e-01
-7.9200000000000004e-01	6.8791484999999997e-01	3.6866728000000004e-01	1.4213595000000001e-01
-7.9100000000000004e-01	6.8613494000000008e-01	3.6878265000000005e-01	1.4202585000000001e-01
-7.9000000000000004e-01	6.8433423999999998e-01	3.6890011000000000e-01	1.4191588999999999e-01
-7.8900000000000003e-01	6.8251508000000005e-01	3.6901886000000000e-01	1.4180599999999999e-01
-7.8800000000000003e-01	6.8067648000000014e-01	3.6913923999999998e-01	1.4169622999999998e-01
-7.8700000000000003e-01	6.7881967999999993e-01	3.6926175000000000e-01	1.4158664999999998e-01
-7.8600000000000003e-01	6.7694575999999995e-01	3.6938508000000003e-01	1.4147721999999999e-01
-7.8500000000000003e-01	6.7505493000000005e-01	3.6951025000000004e-01	1.4136791999999998e-01
-7.8400000000000003e-01	6.7314713999999998e-01	3.6963723999999998e-01	1.4125881999999998e-01
-7.8300000000000003e-01	6.7122484999999998e-01	3.6976570999999997e-01	1.4114998000000001e-01
-7.8200000000000003e-01	6.6928711000000007e-01	3.6989574000000003e-01	1.4104128999999999e-01
-7.8100000000000003e-01	6.6733531999999984e-01	3.7002772000000006e-01	1.4093289000000001e-01
-7.8000000000000003e-01	6.6536903000000003e-01	3.7016108999999997e-01	1.4082470000000000e-01
-7.7900000000000003e-01	6.6339111000000006e-01	3.7029632000000001e-01	1.4071678999999998e-01
-7.7800000000000002e-01	6.6140038000000001e-01	3.7043357999999998e-01	1.4060919000000002e-01
-7.7700000000000002e-01	6.5939811000000004e-01	3.7057191000000000e-01	1.4050187000000000e-01
-7.7600000000000002e-01	6.5738541000000006e-01	3.7071213999999997e-01	1.4039484999999999e-01
-7.7500000000000002e-01	6.5536256000000004e-01	3.7085439000000003e-01	1.4028819000000001e-01
-7.7400000000000002e-01	6.5332955000000004e-01	3.7099807000000001e-01	1.4018189000000000e-01
-7.7300000000000002e-01	6.5128797999999999e-01	3.7114364999999999e-01	1.4007595000000000e-01
-7.7200000000000002e-01	6.4923853999999992e-01	3.7129018999999996e-01	1.3997041000000002e-01
-7.7100000000000002e-01	6.4718172000000007e-01	3.7143928000000004e-01	1.3986527000000001e-01
-7.7000000000000002e-01	6.4511741000000000e-01	3.7159030999999998e-01	1.3976056000000003e-01
-7.6900000000000002e-01	6.4304704000000013e-01	3.7174233000000001e-01	1.3965627000000003e-01
-7.6800000000000002e-01	6.4097152000000002e-01	3.7189707999999999e-01	1.3955244999999999e-01
-7.6700000000000002e-01	6.3889135000000008e-01	3.7205283000000000e-01	1.3944912000000001e-01
-7.6600000000000001e-01	6.3680724000000011e-01	3.7221085999999998e-01	1.3934629000000004e-01
-7.6500000000000001e-01	6.3471875999999994e-01	3.7236991000000003e-01	1.3924395999999997e-01
-7.6400000000000001e-01	6.3262748000000002e-01	3.7253174999999999e-01	1.3914214999999999e-01
-7.6300000000000001e-01	6.3053313000000000e-01	3.7269459999999999e-01	1.3904090000000000e-01
-7.6200000000000001e-01	6.2843843000000010e-01	3.7285982000000001e-01	1.3894023000000000e-01
-7.6100000000000001e-01	6.2634157999999995e-01	3.7302651999999997e-01	1.3884012000000001e-01
-7.6000000000000001e-01	6.2424462000000014e-01	3.7319558999999997e-01	1.3874061999999998e-01
-7.5900000000000001e-01	6.2214687000000002e-01	3.7336652000000004e-01	1.3864175000000001e-01
-7.5800000000000001e-01	6.2005007000000001e-01	3.7353867000000002e-01	1.3854348999999999e-01
-7.5700000000000001e-01	6.1795471999999996e-01	3.7371317999999998e-01	1.3844587999999999e-01
-7.5600000000000001e-01	6.1586140999999994e-01	3.7388930000000004e-01	1.3834892000000001e-01
-7.5500000000000000e-01	6.1376964000000001e-01	3.7406758999999995e-01	1.3825269000000001e-01
-7.5400000000000000e-01	6.1168100999999997e-01	3.7424688000000000e-01	1.3815710999999997e-01
-7.5300000000000000e-01	6.0959587999999998e-01	3.7442921000000001e-01	1.3806229000000000e-01
-7.5200000000000000e-01	6.0751391999999993e-01	3.7461332000000003e-01	1.3796819999999999e-01
-7.5100000000000000e-01	6.0543665000000002e-01	3.7479885999999996e-01	1.3787484999999999e-01
-7.5000000000000000e-01	6.0336466000000000e-01	3.7498652000000005e-01	1.3778225000000002e-01
-7.4900000000000000e-01	6.0129713000000007e-01	3.7517612999999994e-01	1.3769044999999999e-01
-7.4800000000000000e-01	5.9923563000000002e-01	3.7536792000000002e-01	1.3759943999999999e-01
-7.4700000000000000e-01	5.9717976000000006e-01	3.7556131999999998e-01	1.3750925000000000e-01
-7.4600000000000000e-01	5.9513206999999990e-01	3.7575705000000004e-01	1.3741989999999998e-01
-7.4500000000000000e-01	5.9308952999999998e-01	3.7595466000000000e-01	1.3733134999999999e-01
-7.4399999999999999e-01	5.9105605000000006e-01	3.7615422999999998e-01	1.3724370000000000e-01
-7.4299999999999999e-01	5.8902997000000001e-01	3.7635552000000000e-01	1.3715689000000000e-01
-7.4199999999999999e-01	5.8701150000000002e-01	3.7655932000000003e-01	1.3707099000000000e-01
-7.4099999999999999e-01	5.8500196999999998e-01	3.7676486000000003e-01	1.3698597000000001e-01
-7.3999999999999999e-01	5.8300211000000002e-01	3.7697291000000005e-01	1.3690189000000000e-01
-7.3899999999999999e-01	5.8101234000000002e-01	3.7718240999999997e-01	1.3681873000000000e-01
-7.3799999999999999e-01	5.7903150999999997e-01	3.7739429999999996e-01	1.3673654000000002e-01
-7.3699999999999999e-01	5.7706026000000010e-01	3.7760793000000004e-01	1.3665527000000002e-01
-7.3599999999999999e-01	5.7510007000000007e-01	3.7782357999999999e-01	1.3657496000000000e-01
-7.3499999999999999e-01	5.7315064000000004e-01	3.7804208000000000e-01	1.3649566000000002e-01
-7.3399999999999999e-01	5.7121238000000008e-01	3.7826210999999998e-01	1.3641734000000000e-01
-7.3299999999999998e-01	5.6928544000000003e-01	3.7848420999999999e-01	1.3634001000000001e-01
-7.3199999999999998e-01	5.6737026999999995e-01	3.7870845000000003e-01	1.3626375000000002e-01
-7.3099999999999998e-01	5.6546699000000000e-01	3.7893474000000005e-01	1.3618848000000000e-01
-7.2999999999999998e-01	5.6357600999999991e-01	3.7916348999999994e-01	1.3611429000000000e-01
-7.2899999999999998e-01	5.6169771000000002e-01	3.7939393999999993e-01	1.3604110999999999e-01
-7.2799999999999998e-01	5.5983196999999996e-01	3.7962727000000002e-01	1.3596905000000001e-01
-7.2699999999999998e-01	5.5797923999999999e-01	3.7986181000000002e-01	1.3589802999999998e-01
-7.2599999999999998e-01	5.5613975000000004e-01	3.8009936999999999e-01	1.3582814000000001e-01
-7.2499999999999998e-01	5.5431388000000004e-01	3.8033854000000000e-01	1.3575932999999998e-01
-7.2399999999999998e-01	5.5250150000000009e-01	3.8058045000000001e-01	1.3569164000000000e-01
-7.2299999999999998e-01	5.5070302000000004e-01	3.8082427000000002e-01	1.3562508000000001e-01
-7.2199999999999998e-01	5.4891877000000000e-01	3.8107003000000006e-01	1.3555965000000000e-01
-7.2099999999999997e-01	5.4714868000000016e-01	3.8131857000000002e-01	1.3549535999999998e-01
-7.1999999999999997e-01	5.4539293000000000e-01	3.8156909999999999e-01	1.3543226000000000e-01
-7.1899999999999997e-01	5.4365185999999999e-01	3.8182207000000001e-01	1.3537029000000000e-01
-7.1799999999999997e-01	5.4192536000000002e-01	3.8207707999999996e-01	1.3530949000000000e-01
-7.1699999999999997e-01	5.4021403000000001e-01	3.8233490999999997e-01	1.3524992000000000e-01
-7.1599999999999997e-01	5.3851779000000000e-01	3.8259483000000005e-01	1.3519153999999997e-01
-7.1499999999999997e-01	5.3683652000000004e-01	3.8285671999999998e-01	1.3513433999999999e-01
-7.1399999999999997e-01	5.3517074000000009e-01	3.8312116000000002e-01	1.3507837000000000e-01
-7.1299999999999997e-01	5.3352031999999994e-01	3.8338765000000002e-01	1.3502362000000001e-01
-7.1199999999999997e-01	5.3188535999999997e-01	3.8365628000000002e-01	1.3497011000000000e-01
-7.1099999999999997e-01	5.3026609999999996e-01	3.8392778000000000e-01	1.3491782999999999e-01
-7.0999999999999996e-01	5.2866270000000004e-01	3.8420195000000001e-01	1.3486685000000001e-01
-7.0899999999999996e-01	5.2707502000000006e-01	3.8447820999999999e-01	1.3481709000000000e-01
-7.0799999999999996e-01	5.2550342999999999e-01	3.8475628000000001e-01	1.3476861000000001e-01
-7.0699999999999996e-01	5.2394781999999995e-01	3.8503767999999994e-01	1.3472139999999999e-01
-7.0599999999999996e-01	5.2240812000000003e-01	3.8532096999999998e-01	1.3467550000000000e-01
-7.0499999999999996e-01	5.2088477000000000e-01	3.8560730000000004e-01	1.3463091000000002e-01
-7.0399999999999996e-01	5.1937745999999996e-01	3.8589540000000000e-01	1.3458760000000000e-01
-7.0299999999999996e-01	5.1788672999999996e-01	3.8618578000000003e-01	1.3454558999999999e-01
-7.0199999999999996e-01	5.1641200999999992e-01	3.8647977000000006e-01	1.3450494000000002e-01
-7.0099999999999996e-01	5.1495366999999992e-01	3.8677513000000002e-01	1.3446558000000000e-01
-6.9999999999999996e-01	5.1351202000000007e-01	3.8707365999999999e-01	1.3442758999999999e-01
-6.9899999999999995e-01	5.1208662999999999e-01	3.8737408999999995e-01	1.3439092999999999e-01
-6.9799999999999995e-01	5.1067783000000000e-01	3.8767736000000003e-01	1.3435563000000000e-01
-6.9699999999999995e-01	5.0928544999999992e-01	3.8798377000000001e-01	1.3432168999999999e-01
-6.9599999999999995e-01	5.0790962000000006e-01	3.8829164999999993e-01	1.3428912000000001e-01
-6.9499999999999995e-01	5.0655032999999994e-01	3.8860336000000001e-01	1.3425793000000000e-01
-6.9399999999999995e-01	5.0520750999999997e-01	3.8891652999999998e-01	1.3422810000000002e-01
-6.9299999999999995e-01	5.0388155000000001e-01	3.8923295000000002e-01	1.3419972999999999e-01
-6.9199999999999995e-01	5.0257193000000000e-01	3.8955156999999996e-01	1.3417270000000001e-01
-6.9099999999999995e-01	5.0127882999999995e-01	3.8987264000000005e-01	1.3414707000000001e-01
-6.8999999999999995e-01	5.0000241999999995e-01	3.9019736999999999e-01	1.3412288999999999e-01
-6.8899999999999995e-01	4.9874279999999999e-01	3.9052395000000001e-01	1.3410011999999999e-01
-6.8799999999999994e-01	4.9749949999999998e-01	3.9085417000000000e-01	1.3407883000000001e-01
-6.8700000000000006e-01	4.9627282000000006e-01	3.9118618999999999e-01	1.3405892999999999e-01
-6.8600000000000005e-01	4.9506258999999997e-01	3.9152076999999996e-01	1.3404048999999998e-01
-6.8500000000000005e-01	4.9386906000000003e-01	3.9185846999999996e-01	1.3402350999999998e-01
-6.8400000000000005e-01	4.9269172000000000e-01	3.9219918000000004e-01	1.3400798999999999e-01
-6.8300000000000005e-01	4.9153114000000003e-01	3.9254205999999997e-01	1.3399390999999999e-01
-6.8200000000000005e-01	4.9038687999999997e-01	3.9288852000000002e-01	1.3398133000000001e-01
-6.8100000000000005e-01	4.8925913000000010e-01	3.9323725999999992e-01	1.3397023000000000e-01
-6.8000000000000005e-01	4.8814789999999997e-01	3.9358862999999999e-01	1.3396062000000000e-01
-6.7900000000000005e-01	4.8705262000000005e-01	3.9394319999999999e-01	1.3395252999999999e-01
-6.7800000000000005e-01	4.8597407000000004e-01	3.9430063999999998e-01	1.3394592000000002e-01
-6.7700000000000005e-01	4.8491149000000000e-01	3.9466080999999997e-01	1.3394084000000001e-01
-6.7600000000000005e-01	4.8386555000000003e-01	3.9502384000000001e-01	1.3393726000000000e-01
-6.7500000000000004e-01	4.8283545000000000e-01	3.9538965000000004e-01	1.3393521999999999e-01
-6.7400000000000004e-01	4.8182177999999998e-01	3.9575878000000003e-01	1.3393476000000001e-01
-6.7300000000000004e-01	4.8082411999999997e-01	3.9613038000000000e-01	1.3393579999999999e-01
-6.7200000000000004e-01	4.7984274999999998e-01	3.9650564000000005e-01	1.3393843000000002e-01
-6.7100000000000004e-01	4.7887706999999996e-01	3.9688309000000005e-01	1.3394257999999998e-01
-6.7000000000000004e-01	4.7792757000000002e-01	3.9726395000000003e-01	1.3394833000000000e-01
-6.6900000000000004e-01	4.7699393999999995e-01	3.9764769000000000e-01	1.3395563999999999e-01
-6.6800000000000004e-01	4.7607598000000001e-01	3.9803446999999997e-01	1.3396453999999999e-01
-6.6700000000000004e-01	4.7517429000000005e-01	3.9842443999999999e-01	1.3397501000000001e-01
-6.6600000000000004e-01	4.7428791000000009e-01	3.9881724000000002e-01	1.3398709000000000e-01
-6.6500000000000004e-01	4.7341770999999999e-01	3.9921319000000000e-01	1.3400081000000000e-01
-6.6400000000000003e-01	4.7256294999999998e-01	3.9961187999999997e-01	1.3401610000000000e-01
-6.6300000000000003e-01	4.7172354999999999e-01	4.0001456000000002e-01	1.3403304999999999e-01
-6.6200000000000003e-01	4.7089995999999995e-01	4.0041988000000001e-01	1.3405164000000000e-01
-6.6100000000000003e-01	4.7009192000000000e-01	4.0082812000000001e-01	1.3407183000000000e-01
-6.6000000000000003e-01	4.6929914000000006e-01	4.0124037000000001e-01	1.3409367999999999e-01
-6.5900000000000003e-01	4.6852176999999995e-01	4.0165546999999996e-01	1.3411724000000000e-01
-6.5800000000000003e-01	4.6775971999999999e-01	4.0207333000000001e-01	1.3414242999999998e-01
-6.5700000000000003e-01	4.6701291000000006e-01	4.0249456000000000e-01	1.3416927000000001e-01
-6.5600000000000003e-01	4.6628117000000002e-01	4.0291918000000004e-01	1.3419780000000001e-01
-6.5500000000000003e-01	4.6556457000000001e-01	4.0334739999999997e-01	1.3422802000000000e-01
-6.5400000000000003e-01	4.6486320000000003e-01	4.0377871999999998e-01	1.3425998000000000e-01
-6.5300000000000002e-01	4.6417656999999990e-01	4.0421294000000002e-01	1.3429359999999999e-01
-6.5200000000000002e-01	4.6350500000000000e-01	4.0465070999999997e-01	1.3432896999999999e-01
-6.5100000000000002e-01	4.6284808999999993e-01	4.0509229999999996e-01	1.3436604999999999e-01
-6.5000000000000002e-01	4.6220616999999997e-01	4.0553732000000003e-01	1.3440489000000000e-01
-6.4900000000000002e-01	4.6157872999999999e-01	4.0598513999999997e-01	1.3444544000000003e-01
-6.4800000000000002e-01	4.6096611999999998e-01	4.0643642999999996e-01	1.3448775000000002e-01
-6.4700000000000002e-01	4.6036798000000001e-01	4.0689137000000003e-01	1.3453183999999999e-01
-6.4600000000000002e-01	4.5978419999999992e-01	4.0734999999999999e-01	1.3457768000000001e-01
-6.4500000000000002e-01	4.5921504000000002e-01	4.0781212999999999e-01	1.3462533000000002e-01
-6.4400000000000002e-01	4.5866002999999994e-01	4.0827764000000000e-01	1.3467472999999999e-01
-6.4300000000000002e-01	4.5811928999999996e-01	4.0874627999999996e-01	1.3472595000000001e-01
-6.4200000000000002e-01	4.5759295999999994e-01	4.0921871000000004e-01	1.3477895000000001e-01
-6.4100000000000001e-01	4.5708065999999997e-01	4.0969490000000003e-01	1.3483377999999999e-01
-6.4000000000000001e-01	4.5658234999999997e-01	4.1017491000000000e-01	1.3489045000000000e-01
-6.3900000000000001e-01	4.5609793999999998e-01	4.1065833000000002e-01	1.3494894000000002e-01
-6.3800000000000001e-01	4.5562744000000005e-01	4.1114521000000004e-01	1.3500926000000002e-01
-6.3700000000000001e-01	4.5517067000000000e-01	4.1163549999999999e-01	1.3507145000000001e-01
-6.3600000000000001e-01	4.5472792000000001e-01	4.1213015000000003e-01	1.3513550000000002e-01
-6.3500000000000001e-01	4.5429843999999997e-01	4.1262743999999996e-01	1.3520137999999998e-01
-6.3400000000000001e-01	4.5388256999999993e-01	4.1312949999999998e-01	1.3526919000000001e-01
-6.3300000000000001e-01	4.5348009000000000e-01	4.1363494000000001e-01	1.3533884000000002e-01
-6.3200000000000001e-01	4.5309144000000001e-01	4.1414433000000000e-01	1.3541042000000000e-01
-6.3100000000000001e-01	4.5271569999999994e-01	4.1465775999999999e-01	1.3548393000000000e-01
-6.3000000000000000e-01	4.5235320999999995e-01	4.1517477000000003e-01	1.3555933000000001e-01
-6.2900000000000000e-01	4.5200390999999995e-01	4.1569527000000001e-01	1.3563663000000001e-01
-6.2800000000000000e-01	4.5166778000000002e-01	4.1621980999999997e-01	1.3571587000000002e-01
-6.2700000000000000e-01	4.5134422000000002e-01	4.1674812999999999e-01	1.3579708000000001e-01
-6.2600000000000000e-01	4.5103362999999996e-01	4.1728075999999997e-01	1.3588022000000000e-01
-6.2500000000000000e-01	4.5073622000000002e-01	4.1781714999999997e-01	1.3596532000000000e-01
-6.2400000000000000e-01	4.5045089000000005e-01	4.1835795000000003e-01	1.3605242000000001e-01
-6.2300000000000000e-01	4.5017859999999998e-01	4.1890179999999999e-01	1.3614146999999999e-01
-6.2200000000000000e-01	4.4991850000000005e-01	4.1944995000000007e-01	1.3623251000000000e-01
-6.2100000000000000e-01	4.4967093000000002e-01	4.2000246000000002e-01	1.3632553000000000e-01
-6.2000000000000000e-01	4.4943533000000002e-01	4.2055856999999996e-01	1.3642056999999999e-01
-6.1899999999999999e-01	4.4921214000000004e-01	4.2111966000000001e-01	1.3651761000000001e-01
-6.1799999999999999e-01	4.4900070999999997e-01	4.2168341999999998e-01	1.3661667000000000e-01
-6.1699999999999999e-01	4.4880145999999999e-01	4.2225270999999998e-01	1.3671776999999999e-01
-6.1599999999999999e-01	4.4861419999999996e-01	4.2282559999999997e-01	1.3682091000000002e-01
-6.1499999999999999e-01	4.4843854999999994e-01	4.2340224999999998e-01	1.3692609000000000e-01
-6.1399999999999999e-01	4.4827469000000003e-01	4.2398351000000001e-01	1.3703328999999997e-01
-6.1299999999999999e-01	4.4812216999999999e-01	4.2456906999999999e-01	1.3714260000000000e-01
-6.1199999999999999e-01	4.4798085000000004e-01	4.2515897000000002e-01	1.3725392000000000e-01
-6.1099999999999999e-01	4.4785066000000001e-01	4.2575254000000001e-01	1.3736735999999999e-01
-6.0999999999999999e-01	4.4773183000000005e-01	4.2635054999999999e-01	1.3748283000000000e-01
-6.0899999999999999e-01	4.4762436000000000e-01	4.2695292000000001e-01	1.3760043999999999e-01
-6.0799999999999998e-01	4.4752719999999996e-01	4.2756016000000002e-01	1.3772014000000002e-01
-6.0699999999999998e-01	4.4744108999999999e-01	4.2817136000000000e-01	1.3784190000000002e-01
-6.0599999999999998e-01	4.4736548000000004e-01	4.2878661999999995e-01	1.3796578000000001e-01
-6.0499999999999998e-01	4.4730075000000002e-01	4.2940639000000003e-01	1.3809178000000000e-01
-6.0399999999999998e-01	4.4724576000000005e-01	4.3003062999999997e-01	1.3821989000000001e-01
-6.0299999999999998e-01	4.4720094999999999e-01	4.3065947000000004e-01	1.3835016999999999e-01
-6.0199999999999998e-01	4.4716657999999998e-01	4.3129297999999999e-01	1.3848252000000000e-01
-6.0099999999999998e-01	4.4714201000000003e-01	4.3193058000000001e-01	1.3861702000000001e-01
-5.9999999999999998e-01	4.4712717000000002e-01	4.3257293000000002e-01	1.3875367999999999e-01
-5.9899999999999998e-01	4.4712200000000002e-01	4.3321996000000002e-01	1.3889246000000000e-01
-5.9799999999999998e-01	4.4712615000000000e-01	4.3387076999999996e-01	1.3903336000000002e-01
-5.9699999999999998e-01	4.4713958000000004e-01	4.3452689000000000e-01	1.3917643000000002e-01
-5.9599999999999997e-01	4.4716202000000005e-01	4.3518728999999995e-01	1.3932162999999997e-01
-5.9499999999999997e-01	4.4719355999999993e-01	4.3585208000000003e-01	1.3946903999999999e-01
-5.9399999999999997e-01	4.4723384999999999e-01	4.3652219999999997e-01	1.3961856000000000e-01
-5.9299999999999997e-01	4.4728278999999999e-01	4.3719635000000001e-01	1.3977027000000000e-01
-5.9199999999999997e-01	4.4733961000000005e-01	4.3787548000000004e-01	1.3992405999999999e-01
-5.9099999999999997e-01	4.4740532000000005e-01	4.3855848000000003e-01	1.4008009000000002e-01
-5.8999999999999997e-01	4.4747865999999997e-01	4.3924754000000005e-01	1.4023825000000001e-01
-5.8899999999999997e-01	4.4755988000000002e-01	4.3994066999999998e-01	1.4039855999999998e-01
-5.8799999999999997e-01	4.4764883000000000e-01	4.4063843999999996e-01	1.4056102999999998e-01
-5.8699999999999997e-01	4.4774540000000002e-01	4.4134129999999994e-01	1.4072570000000001e-01
-5.8599999999999997e-01	4.4784936000000003e-01	4.4204929999999998e-01	1.4089251000000000e-01
-5.8499999999999996e-01	4.4795995999999993e-01	4.4276099000000002e-01	1.4106140000000000e-01
-5.8399999999999996e-01	4.4807695999999997e-01	4.4347787999999999e-01	1.4123250000000001e-01
-5.8299999999999996e-01	4.4820135000000000e-01	4.4420048000000001e-01	1.4140574000000000e-01
-5.8199999999999996e-01	4.4833172000000004e-01	4.4492745000000006e-01	1.4158113000000000e-01
-5.8099999999999996e-01	4.4846786000000000e-01	4.4565868000000003e-01	1.4175862000000000e-01
-5.7999999999999996e-01	4.4861019000000002e-01	4.4639529000000000e-01	1.4193825000000002e-01
-5.7899999999999996e-01	4.4875843000000004e-01	4.4713727999999997e-01	1.4212004000000000e-01
-5.7799999999999996e-01	4.4891179000000003e-01	4.4788356000000001e-01	1.4230390000000001e-01
-5.7699999999999996e-01	4.4907068000000006e-01	4.4863480999999994e-01	1.4248991000000003e-01
-5.7599999999999996e-01	4.4923481000000004e-01	4.4939094999999996e-01	1.4267797999999998e-01
-5.7499999999999996e-01	4.4940269999999999e-01	4.5015214999999997e-01	1.4286815000000003e-01
-5.7399999999999995e-01	4.4957542000000006e-01	4.5091935000000000e-01	1.4306045000000001e-01
-5.7299999999999995e-01	4.4975260999999994e-01	4.5168958999999997e-01	1.4325477999999997e-01
-5.7199999999999995e-01	4.4993290000000002e-01	4.5246637000000001e-01	1.4345117000000002e-01
-5.7099999999999995e-01	4.5011720000000005e-01	4.5324775999999994e-01	1.4364963000000000e-01
-5.6999999999999995e-01	4.5030528000000003e-01	4.5403423999999998e-01	1.4385012000000000e-01
-5.6899999999999995e-01	4.5049616999999997e-01	4.5482530000000004e-01	1.4405261000000003e-01
-5.6799999999999995e-01	4.5068908999999996e-01	4.5562258000000005e-01	1.4425711999999999e-01
-5.6699999999999995e-01	4.5088556999999996e-01	4.5642349999999998e-01	1.4446359000000000e-01
-5.6599999999999995e-01	4.5108346999999999e-01	4.5723069000000005e-01	1.4467206999999999e-01
-5.6499999999999995e-01	4.5128314000000003e-01	4.5804207000000002e-01	1.4488249000000000e-01
-5.6399999999999995e-01	4.5148495000000000e-01	4.5885860000000006e-01	1.4509482999999998e-01
-5.6299999999999994e-01	4.5168795000000000e-01	4.5968052999999998e-01	1.4530912000000001e-01
-5.6200000000000006e-01	4.5189116999999995e-01	4.6050822999999996e-01	1.4552527999999998e-01
-5.6100000000000005e-01	4.5209561999999998e-01	4.6133964999999999e-01	1.4574333000000000e-01
-5.6000000000000005e-01	4.5230042999999998e-01	4.6217691000000005e-01	1.4596323999999999e-01
-5.5900000000000005e-01	4.5250522999999998e-01	4.6301896999999997e-01	1.4618496000000000e-01
-5.5800000000000005e-01	4.5270968000000000e-01	4.6386644000000005e-01	1.4640850999999999e-01
-5.5700000000000005e-01	4.5291280000000000e-01	4.6471922999999998e-01	1.4663380999999998e-01
-5.5600000000000005e-01	4.5311490999999998e-01	4.6557690000000002e-01	1.4686082000000000e-01
-5.5500000000000005e-01	4.5331651000000001e-01	4.6643983999999999e-01	1.4708963000000003e-01
-5.5400000000000005e-01	4.5351579000000009e-01	4.6730763999999997e-01	1.4732010000000001e-01
-5.5300000000000005e-01	4.5371317000000000e-01	4.6818049000000000e-01	1.4755225000000000e-01
-5.5200000000000005e-01	4.5390834000000002e-01	4.6905877000000001e-01	1.4778602999999998e-01
-5.5100000000000005e-01	4.5410020000000001e-01	4.6994227999999999e-01	1.4802141000000002e-01
-5.5000000000000004e-01	4.5428918000000001e-01	4.7083042999999997e-01	1.4825832999999999e-01
-5.4900000000000004e-01	4.5447483999999999e-01	4.7172375999999999e-01	1.4849677999999999e-01
-5.4800000000000004e-01	4.5465632999999994e-01	4.7262209000000005e-01	1.4873676000000000e-01
-5.4700000000000004e-01	4.5483384999999998e-01	4.7352591999999999e-01	1.4897822999999999e-01
-5.4600000000000004e-01	4.5500725999999997e-01	4.7443426000000000e-01	1.4922109000000000e-01
-5.4500000000000004e-01	4.5517531999999999e-01	4.7534823000000004e-01	1.4946542000000002e-01
-5.4400000000000004e-01	4.5533768000000002e-01	4.7626714000000003e-01	1.4971100000000001e-01
-5.4300000000000004e-01	4.5549482000000002e-01	4.7719039000000002e-01	1.4995790000000001e-01
-5.4200000000000004e-01	4.5564561000000003e-01	4.7811932000000007e-01	1.5020606000000000e-01
-5.4100000000000004e-01	4.5579053000000008e-01	4.7905318000000002e-01	1.5045550000000002e-01
-5.4000000000000004e-01	4.5592840000000001e-01	4.7999202000000002e-01	1.5070608999999999e-01
-5.3900000000000003e-01	4.5605890999999998e-01	4.8093515000000003e-01	1.5095776999999999e-01
-5.3800000000000003e-01	4.5618255999999996e-01	4.8188353000000000e-01	1.5121064000000001e-01
-5.3700000000000003e-01	4.5629809999999998e-01	4.8283721000000007e-01	1.5146445000000003e-01
-5.3600000000000003e-01	4.5640532000000000e-01	4.8379523000000002e-01	1.5171930000000000e-01
-5.3500000000000003e-01	4.5650381000000001e-01	4.8475815000000005e-01	1.5197506999999999e-01
-5.3400000000000003e-01	4.5659331000000003e-01	4.8572615000000002e-01	1.5223178999999998e-01
-5.3300000000000003e-01	4.5667342000000000e-01	4.8669817999999998e-01	1.5248928000000000e-01
-5.3200000000000003e-01	4.5674387000000005e-01	4.8767575000000002e-01	1.5274758999999999e-01
-5.3100000000000003e-01	4.5680512000000001e-01	4.8865820999999998e-01	1.5300670999999999e-01
-5.3000000000000003e-01	4.5685434999999996e-01	4.8964426999999994e-01	1.5326640000000000e-01
-5.2900000000000003e-01	4.5689382000000001e-01	4.9063567999999996e-01	1.5352675999999998e-01
-5.2800000000000002e-01	4.5692231000000000e-01	4.9163104999999996e-01	1.5378772000000002e-01
-5.2700000000000002e-01	4.5693954000000003e-01	4.9263117000000001e-01	1.5404915000000000e-01
-5.2600000000000002e-01	4.5694436999999999e-01	4.9363632000000002e-01	1.5431108999999998e-01
-5.2500000000000002e-01	4.5693648000000003e-01	4.9464509000000007e-01	1.5457331000000002e-01
-5.2400000000000002e-01	4.5691729000000003e-01	4.9565776000000006e-01	1.5483598000000001e-01
-5.2300000000000002e-01	4.5688485000000001e-01	4.9667576000000002e-01	1.5509887999999999e-01
-5.2200000000000002e-01	4.5683973000000000e-01	4.9769756000000004e-01	1.5536201000000002e-01
-5.2100000000000002e-01	4.5678074000000002e-01	4.9872262000000001e-01	1.5562529000000000e-01
-5.2000000000000002e-01	4.5670764000000008e-01	4.9975336999999997e-01	1.5588867000000001e-01
-5.1900000000000002e-01	4.5662107999999996e-01	5.0078707000000000e-01	1.5615208000000000e-01
-5.1800000000000002e-01	4.5651987999999999e-01	5.0182424000000003e-01	1.5641538000000002e-01
-5.1700000000000002e-01	4.5640471999999999e-01	5.0286646000000002e-01	1.5667866000000000e-01
-5.1600000000000001e-01	4.5627359000000001e-01	5.0391266000000001e-01	1.5694169999999999e-01
-5.1500000000000001e-01	4.5612804000000001e-01	5.0496173000000000e-01	1.5720452999999998e-01
-5.1400000000000001e-01	4.5596695999999998e-01	5.0601421000000002e-01	1.5746710000000000e-01
-5.1300000000000001e-01	4.5578924000000004e-01	5.0706980999999995e-01	1.5772917000000000e-01
-5.1200000000000001e-01	4.5559647999999997e-01	5.0812985000000011e-01	1.5799088000000000e-01
-5.1100000000000001e-01	4.5538760000000006e-01	5.0919244999999991e-01	1.5825212999999999e-01
-5.1000000000000001e-01	4.5516245000000000e-01	5.1025801999999998e-01	1.5851276000000000e-01
-5.0900000000000001e-01	4.5491991000000004e-01	5.1132689999999992e-01	1.5877270000000002e-01
-5.0800000000000001e-01	4.5466076000000000e-01	5.1239939000000001e-01	1.5903195000000001e-01
-5.0700000000000001e-01	4.5438486000000000e-01	5.1347419000000005e-01	1.5929041000000002e-01
-5.0600000000000001e-01	4.5409118000000004e-01	5.1455106000000006e-01	1.5954790999999999e-01
-5.0500000000000000e-01	4.5378043999999995e-01	5.1563126999999997e-01	1.5980457000000001e-01
-5.0400000000000000e-01	4.5345172000000000e-01	5.1671376000000002e-01	1.6006015000000001e-01
-5.0300000000000000e-01	4.5310483999999995e-01	5.1779856000000002e-01	1.6031463000000001e-01
-5.0200000000000000e-01	4.5274066999999996e-01	5.1888548000000001e-01	1.6056801000000004e-01
-5.0100000000000000e-01	4.5235817000000000e-01	5.1997439000000001e-01	1.6082012999999998e-01
-5.0000000000000000e-01	4.5195734000000004e-01	5.2106553999999994e-01	1.6107090000000002e-01
-4.9900000000000000e-01	4.5153812999999998e-01	5.2215894000000007e-01	1.6132032999999998e-01
-4.9800000000000000e-01	4.5110047000000003e-01	5.2325210000000000e-01	1.6156821999999998e-01
-4.9700000000000000e-01	4.5064434999999992e-01	5.2434800999999986e-01	1.6181459999999998e-01
-4.9600000000000000e-01	4.5016977000000002e-01	5.2544521000000011e-01	1.6205941000000001e-01
-4.9500000000000000e-01	4.4967671000000004e-01	5.2654264000000006e-01	1.6230245999999998e-01
-4.9399999999999999e-01	4.4916426000000004e-01	5.2764092000000007e-01	1.6254375000000001e-01
-4.9299999999999999e-01	4.4863343000000000e-01	5.2874105000000005e-01	1.6278327000000001e-01
-4.9199999999999999e-01	4.4808330000000002e-01	5.2983981999999996e-01	1.6302069999999999e-01
-4.9099999999999999e-01	4.4751487000000001e-01	5.3094109999999994e-01	1.6325626999999998e-01
-4.8999999999999999e-01	4.4692724000000006e-01	5.3204011000000007e-01	1.6348961000000001e-01
-4.8899999999999999e-01	4.4632052000000000e-01	5.3314068000000003e-01	1.6372093000000001e-01
-4.8799999999999999e-01	4.4569485000000003e-01	5.3424059000000002e-01	1.6394990000000001e-01
-4.8699999999999999e-01	4.4505118000000005e-01	5.3533923999999999e-01	1.6417660000000001e-01
-4.8599999999999999e-01	4.4438784000000003e-01	5.3643739999999995e-01	1.6440084000000002e-01
-4.8499999999999999e-01	4.4370590999999998e-01	5.3753487000000000e-01	1.6462265000000001e-01
-4.8399999999999999e-01	4.4300457999999998e-01	5.3863142000000008e-01	1.6484182000000000e-01
-4.8299999999999998e-01	4.4228582000000005e-01	5.3972520000000002e-01	1.6505838000000000e-01
-4.8199999999999998e-01	4.4154716000000005e-01	5.4081821000000008e-01	1.6527218999999999e-01
-4.8099999999999998e-01	4.4079051000000002e-01	5.4190906000000005e-01	1.6548319000000000e-01
-4.7999999999999998e-01	4.4001605000000005e-01	5.4299802000000008e-01	1.6569139999999999e-01
-4.7899999999999998e-01	4.3922236000000003e-01	5.4408392000000005e-01	1.6589642999999998e-01
-4.7799999999999998e-01	4.3841123000000004e-01	5.4516759999999997e-01	1.6609865000000001e-01
-4.7699999999999998e-01	4.3758213999999995e-01	5.4624768000000001e-01	1.6629761000000001e-01
-4.7599999999999998e-01	4.3673445999999999e-01	5.4732417999999994e-01	1.6649323999999999e-01
-4.7499999999999998e-01	4.3586919999999996e-01	5.4839772000000009e-01	1.6668561999999998e-01
-4.7399999999999998e-01	4.3498594000000002e-01	5.4946644000000000e-01	1.6687459999999998e-01
-4.7299999999999998e-01	4.3408657000000000e-01	5.5053195000000010e-01	1.6706022000000001e-01
-4.7199999999999998e-01	4.3316872000000001e-01	5.5159289000000000e-01	1.6724216000000003e-01
-4.7099999999999997e-01	4.3223370999999999e-01	5.5264826000000000e-01	1.6742044000000000e-01
-4.6999999999999997e-01	4.3128192000000004e-01	5.5369930999999994e-01	1.6759492000000001e-01
-4.6899999999999997e-01	4.3031412000000002e-01	5.5474484000000002e-01	1.6776576000000001e-01
-4.6800000000000003e-01	4.2932929999999997e-01	5.5578430000000012e-01	1.6793256999999998e-01
-4.6700000000000003e-01	4.2832756999999999e-01	5.5681850999999993e-01	1.6809546000000003e-01
-4.6600000000000003e-01	4.2731112000000004e-01	5.5784497999999993e-01	1.6825433000000001e-01
-4.6500000000000002e-01	4.2627784000000002e-01	5.5886592999999996e-01	1.6840889000000001e-01
-4.6400000000000002e-01	4.2522870000000002e-01	5.5987923000000006e-01	1.6855922000000001e-01
-4.6300000000000002e-01	4.2416514000000000e-01	5.6088541000000003e-01	1.6870534000000004e-01
-4.6200000000000002e-01	4.2308578999999996e-01	5.6188480999999990e-01	1.6884688000000000e-01
-4.6100000000000002e-01	4.2199173000000006e-01	5.6287487000000003e-01	1.6898399000000000e-01
-4.6000000000000002e-01	4.2088356999999998e-01	5.6385797999999998e-01	1.6911658000000002e-01
-4.5900000000000002e-01	4.1976050000000004e-01	5.6483075000000005e-01	1.6924447000000001e-01
-4.5800000000000002e-01	4.1862337000000005e-01	5.6579586000000004e-01	1.6936756000000000e-01
-4.5700000000000002e-01	4.1747233000000006e-01	5.6675160000000002e-01	1.6948587000000001e-01
-4.5600000000000002e-01	4.1630786999999997e-01	5.6769771999999996e-01	1.6959917999999999e-01
-4.5500000000000002e-01	4.1513046999999997e-01	5.6863404000000006e-01	1.6970760000000001e-01
-4.5400000000000001e-01	4.1393979000000003e-01	5.6955970999999994e-01	1.6981083000000000e-01
-4.5300000000000001e-01	4.1273609000000006e-01	5.7047392000000008e-01	1.6990881999999999e-01
-4.5200000000000001e-01	4.1151970999999998e-01	5.7137828999999996e-01	1.7000171000000000e-01
-4.5100000000000001e-01	4.1029126999999999e-01	5.7227148999999999e-01	1.7008920999999999e-01
-4.5000000000000001e-01	4.0905133999999999e-01	5.7315227999999996e-01	1.7017128000000001e-01
-4.4900000000000001e-01	4.0780037000000002e-01	5.7402210999999992e-01	1.7024800000000001e-01
-4.4800000000000001e-01	4.0653688999999993e-01	5.7487892999999990e-01	1.7031899000000000e-01
-4.4700000000000001e-01	4.0526301999999997e-01	5.7572336000000002e-01	1.7038439999999999e-01
-4.4600000000000001e-01	4.0397823999999999e-01	5.7655502999999997e-01	1.7044408999999999e-01
-4.4500000000000001e-01	4.0268322999999995e-01	5.7737411999999999e-01	1.7049795000000001e-01
-4.4400000000000001e-01	4.0137812000000000e-01	5.7817995000000000e-01	1.7054610000000001e-01
-4.4300000000000000e-01	4.0006255999999996e-01	5.7897103999999999e-01	1.7058821999999998e-01
-4.4200000000000000e-01	3.9873829000000000e-01	5.7974835000000002e-01	1.7062447000000000e-01
-4.4100000000000000e-01	3.9740430000000004e-01	5.8051179999999991e-01	1.7065464000000000e-01
-4.4000000000000000e-01	3.9606124999999998e-01	5.8126111999999996e-01	1.7067873000000000e-01
-4.3900000000000000e-01	3.9471010000000001e-01	5.8199475000000001e-01	1.7069665000000001e-01
-4.3800000000000000e-01	3.9334933999999999e-01	5.8271375000000003e-01	1.7070832999999999e-01
-4.3700000000000000e-01	3.9198201999999999e-01	5.8341649999999989e-01	1.7071378000000001e-01
-4.3600000000000000e-01	3.9060652000000001e-01	5.8410419999999996e-01	1.7071295999999997e-01
-4.3500000000000000e-01	3.8922294000000002e-01	5.8477674000000013e-01	1.7070581000000001e-01
-4.3400000000000000e-01	3.8783264000000001e-01	5.8543376000000014e-01	1.7069230999999999e-01
-4.3300000000000000e-01	3.8643553999999997e-01	5.8607381000000003e-01	1.7067230000000000e-01
-4.3200000000000000e-01	3.8503165000000000e-01	5.8669824000000004e-01	1.7064594999999999e-01
-4.3099999999999999e-01	3.8362168000000002e-01	5.8730503000000001e-01	1.7061312999999997e-01
-4.2999999999999999e-01	3.8220601000000004e-01	5.8789594999999994e-01	1.7057382000000001e-01
-4.2899999999999999e-01	3.8078431000000001e-01	5.8846919000000009e-01	1.7052792999999999e-01
-4.2799999999999999e-01	3.7935702999999998e-01	5.8902619999999994e-01	1.7047557999999999e-01
-4.2699999999999999e-01	3.7792508000000002e-01	5.8956518000000002e-01	1.7041671000000000e-01
-4.2599999999999999e-01	3.7648823000000003e-01	5.9008632000000005e-01	1.7035127999999999e-01
-4.2499999999999999e-01	3.7504646000000003e-01	5.9059070000000002e-01	1.7027938000000001e-01
-4.2399999999999999e-01	3.7360146000000000e-01	5.9107814999999997e-01	1.7020098000000000e-01
-4.2299999999999999e-01	3.7215201999999997e-01	5.9154762999999999e-01	1.7011603000000000e-01
-4.2199999999999999e-01	3.7069932000000000e-01	5.9199847999999999e-01	1.7002476999999999e-01
-4.2099999999999999e-01	3.6924335000000003e-01	5.9243250000000003e-01	1.6992691999999998e-01
-4.1999999999999998e-01	3.6778403999999998e-01	5.9284832999999992e-01	1.6982271000000002e-01
-4.1899999999999998e-01	3.6632259000000000e-01	5.9324555999999995e-01	1.6971207999999999e-01
-4.1799999999999998e-01	3.6485851999999996e-01	5.9362569999999992e-01	1.6959522999999999e-01
-4.1699999999999998e-01	3.6339250999999995e-01	5.9398613000000000e-01	1.6947191000000000e-01
-4.1599999999999998e-01	3.6192454000000002e-01	5.9432938999999996e-01	1.6934242999999999e-01
-4.1499999999999998e-01	3.6045539000000004e-01	5.9465540000000006e-01	1.6920691999999998e-01
-4.1399999999999998e-01	3.5898524999999998e-01	5.9496194000000013e-01	1.6906509999999997e-01
-4.1299999999999998e-01	3.5751416000000003e-01	5.9525129999999993e-01	1.6891737000000001e-01
-4.1199999999999998e-01	3.5604269999999993e-01	5.9552221000000005e-01	1.6876377000000001e-01
-4.1099999999999998e-01	3.5457113000000001e-01	5.9577489000000006e-01	1.6860426000000001e-01
-4.0999999999999998e-01	3.5309917000000002e-01	5.9600918999999997e-01	1.6843898000000002e-01
-4.0899999999999997e-01	3.5162796000000002e-01	5.9622679000000001e-01	1.6826795000000000e-01
-4.0799999999999997e-01	3.5015766000000004e-01	5.9642492999999996e-01	1.6809146000000003e-01
-4.0699999999999997e-01	3.4868783000000003e-01	5.9660502000000004e-01	1.6790930000000001e-01
-4.0600000000000003e-01	3.4721987999999998e-01	5.9676860000000009e-01	1.6772197000000000e-01
-4.0500000000000003e-01	3.4575338000000000e-01	5.9691419999999995e-01	1.6752934000000000e-01
-4.0400000000000003e-01	3.4428875000000003e-01	5.9704080999999998e-01	1.6733152000000001e-01
-4.0300000000000002e-01	3.4282680999999993e-01	5.9715087999999994e-01	1.6712883999999997e-01
-4.0200000000000002e-01	3.4136716000000006e-01	5.9724226000000002e-01	1.6692120999999999e-01
-4.0100000000000002e-01	3.3991017000000001e-01	5.9731729000000000e-01	1.6670879999999999e-01
-4.0000000000000002e-01	3.3845655999999996e-01	5.9737413000000006e-01	1.6649180999999999e-01
-3.9900000000000002e-01	3.3700624999999995e-01	5.9741332999999996e-01	1.6627032000000000e-01
-3.9800000000000002e-01	3.3555977999999997e-01	5.9743659999999998e-01	1.6604475000000002e-01
-3.9700000000000002e-01	3.3411739000000001e-01	5.9744167000000004e-01	1.6581480000000001e-01
-3.9600000000000002e-01	3.3267917000000002e-01	5.9743007000000004e-01	1.6558077000000002e-01
-3.9500000000000002e-01	3.3124571999999997e-01	5.9740057000000002e-01	1.6534272999999999e-01
-3.9400000000000002e-01	3.2981722999999996e-01	5.9735508999999998e-01	1.6510127000000002e-01
-3.9300000000000002e-01	3.2839368999999996e-01	5.9729264000000004e-01	1.6485590000000000e-01
-3.9200000000000002e-01	3.2697585000000001e-01	5.9721307999999995e-01	1.6460733999999999e-01
-3.9100000000000001e-01	3.2556353999999998e-01	5.9711626999999989e-01	1.6435527000000003e-01
-3.9000000000000001e-01	3.2415715999999994e-01	5.9700444000000008e-01	1.6410017000000002e-01
-3.8900000000000001e-01	3.2275682000000000e-01	5.9687548999999995e-01	1.6384197000000000e-01
-3.8800000000000001e-01	3.2136359000000003e-01	5.9672904000000004e-01	1.6358098000000001e-01
-3.8700000000000001e-01	3.1997649000000000e-01	5.9656673999999998e-01	1.6331714000000000e-01
-3.8600000000000001e-01	3.1859662999999994e-01	5.9638817999999993e-01	1.6305092000000002e-01
-3.8500000000000001e-01	3.1722399000000001e-01	5.9619332999999997e-01	1.6278217000000000e-01
-3.8400000000000001e-01	3.1585879000000000e-01	5.9598185000000004e-01	1.6251124000000000e-01
-3.8300000000000001e-01	3.1450114000000001e-01	5.9575557000000001e-01	1.6223795999999999e-01
-3.8200000000000001e-01	3.1315175000000006e-01	5.9551076000000003e-01	1.6196282000000001e-01
-3.8100000000000001e-01	3.1181004999999995e-01	5.9525026999999997e-01	1.6168561000000001e-01
-3.8000000000000000e-01	3.1047701999999999e-01	5.9497482000000002e-01	1.6140674999999999e-01
-3.7900000000000000e-01	3.0915224999999996e-01	5.9468202999999997e-01	1.6112610999999999e-01
-3.7800000000000000e-01	3.0783633000000005e-01	5.9437255999999994e-01	1.6084400999999998e-01
-3.7700000000000000e-01	3.0652934999999998e-01	5.9404799999999991e-01	1.6056039000000000e-01
-3.7600000000000000e-01	3.0523120000000004e-01	5.9370581000000000e-01	1.6027548000000003e-01
-3.7500000000000000e-01	3.0394228000000001e-01	5.9334772999999996e-01	1.5998913999999997e-01
-3.7400000000000000e-01	3.0266317000000004e-01	5.9297305000000000e-01	1.5970191000000000e-01
-3.7300000000000000e-01	3.0139331000000003e-01	5.9258087999999998e-01	1.5941330000000001e-01
-3.7200000000000000e-01	3.0013311999999998e-01	5.9217266999999996e-01	1.5912381000000003e-01
-3.7100000000000000e-01	2.9888295000000004e-01	5.9174650000000006e-01	1.5883322000000000e-01
-3.7000000000000000e-01	2.9764240000000003e-01	5.9130351999999997e-01	1.5854188999999999e-01
-3.6899999999999999e-01	2.9641183999999998e-01	5.9084384999999995e-01	1.5824953000000000e-01
-3.6799999999999999e-01	2.9519197000000003e-01	5.9036645000000010e-01	1.5795655000000000e-01
-3.6699999999999999e-01	2.9398233000000001e-01	5.8987135999999996e-01	1.5766268999999999e-01
-3.6599999999999999e-01	2.9278282999999999e-01	5.8935793000000003e-01	1.5736811000000003e-01
-3.6499999999999999e-01	2.9159353999999998e-01	5.8882636999999993e-01	1.5707272000000000e-01
-3.6399999999999999e-01	2.9041530000000004e-01	5.8827658999999999e-01	1.5677660000000002e-01
-3.6299999999999999e-01	2.8924731999999997e-01	5.8770872000000007e-01	1.5647969000000000e-01
-3.6199999999999999e-01	2.8809014999999993e-01	5.8712079000000006e-01	1.5618214000000000e-01
-3.6099999999999999e-01	2.8694386000000000e-01	5.8651318999999991e-01	1.5588378999999999e-01
-3.5999999999999999e-01	2.8580793999999998e-01	5.8588681999999992e-01	1.5558457000000001e-01
-3.5899999999999999e-01	2.8468304999999999e-01	5.8524035000000008e-01	1.5528448000000000e-01
-3.5799999999999998e-01	2.8356912999999995e-01	5.8457297999999991e-01	1.5498358000000001e-01
-3.5699999999999998e-01	2.8246569999999999e-01	5.8388458999999993e-01	1.5468162999999999e-01
-3.5599999999999998e-01	2.8137356000000002e-01	5.8317489999999994e-01	1.5437873000000002e-01
-3.5499999999999998e-01	2.8029216000000001e-01	5.8244381999999995e-01	1.5407472000000000e-01
-3.5399999999999998e-01	2.7922169999999996e-01	5.8169064999999986e-01	1.5376957999999999e-01
-3.5299999999999998e-01	2.7816183999999999e-01	5.8091475999999997e-01	1.5346308000000000e-01
-3.5199999999999998e-01	2.7711300999999999e-01	5.8011615999999999e-01	1.5315521000000001e-01
-3.5099999999999998e-01	2.7607534999999994e-01	5.7929372000000001e-01	1.5284594999999998e-01
-3.4999999999999998e-01	2.7504804999999999e-01	5.7844762999999999e-01	1.5253492000000002e-01
-3.4899999999999998e-01	2.7403172000000003e-01	5.7757698999999996e-01	1.5222225000000000e-01
-3.4799999999999998e-01	2.7302620999999999e-01	5.7668096999999996e-01	1.5190773000000002e-01
-3.4699999999999998e-01	2.7203127000000005e-01	5.7575921000000008e-01	1.5159117000000000e-01
-3.4599999999999997e-01	2.7104708000000000e-01	5.7481134999999994e-01	1.5127248000000001e-01
-3.4499999999999997e-01	2.7007340999999996e-01	5.7383746000000002e-01	1.5095144999999999e-01
-3.4399999999999997e-01	2.6911032000000001e-01	5.7283538000000012e-01	1.5062807000000000e-01
-3.4300000000000003e-01	2.6815775000000003e-01	5.7180684000000004e-01	1.5030192999999997e-01
-3.4200000000000003e-01	2.6721571000000000e-01	5.7074895000000003e-01	1.4997308000000001e-01
-3.4100000000000003e-01	2.6628376000000004e-01	5.6966243000000005e-01	1.4964123999999998e-01
-3.4000000000000002e-01	2.6536234999999997e-01	5.6854771999999998e-01	1.4930635000000000e-01
-3.3900000000000002e-01	2.6445095999999996e-01	5.6740184000000005e-01	1.4896804000000000e-01
-3.3800000000000002e-01	2.6354947000000001e-01	5.6622687000000005e-01	1.4862620000000001e-01
-3.3700000000000002e-01	2.6265814000000004e-01	5.6502020000000008e-01	1.4828076000000001e-01
-3.3600000000000002e-01	2.6177662000000002e-01	5.6378312999999991e-01	1.4793142000000001e-01
-3.3500000000000002e-01	2.6090500999999999e-01	5.6251384999999998e-01	1.4757803999999999e-01
-3.3400000000000002e-01	2.6004292000000001e-01	5.6121214000000008e-01	1.4722048000000001e-01
-3.3300000000000002e-01	2.5919059999999999e-01	5.5987856000000003e-01	1.4685847999999999e-01
-3.3200000000000002e-01	2.5834763999999999e-01	5.5851197999999991e-01	1.4649186999999997e-01
-3.3100000000000002e-01	2.5751395999999999e-01	5.5711310999999997e-01	1.4612062000000001e-01
-3.3000000000000002e-01	2.5668982999999995e-01	5.5567974999999992e-01	1.4574439000000000e-01
-3.2900000000000001e-01	2.5587463999999999e-01	5.5421296999999992e-01	1.4536306000000002e-01
-3.2800000000000001e-01	2.5506860000000003e-01	5.5271334000000005e-01	1.4497655000000001e-01
-3.2700000000000001e-01	2.5427117999999999e-01	5.5117901999999996e-01	1.4458460000000001e-01
-3.2600000000000001e-01	2.5348276999999997e-01	5.4961180999999992e-01	1.4418719000000002e-01
-3.2500000000000001e-01	2.5270309000000002e-01	5.4800910999999997e-01	1.4378410999999999e-01
-3.2400000000000001e-01	2.5193188000000000e-01	5.4637362999999994e-01	1.4337534000000002e-01
-3.2300000000000001e-01	2.5116898999999998e-01	5.4470403999999994e-01	1.4296064000000000e-01
-3.2200000000000001e-01	2.5041464000000002e-01	5.4300147999999993e-01	1.4254003000000001e-01
-3.2100000000000001e-01	2.4966827000000000e-01	5.4126503000000004e-01	1.4211331999999999e-01
-3.2000000000000001e-01	2.4893005000000001e-01	5.3949616000000000e-01	1.4168061000000001e-01
-3.1900000000000001e-01	2.4819975000000000e-01	5.3769363000000003e-01	1.4124162999999998e-01
-3.1800000000000000e-01	2.4747735000000004e-01	5.3585987999999996e-01	1.4079650999999999e-01
-3.1700000000000000e-01	2.4676265999999999e-01	5.3399448999999999e-01	1.4034516999999999e-01
-3.1600000000000000e-01	2.4605531000000003e-01	5.3209832000000001e-01	1.3988759999999997e-01
-3.1500000000000000e-01	2.4535564999999998e-01	5.3017194999999995e-01	1.3942385999999998e-01
-3.1400000000000000e-01	2.4466328000000001e-01	5.2821533999999992e-01	1.3895389000000000e-01
-3.1300000000000000e-01	2.4397803000000001e-01	5.2623169999999997e-01	1.3847785000000001e-01
-3.1200000000000000e-01	2.4329999999999999e-01	5.2421969999999996e-01	1.3799572999999998e-01
-3.1100000000000000e-01	2.4262888000000002e-01	5.2218065000000002e-01	1.3750762000000000e-01
-3.1000000000000000e-01	2.4196472000000002e-01	5.2011672999999992e-01	1.3701364999999999e-01
-3.0900000000000000e-01	2.4130733999999998e-01	5.1802815999999996e-01	1.3651387999999998e-01
-3.0800000000000000e-01	2.4065664000000003e-01	5.1591624999999997e-01	1.3600847999999999e-01
-3.0700000000000000e-01	2.4001233999999999e-01	5.1378357999999991e-01	1.3549768000000001e-01
-3.0599999999999999e-01	2.3937459999999999e-01	5.1162932999999999e-01	1.3498149000000001e-01
-3.0499999999999999e-01	2.3874318000000003e-01	5.0945728000000001e-01	1.3446026000000000e-01
-3.0399999999999999e-01	2.3811817000000002e-01	5.0726654999999998e-01	1.3393409000000001e-01
-3.0299999999999999e-01	2.3749906000000001e-01	5.0506052000000001e-01	1.3340322000000002e-01
-3.0199999999999999e-01	2.3688615000000002e-01	5.0283915000000001e-01	1.3286774999999998e-01
-3.0099999999999999e-01	2.3627910999999999e-01	5.0060586000000007e-01	1.3232816000000000e-01
-2.9999999999999999e-01	2.3567789000000000e-01	4.9836176999999998e-01	1.3178456000000002e-01
-2.9899999999999999e-01	2.3508266000000000e-01	4.9610652000000000e-01	1.3123719000000000e-01
-2.9799999999999999e-01	2.3449296000000003e-01	4.9384482000000002e-01	1.3068644000000001e-01
-2.9699999999999999e-01	2.3390898999999998e-01	4.9157683999999996e-01	1.3013251000000001e-01
-2.9599999999999999e-01	2.3333051000000002e-01	4.8930410000000002e-01	1.2957572999999997e-01
-2.9499999999999998e-01	2.3275736000000002e-01	4.8702816999999998e-01	1.2901622000000001e-01
-2.9399999999999998e-01	2.3218975999999997e-01	4.8475129000000000e-01	1.2845460000000000e-01
-2.9299999999999998e-01	2.3162721999999999e-01	4.8247582000000000e-01	1.2789087000000002e-01
-2.9199999999999998e-01	2.3107014000000001e-01	4.8020200999999996e-01	1.2732557999999999e-01
-2.9099999999999998e-01	2.3051811000000000e-01	4.7793284999999996e-01	1.2675887000000000e-01
-2.8999999999999998e-01	2.2997120999999998e-01	4.7566917000000003e-01	1.2619114000000001e-01
-2.8899999999999998e-01	2.2942921999999999e-01	4.7341180999999999e-01	1.2562255000000000e-01
-2.8799999999999998e-01	2.2889239000000003e-01	4.7116456999999995e-01	1.2505369999999999e-01
-2.8699999999999998e-01	2.2836021000000001e-01	4.6892782000000000e-01	1.2448462000000000e-01
-2.8599999999999998e-01	2.2783298000000002e-01	4.6670241000000001e-01	1.2391565000000000e-01
-2.8499999999999998e-01	2.2731048999999998e-01	4.6449083000000002e-01	1.2334713999999998e-01
-2.8399999999999997e-01	2.2679277000000000e-01	4.6229338999999997e-01	1.2277940000000001e-01
-2.8299999999999997e-01	2.2627966999999999e-01	4.6011276999999995e-01	1.2221269999999999e-01
-2.8199999999999997e-01	2.2577127000000000e-01	4.5795003000000001e-01	1.2164733000000001e-01
-2.8100000000000003e-01	2.2526717999999998e-01	4.5580564000000001e-01	1.2108345000000000e-01
-2.8000000000000003e-01	2.2476782999999997e-01	4.5368134000000004e-01	1.2052145000000002e-01
-2.7900000000000003e-01	2.2427275999999999e-01	4.5157749000000003e-01	1.1996136999999998e-01
-2.7800000000000002e-01	2.2378217000000000e-01	4.4949672999999996e-01	1.1940378000000000e-01
-2.7700000000000002e-01	2.2329586999999998e-01	4.4743921000000003e-01	1.1884865000000000e-01
-2.7600000000000002e-01	2.2281385000000001e-01	4.4540513999999998e-01	1.1829624999999999e-01
-2.7500000000000002e-01	2.2233609999999998e-01	4.4339729999999999e-01	1.1774682000000000e-01
-2.7400000000000002e-01	2.2186248000000000e-01	4.4141406999999999e-01	1.1720046000000001e-01
-2.7300000000000002e-01	2.2139317000000000e-01	4.3945803000000006e-01	1.1665757000000000e-01
-2.7200000000000002e-01	2.2092768999999998e-01	4.3753005999999994e-01	1.1611813000000000e-01
-2.7100000000000002e-01	2.2046647000000000e-01	4.3562954999999998e-01	1.1558234999999999e-01
-2.7000000000000002e-01	2.2000923999999999e-01	4.3375860999999999e-01	1.1505050000000000e-01
-2.6900000000000002e-01	2.1955583000000001e-01	4.3191571000000001e-01	1.1452246000000001e-01
-2.6800000000000002e-01	2.1910640000000001e-01	4.3010316999999998e-01	1.1399859000000000e-01
-2.6700000000000002e-01	2.1866074000000002e-01	4.2832096999999991e-01	1.1347903000000001e-01
-2.6600000000000001e-01	2.1821890999999999e-01	4.2656909999999992e-01	1.1296359000000000e-01
-2.6500000000000001e-01	2.1778085000000000e-01	4.2484837999999997e-01	1.1245272000000001e-01
-2.6400000000000001e-01	2.1734660000000000e-01	4.2315837000000001e-01	1.1194627000000001e-01
-2.6300000000000001e-01	2.1691591999999998e-01	4.2149940999999996e-01	1.1144447000000002e-01
-2.6200000000000001e-01	2.1648867000000002e-01	4.1987299999999994e-01	1.1094724000000000e-01
-2.6100000000000001e-01	2.1606512000000003e-01	4.1827832999999998e-01	1.1045482000000000e-01
-2.6000000000000001e-01	2.1564500000000000e-01	4.1671466000000001e-01	1.0996713000000000e-01
-2.5900000000000001e-01	2.1522832000000000e-01	4.1518353999999996e-01	1.0948413999999999e-01
-2.5800000000000001e-01	2.1481506000000000e-01	4.1368371000000004e-01	1.0900602000000001e-01
-2.5700000000000001e-01	2.1440500999999998e-01	4.1221639999999998e-01	1.0853280999999999e-01
-2.5600000000000001e-01	2.1399833000000001e-01	4.1078073999999998e-01	1.0806443000000000e-01
-2.5500000000000000e-01	2.1359479000000001e-01	4.0937643000000001e-01	1.0760090000000000e-01
-2.5400000000000000e-01	2.1319434000000001e-01	4.0800487000000002e-01	1.0714228000000001e-01
-2.5300000000000000e-01	2.1279690000000001e-01	4.0666434000000001e-01	1.0668847000000001e-01
-2.5200000000000000e-01	2.1240265999999999e-01	4.0535516999999999e-01	1.0623959000000001e-01
-2.5100000000000000e-01	2.1201122999999999e-01	4.0407711000000002e-01	1.0579556000000001e-01
-2.5000000000000000e-01	2.1162271999999999e-01	4.0282997999999998e-01	1.0535633000000000e-01
-2.4900000000000000e-01	2.1123702999999999e-01	4.0161360999999995e-01	1.0492182000000000e-01
-2.4800000000000000e-01	2.1085394999999998e-01	4.0042786000000002e-01	1.0449211000000000e-01
-2.4700000000000000e-01	2.1047364999999998e-01	3.9927283000000002e-01	1.0406717000000000e-01
-2.4600000000000000e-01	2.1009583999999998e-01	3.9814795000000003e-01	1.0364687000000000e-01
-2.4500000000000000e-01	2.0972071000000000e-01	3.9705177999999991e-01	1.0323122000000000e-01
-2.4399999999999999e-01	2.0934796000000000e-01	3.9598616999999992e-01	1.0282015000000000e-01
-2.4299999999999999e-01	2.0897763000000000e-01	3.9494934999999998e-01	1.0241362000000001e-01
-2.4199999999999999e-01	2.0860961000000000e-01	3.9394079000000004e-01	1.0201156000000000e-01
-2.4099999999999999e-01	2.0824381000000000e-01	3.9296114000000004e-01	1.0161395000000001e-01
-2.3999999999999999e-01	2.0788015000000001e-01	3.9200923999999998e-01	1.0122067000000000e-01
-2.3899999999999999e-01	2.0751860999999999e-01	3.9108463999999993e-01	1.0083170000000000e-01
-2.3799999999999999e-01	2.0715921999999998e-01	3.9018801000000003e-01	1.0044699000000000e-01
-2.3699999999999999e-01	2.0680178000000002e-01	3.8931813999999998e-01	1.0006648000000000e-01
-2.3599999999999999e-01	2.0644612999999998e-01	3.8847513000000000e-01	9.9690010000000009e-02
-2.3499999999999999e-01	2.0609237000000002e-01	3.8765864000000000e-01	9.9317659999999988e-02
-2.3400000000000001e-01	2.0574042000000001e-01	3.8686735000000000e-01	9.8949250000000002e-02
-2.3300000000000001e-01	2.0539010999999999e-01	3.8610123000000007e-01	9.8584749999999999e-02
-2.3200000000000001e-01	2.0504150999999998e-01	3.8536043999999992e-01	9.8224069999999997e-02
-2.3100000000000001e-01	2.0469456000000000e-01	3.8464392999999997e-01	9.7867240000000008e-02
-2.3000000000000001e-01	2.0434917000000000e-01	3.8395176000000003e-01	9.7514060000000000e-02
-2.2900000000000001e-01	2.0400531000000000e-01	3.8328333999999997e-01	9.7164539999999994e-02
-2.2800000000000001e-01	2.0366287999999999e-01	3.8263808000000005e-01	9.6818589999999996e-02
-2.2700000000000001e-01	2.0332200999999997e-01	3.8201595000000005e-01	9.6476180000000009e-02
-2.2600000000000001e-01	2.0298254000000002e-01	3.8141640999999998e-01	9.6137220000000009e-02
-2.2500000000000001e-01	2.0264439000000001e-01	3.8083865000000000e-01	9.5801620000000004e-02
-2.2400000000000000e-01	2.0230778999999999e-01	3.8028277999999999e-01	9.5469369999999998e-02
-2.2300000000000000e-01	2.0197249000000000e-01	3.7974810999999997e-01	9.5140410000000009e-02
-2.2200000000000000e-01	2.0163854999999997e-01	3.7923420000000002e-01	9.4814599999999999e-02
-2.2100000000000000e-01	2.0130610999999998e-01	3.7874026000000000e-01	9.4492030000000005e-02
-2.2000000000000000e-01	2.0097490000000001e-01	3.7826720000000003e-01	9.4172520000000010e-02
-2.1900000000000000e-01	2.0064532999999998e-01	3.7781283999999998e-01	9.3856079999999995e-02
-2.1800000000000000e-01	2.0031719000000001e-01	3.7737708999999997e-01	9.3542680000000017e-02
-2.1700000000000000e-01	1.9999050000000002e-01	3.7696106000000001e-01	9.3232199999999987e-02
-2.1600000000000000e-01	1.9966557000000001e-01	3.7656272000000002e-01	9.2924649999999998e-02
-2.1500000000000000e-01	1.9934216999999999e-01	3.7618146000000002e-01	9.2619969999999996e-02
-2.1400000000000000e-01	1.9902055000000002e-01	3.7581829999999999e-01	9.2318210000000012e-02
-2.1299999999999999e-01	1.9870067999999996e-01	3.7547117000000002e-01	9.2019170000000011e-02
-2.1199999999999999e-01	1.9838291000000002e-01	3.7514122999999999e-01	9.1722940000000003e-02
-2.1099999999999999e-01	1.9806700999999999e-01	3.7482592000000003e-01	9.1429490000000002e-02
-2.0999999999999999e-01	1.9775331000000002e-01	3.7452663999999997e-01	9.1138690000000008e-02
-2.0899999999999999e-01	1.9744199000000001e-01	3.7424234999999995e-01	9.0850670000000008e-02
-2.0799999999999999e-01	1.9713294999999997e-01	3.7397332999999994e-01	9.0565270000000003e-02
-2.0699999999999999e-01	1.9682666000000001e-01	3.7371734000000001e-01	9.0282580000000001e-02
-2.0599999999999999e-01	1.9652308000000002e-01	3.7347492000000004e-01	9.0002500000000013e-02
-2.0499999999999999e-01	1.9622255000000000e-01	3.7324585999999998e-01	8.9725109999999997e-02
-2.0399999999999999e-01	1.9592518000000000e-01	3.7302852999999997e-01	8.9450350000000012e-02
-2.0300000000000001e-01	1.9563107000000002e-01	3.7282367000000005e-01	8.9178199999999985e-02
-2.0200000000000001e-01	1.9534057000000002e-01	3.7263061000000003e-01	8.8908679999999990e-02
-2.0100000000000001e-01	1.9505403000000002e-01	3.7244822000000005e-01	8.8641820000000010e-02
-2.0000000000000001e-01	1.9477153000000000e-01	3.7227690000000002e-01	8.8377580000000011e-02
-1.9900000000000001e-01	1.9449334000000004e-01	3.7211526000000000e-01	8.8115990000000005e-02
-1.9800000000000001e-01	1.9421987999999998e-01	3.7196277999999999e-01	8.7857049999999992e-02
-1.9700000000000001e-01	1.9395123999999997e-01	3.7181927000000004e-01	8.7600779999999989e-02
-1.9600000000000001e-01	1.9368774000000002e-01	3.7168444000000006e-01	8.7347219999999989e-02
-1.9500000000000001e-01	1.9342995999999998e-01	3.7155731000000003e-01	8.7096370000000006e-02
-1.9400000000000001e-01	1.9317801000000001e-01	3.7143705999999999e-01	8.6848280000000000e-02
-1.9300000000000000e-01	1.9293230000000000e-01	3.7132381000000003e-01	8.6602959999999993e-02
-1.9200000000000000e-01	1.9269315000000001e-01	3.7121717999999998e-01	8.6360390000000009e-02
-1.9100000000000000e-01	1.9246107999999998e-01	3.7111590999999999e-01	8.6120719999999998e-02
-1.9000000000000000e-01	1.9223645000000000e-01	3.7101961000000000e-01	8.5883909999999994e-02
-1.8900000000000000e-01	1.9201950000000001e-01	3.7092761000000002e-01	8.5649980000000014e-02
-1.8800000000000000e-01	1.9181084999999998e-01	3.7083973999999992e-01	8.5419049999999996e-02
-1.8700000000000000e-01	1.9161098000000001e-01	3.7075450000000004e-01	8.5191130000000004e-02
-1.8600000000000000e-01	1.9142018000000002e-01	3.7067312000000002e-01	8.4966210000000000e-02
-1.8500000000000000e-01	1.9123917000000001e-01	3.7059288000000001e-01	8.4744490000000006e-02
-1.8400000000000000e-01	1.9106819000000000e-01	3.7051453000000006e-01	8.4525879999999998e-02
-1.8300000000000000e-01	1.9090813000000001e-01	3.7043731000000002e-01	8.4310510000000005e-02
-1.8200000000000000e-01	1.9075945999999999e-01	3.7036036000000006e-01	8.4098439999999997e-02
-1.8099999999999999e-01	1.9062267999999996e-01	3.7028348999999999e-01	8.3889740000000004e-02
-1.7999999999999999e-01	1.9049845000000001e-01	3.7020535999999998e-01	8.3684460000000002e-02
-1.7899999999999999e-01	1.9038739999999998e-01	3.7012567000000002e-01	8.3482699999999993e-02
-1.7799999999999999e-01	1.9029058999999998e-01	3.7004461999999999e-01	8.3284570000000002e-02
-1.7699999999999999e-01	1.9020824000000000e-01	3.6996022000000006e-01	8.3090079999999997e-02
-1.7599999999999999e-01	1.9014120999999998e-01	3.6987310000000001e-01	8.2899349999999997e-02
-1.7499999999999999e-01	1.9009039000000000e-01	3.6978254999999999e-01	8.2712430000000003e-02
-1.7399999999999999e-01	1.9005705999999997e-01	3.6968765999999992e-01	8.2529539999999998e-02
-1.7299999999999999e-01	1.9004154000000001e-01	3.6958791000000002e-01	8.2350660000000006e-02
-1.7199999999999999e-01	1.9004504000000003e-01	3.6948312999999999e-01	8.2175940000000003e-02
-1.7100000000000001e-01	1.9006830000000000e-01	3.6937191000000003e-01	8.2005429999999990e-02
-1.7000000000000001e-01	1.9011263000000000e-01	3.6925505999999997e-01	8.1839330000000016e-02
-1.6900000000000001e-01	1.9017940000000003e-01	3.6913059999999998e-01	8.1677760000000002e-02
-1.6800000000000001e-01	1.9026920000000000e-01	3.6899975000000002e-01	8.1520750000000003e-02
-1.6700000000000001e-01	1.9038358999999996e-01	3.6886090999999999e-01	8.1368490000000002e-02
-1.6600000000000001e-01	1.9052407000000002e-01	3.6871364000000001e-01	8.1221139999999997e-02
-1.6500000000000001e-01	1.9069189000000000e-01	3.6855871999999995e-01	8.1078800000000006e-02
-1.6400000000000001e-01	1.9088842000000000e-01	3.6839444000000005e-01	8.0941630000000001e-02
-1.6300000000000001e-01	1.9111549000000000e-01	3.6822127000000004e-01	8.0809750000000014e-02
-1.6200000000000001e-01	1.9137476000000000e-01	3.6803862000000004e-01	8.0683430000000000e-02
-1.6100000000000000e-01	1.9166793000000001e-01	3.6784544999999991e-01	8.0562780000000001e-02
-1.6000000000000000e-01	1.9199715000000001e-01	3.6764338999999996e-01	8.0447960000000013e-02
-1.5900000000000000e-01	1.9236421999999997e-01	3.6743021999999997e-01	8.0339220000000003e-02
-1.5800000000000000e-01	1.9277193000000001e-01	3.6720745999999999e-01	8.0236750000000009e-02
-1.5700000000000000e-01	1.9322199000000001e-01	3.6697352999999999e-01	8.0140759999999991e-02
-1.5600000000000000e-01	1.9371750999999998e-01	3.6672957000000000e-01	8.0051499999999998e-02
-1.5500000000000000e-01	1.9426127000000001e-01	3.6647490999999999e-01	7.9969250000000006e-02
-1.5400000000000000e-01	1.9485620999999997e-01	3.6620910000000001e-01	7.9894270000000003e-02
-1.5300000000000000e-01	1.9550575000000001e-01	3.6593386000000000e-01	7.9826819999999993e-02
-1.5200000000000000e-01	1.9621334999999998e-01	3.6564721000000006e-01	7.9767299999999999e-02
-1.5100000000000000e-01	1.9698249000000001e-01	3.6535026999999998e-01	7.9715949999999994e-02
-1.4999999999999999e-01	1.9781849000000001e-01	3.6504354000000000e-01	7.9673270000000004e-02
-1.4899999999999999e-01	1.9872508999999999e-01	3.6472668000000008e-01	7.9639600000000005e-02
-1.4799999999999999e-01	1.9970758000000000e-01	3.6440015000000003e-01	7.9615359999999996e-02
-1.4699999999999999e-01	2.0077178000000001e-01	3.6406458000000003e-01	7.9601109999999989e-02
-1.4599999999999999e-01	2.0192315000000002e-01	3.6371981999999997e-01	7.9597319999999999e-02
-1.4499999999999999e-01	2.0316964000000001e-01	3.6336628999999993e-01	7.9604680000000011e-02
-1.4399999999999999e-01	2.0451801000000000e-01	3.6300565999999995e-01	7.9623749999999993e-02
-1.4299999999999999e-01	2.0597645000000001e-01	3.6263628999999997e-01	7.9655259999999992e-02
-1.4199999999999999e-01	2.0755477999999999e-01	3.6226122999999999e-01	7.9700099999999996e-02
-1.4099999999999999e-01	2.0926315000000004e-01	3.6187907000000002e-01	7.9759089999999991e-02
-1.4000000000000001e-01	2.1111288000000003e-01	3.6149134999999999e-01	7.9833269999999998e-02
-1.3900000000000001e-01	2.1311635000000001e-01	3.6109906999999997e-01	7.9923720000000004e-02
-1.3800000000000001e-01	2.1528902999999999e-01	3.6070232000000002e-01	8.0031729999999995e-02
-1.3700000000000001e-01	2.1764651000000002e-01	3.6030277999999999e-01	8.0158660000000007e-02
-1.3600000000000001e-01	2.2020783999999999e-01	3.5990076999999998e-01	8.0306160000000001e-02
-1.3500000000000001e-01	2.2299308000000001e-01	3.5949744000000000e-01	8.0476010000000014e-02
-1.3400000000000001e-01	2.2602639999999999e-01	3.5909294000000003e-01	8.0670279999999997e-02
-1.3300000000000001e-01	2.2933305000000001e-01	3.5868989000000007e-01	8.0891110000000002e-02
-1.3200000000000001e-01	2.3294570999999997e-01	3.5828808999999995e-01	8.1141340000000006e-02
-1.3100000000000001e-01	2.3689797000000001e-01	3.5788935999999993e-01	8.1423919999999997e-02
-1.3000000000000000e-01	2.4122948000000000e-01	3.5749484000000009e-01	8.1742270000000006e-02
-1.2900000000000000e-01	2.4598593999999999e-01	3.5710519000000002e-01	8.2100390000000009e-02
-1.2800000000000000e-01	2.5121905999999999e-01	3.5672245000000002e-01	8.2502770000000003e-02
-1.2700000000000000e-01	2.5698978000000000e-01	3.5634785999999996e-01	8.2954790000000000e-02
-1.2600000000000000e-01	2.6336466999999997e-01	3.5598295999999996e-01	8.3462370000000008e-02
-1.2500000000000000e-01	2.7042199000000000e-01	3.5562912999999996e-01	8.4032610000000008e-02
-1.2400000000000000e-01	2.7825101000000002e-01	3.5528788999999994e-01	8.4673540000000005e-02
-1.2300000000000000e-01	2.8695210000000004e-01	3.5496149999999999e-01	8.5394620000000004e-02
-1.2200000000000000e-01	2.9663681999999997e-01	3.5465184000000000e-01	8.6206510000000014e-02
-1.2100000000000000e-01	3.0742475000000002e-01	3.5436046000000004e-01	8.7121410000000010e-02
-1.2000000000000000e-01	3.1944753000000004e-01	3.5408933999999997e-01	8.8153339999999997e-02
-1.1899999999999999e-01	3.3283658000000005e-01	3.5384098000000003e-01	8.9317670000000002e-02
-1.1799999999999999e-01	3.4771969000000003e-01	3.5361782000000003e-01	9.0631540000000010e-02
-1.1700000000000001e-01	3.6420689000000001e-01	3.5342103999999996e-01	9.2113239999999985e-02
-1.1600000000000001e-01	3.8235728000000002e-01	3.5325326999999995e-01	9.3780669999999997e-02
-1.1500000000000000e-01	4.0217126999999997e-01	3.5311552999999996e-01	9.5651550000000002e-02
-1.1400000000000000e-01	4.2355501000000001e-01	3.5300833999999998e-01	9.7740930000000004e-02
-1.1300000000000000e-01	4.4627364999999997e-01	3.5293109000000000e-01	1.0005838000000000e-01
-1.1200000000000000e-01	4.6996779000000000e-01	3.5288216000000006e-01	1.0260783000000000e-01
-1.1100000000000000e-01	4.9413880000000004e-01	3.5285915999999995e-01	1.0538465000000001e-01
-1.1000000000000000e-01	5.1819577000000006e-01	3.5285913999999996e-01	1.0837555000000000e-01
-1.0900000000000000e-01	5.4151901999999996e-01	3.5287884999999997e-01	1.1155943000000000e-01
-1.0800000000000000e-01	5.6353215000000001e-01	3.5291520000000004e-01	1.1490871999999999e-01
-1.0700000000000000e-01	5.8375933000000002e-01	3.5296743000000008e-01	1.1839088000000000e-01
-1.0600000000000000e-01	6.0185036000000014e-01	3.5303424000000000e-01	1.2196907000000001e-01
-1.0500000000000000e-01	6.1757624000000000e-01	3.5311691000000001e-01	1.2560228000000001e-01
-1.0400000000000000e-01	6.3080729000000002e-01	3.5321435000000001e-01	1.2924563000000000e-01
-1.0299999999999999e-01	6.4148254000000005e-01	3.5332695999999997e-01	1.3285063999999999e-01
-1.0199999999999999e-01	6.4959132000000008e-01	3.5345530999999997e-01	1.3636729999999997e-01
-1.0100000000000001e-01	6.5515385999999998e-01	3.5359886999999995e-01	1.3974644999999999e-01
-1.0000000000000001e-01	6.5820707000000001e-01	3.5375649000000003e-01	1.4294212000000001e-01
-9.9000000000000005e-02	6.5879571999999997e-01	3.5392774000000005e-01	1.4591382999999999e-01
-9.8000000000000004e-02	6.5695846999999996e-01	3.5411222000000003e-01	1.4862702000000000e-01
-9.7000000000000003e-02	6.5271926000000002e-01	3.5431013000000000e-01	1.5105208000000001e-01
-9.6000000000000002e-02	6.4608381000000004e-01	3.5452324000000002e-01	1.5316262000000000e-01
-9.5000000000000001e-02	6.3705133000000003e-01	3.5475426999999998e-01	1.5493429000000000e-01
-9.4000000000000000e-02	6.2564146999999992e-01	3.5500781999999997e-01	1.5634576000000000e-01
-9.2999999999999999e-02	6.1193591000000003e-01	3.5529035999999992e-01	1.5738220999999999e-01
-9.1999999999999998e-02	5.9612109999999996e-01	3.5560858000000001e-01	1.5804011000000001e-01
-9.0999999999999998e-02	5.7851153000000011e-01	3.5597232000000001e-01	1.5833024000000001e-01
-8.9999999999999997e-02	5.5953841000000004e-01	3.5638954000000006e-01	1.5827654000000002e-01
-8.8999999999999996e-02	5.3970593999999994e-01	3.5686635000000000e-01	1.5790988000000000e-01
-8.7999999999999995e-02	5.1952085000000003e-01	3.5740854000000000e-01	1.5725782999999999e-01
-8.6999999999999994e-02	4.9942715999999998e-01	3.5801827999999997e-01	1.5633505000000000e-01
-8.5999999999999993e-02	4.7976178000000003e-01	3.5869562999999999e-01	1.5513742999999999e-01
-8.5000000000000006e-02	4.6074124999999999e-01	3.5944043000000003e-01	1.5364250999999998e-01
-8.4000000000000005e-02	4.4247220000000004e-01	3.6025154999999992e-01	1.5181695000000001e-01
-8.3000000000000004e-02	4.2498852000000004e-01	3.6113058000000003e-01	1.4962930000000002e-01
-8.2000000000000003e-02	4.0828325999999998e-01	3.6207908999999999e-01	1.4706445000000001e-01
-8.1000000000000003e-02	3.9234172000000000e-01	3.6309882999999998e-01	1.4413520999999999e-01
-8.0000000000000002e-02	3.7716148999999999e-01	3.6419504000000003e-01	1.4088745000000000e-01
-7.9000000000000001e-02	3.6275419000000003e-01	3.6537215000000001e-01	1.3739597000000001e-01
-7.8000000000000000e-02	3.4914192999999999e-01	3.6663743999999993e-01	1.3375441999999998e-01
-7.6999999999999999e-02	3.3634682000000005e-01	3.6799539000000003e-01	1.3006108000000000e-01
-7.5999999999999998e-02	3.2438317999999999e-01	3.6945094999999994e-01	1.2640696999999998e-01
-7.4999999999999997e-02	3.1325122000000000e-01	3.7101080000000003e-01	1.2286695000000000e-01
-7.3999999999999996e-02	3.0294204000000002e-01	3.7268147000000013e-01	1.1949713000000001e-01
-7.2999999999999995e-02	2.9343819999999998e-01	3.7446752999999999e-01	1.1633539999999999e-01
-7.1999999999999995e-02	2.8472028999999999e-01	3.7637870000000001e-01	1.1340359999999999e-01
-7.0999999999999994e-02	2.7676740000000000e-01	3.7842230000000004e-01	1.1071113999999999e-01
-7.0000000000000007e-02	2.6956050999999998e-01	3.8061070999999996e-01	1.0825785000000000e-01
-6.9000000000000006e-02	2.6307829999999999e-01	3.8295574999999998e-01	1.0603623000000001e-01
-6.8000000000000005e-02	2.5729498000000001e-01	3.8547329000000002e-01	1.0403275000000001e-01
-6.7000000000000004e-02	2.5217603000000000e-01	3.8818009000000003e-01	1.0222940000000000e-01
-6.6000000000000003e-02	2.4767366999999998e-01	3.9109696000000005e-01	1.0060377000000001e-01
-6.5000000000000002e-02	2.4372485999999999e-01	3.9424614000000002e-01	9.9130429999999992e-02
-6.4000000000000001e-02	2.4024855000000001e-01	3.9765307999999999e-01	9.7781339999999994e-02
-6.3000000000000000e-02	2.3714663000000000e-01	4.0134857000000002e-01	9.6526969999999990e-02
-6.2000000000000000e-02	2.3430569000000001e-01	4.0536306000000000e-01	9.5337909999999998e-02
-6.0999999999999999e-02	2.3160196000000000e-01	4.0973572999999996e-01	9.4186389999999995e-02
-5.9999999999999998e-02	2.2890909000000001e-01	4.1450689999999996e-01	9.3048510000000001e-02
-5.8999999999999997e-02	2.2610816000000000e-01	4.1972429000000006e-01	9.1906009999999996e-02
-5.8000000000000003e-02	2.2309878000000000e-01	4.2544406999999995e-01	9.0748170000000003e-02
-5.7000000000000002e-02	2.1981276000000000e-01	4.3172736000000006e-01	8.9573180000000002e-02
-5.6000000000000001e-02	2.1622393000000001e-01	4.3864958999999992e-01	8.8388500000000009e-02
-5.5000000000000000e-02	2.1235392000000000e-01	4.4629949000000002e-01	8.7210239999999994e-02
-5.3999999999999999e-02	2.0827583999999999e-01	4.5477836999999999e-01	8.6062040000000006e-02
-5.2999999999999999e-02	2.0410833000000000e-01	4.6420623000000000e-01	8.4973049999999994e-02
-5.1999999999999998e-02	2.0000841999999999e-01	4.7472115000000004e-01	8.3975189999999991e-02
-5.0999999999999997e-02	1.9615930000000001e-01	4.8648226000000000e-01	8.3101640000000004e-02
-5.0000000000000003e-02	1.9276207000000001e-01	4.9966002999999998e-01	8.2384569999999990e-02
-4.9000000000000002e-02	1.9002336000000003e-01	5.1443394999999992e-01	8.1853540000000002e-02
-4.8000000000000001e-02	1.8815055000000000e-01	5.3097653999999994e-01	8.1534670000000004e-02
-4.7000000000000000e-02	1.8734459000000001e-01	5.4942948999999985e-01	8.1448950000000006e-02
-4.5999999999999999e-02	1.8779695000000002e-01	5.6986581999999997e-01	8.1611190000000000e-02
-4.4999999999999998e-02	1.8968369999999998e-01	5.9223623000000003e-01	8.2028589999999998e-02
-4.3999999999999997e-02	1.9316069000000000e-01	6.1631120000000006e-01	8.2698960000000002e-02
-4.2999999999999997e-02	1.9835419000000001e-01	6.4162429000000010e-01	8.3609639999999999e-02
-4.2000000000000003e-02	2.0535615000000002e-01	6.6744983999999996e-01	8.4737260000000009e-02
-4.1000000000000002e-02	2.1421259999999998e-01	6.9283359000000011e-01	8.6048750000000007e-02
-4.0000000000000001e-02	2.2492419000000000e-01	7.1670993999999999e-01	8.7505059999999996e-02
-3.9000000000000000e-02	2.3745248000000002e-01	7.3804405000000006e-01	8.9065169999999999e-02
-3.7999999999999999e-02	2.5173742000000005e-01	7.5597607000000000e-01	9.0690319999999991e-02
-3.6999999999999998e-02	2.6773047000000000e-01	7.6987156000000001e-01	9.2346489999999989e-02
-3.5999999999999997e-02	2.8541733999999996e-01	7.7928120999999995e-01	9.4004299999999999e-02
-3.5000000000000003e-02	3.0487118000000002e-01	7.8386557999999995e-01	9.5638719999999997e-02
-3.4000000000000002e-02	3.2627389000000001e-01	7.8335895000000000e-01	9.7230639999999993e-02
-3.3000000000000002e-02	3.4999208000000004e-01	7.7760992999999989e-01	9.8772690000000010e-02
-3.2000000000000001e-02	3.7656018000000002e-01	7.6669564999999995e-01	1.0027751999999999e-01
-3.1000000000000000e-02	4.0668074999999992e-01	7.5104645999999997e-01	1.0178788999999999e-01
-2.9999999999999999e-02	4.4102245000000001e-01	7.3150422999999998e-01	1.0337922000000001e-01
-2.9000000000000001e-02	4.7986371000000000e-01	7.0924946999999994e-01	1.0514706000000000e-01
-2.8000000000000001e-02	5.2259476999999999e-01	6.8560357999999999e-01	1.0717607000000001e-01
-2.7000000000000000e-02	5.6737421999999993e-01	6.6179617000000002e-01	1.0950119999999999e-01
-2.5999999999999999e-02	6.1132879000000007e-01	6.3879826000000006e-01	1.1208589999999999e-01
-2.5000000000000001e-02	6.5149493000000003e-01	6.1726099000000001e-01	1.1484364000000000e-01
-2.4000000000000000e-02	6.8592874999999998e-01	5.9757451000000006e-01	1.1768944000000001e-01
-2.3000000000000000e-02	7.1421323999999997e-01	5.7991948000000004e-01	1.2058222000000000e-01
-2.1999999999999999e-02	7.3711727999999999e-01	5.6433763999999997e-01	1.2352765000000000e-01
-2.1000000000000001e-02	7.5586283999999992e-01	5.5075095999999990e-01	1.2655096000000002e-01
-2.0000000000000000e-02	7.7152560000000003e-01	5.3900466999999996e-01	1.2966633999999999e-01
-1.9000000000000000e-02	7.8482847000000000e-01	5.2890190000000004e-01	1.3286560000000000e-01
-1.7999999999999999e-02	7.9619682999999997e-01	5.2022588000000003e-01	1.3612210000000000e-01
-1.7000000000000001e-02	8.0589805000000003e-01	5.1276832000000006e-01	1.3940137999999999e-01
-1.6000000000000000e-02	8.1413912999999993e-01	5.0633092999999996e-01	1.4266930000000000e-01
-1.4999999999999999e-02	8.2110368000000000e-01	5.0074045000000000e-01	1.4589425000000000e-01
-1.4000000000000000e-02	8.2695293000000003e-01	4.9584780999999994e-01	1.4904719000000000e-01
-1.2999999999999999e-02	8.3181412999999993e-01	4.9153132000000005e-01	1.5209897000000000e-01
-1.2000000000000000e-02	8.3577532000000010e-01	4.8769389000000002e-01	1.5502008000000000e-01
-1.0999999999999999e-02	8.3889228000000005e-01	4.8426792999999996e-01	1.5778122999999999e-01
-1.0000000000000000e-02	8.4120549000000000e-01	4.8120699000000000e-01	1.6035699000000000e-01
-8.9999999999999993e-03	8.4276430000000002e-01	4.7848826999999999e-01	1.6273084000000002e-01
-8.0000000000000002e-03	8.4364717000000000e-01	4.7611149000000003e-01	1.6489924000000000e-01
-7.0000000000000001e-03	8.4397128999999993e-01	4.7408975000000003e-01	1.6687404000000000e-01
-6.0000000000000001e-03	8.4388721000000011e-01	4.7244871999999993e-01	1.6868074000000000e-01
-5.0000000000000001e-03	8.4356084000000009e-01	4.7122041000000003e-01	1.7035406000000000e-01
-4.0000000000000001e-03	8.4315121999999998e-01	4.7043862999999997e-01	1.7193133999999999e-01
-3.0000000000000001e-03	8.4278958000000004e-01	4.7013222000000005e-01	1.7344709999999999e-01
-2.0000000000000000e-03	8.4256625000000007e-01	4.7031944999999992e-01	1.7492884000000003e-01
-1.0000000000000000e-03	8.4252030999999994e-01	4.7100902000000000e-01	1.7639487000000001e-01
0.0000000000000000e+00	8.4263485999999999e-01	4.7219173000000003e-01	1.7785324999999999e-01
1.0000000000000000e-03	8.4283028999999998e-01	4.7384166999999994e-01	1.7930170000000001e-01
2.0000000000000000e-03	8.4295692000000000e-01	4.7591668999999998e-01	1.8072732999999999e-01
3.0000000000000001e-03	8.4278633999999997e-01	4.7835990999999994e-01	1.8210682000000000e-01
4.0000000000000001e-03	8.4200512000000005e-01	4.8110423000000002e-01	1.8340665000000000e-01
5.0000000000000001e-03	8.4021610999999996e-01	4.8407855999999999e-01	1.8458411000000002e-01
6.0000000000000001e-03	8.3695233999999996e-01	4.8721470000000000e-01	1.8558937000000000e-01
7.0000000000000001e-03	8.3170903000000007e-01	4.9045629000000013e-01	1.8636909999999998e-01
8.0000000000000002e-03	8.2399606999999997e-01	4.9376560999999997e-01	1.8687197999999999e-01
8.9999999999999993e-03	8.1340441999999991e-01	4.9713380000000007e-01	1.8705622000000002e-01
1.0000000000000000e-02	7.9967718999999993e-01	5.0058491000000005e-01	1.8689802999999999e-01
1.0999999999999999e-02	7.8276907000000007e-01	5.0418350000000012e-01	1.8639923999999997e-01
1.2000000000000000e-02	7.6287463999999994e-01	5.0803410000000004e-01	1.8559185000000000e-01
1.2999999999999999e-02	7.4041509999999999e-01	5.1228967000000003e-01	1.8453757000000001e-01
1.4000000000000000e-02	7.1599210999999996e-01	5.1714839000000001e-01	1.8332296000000001e-01
1.4999999999999999e-02	6.9031482000000000e-01	5.2286150999999992e-01	1.8205109999999997e-01
1.6000000000000000e-02	6.6412705999999999e-01	5.2973676000000003e-01	1.8083248999999998e-01
1.7000000000000001e-02	6.3813889000000001e-01	5.3814834000000011e-01	1.7977755000000001e-01
1.7999999999999999e-02	6.1297938000000007e-01	5.4854890999999995e-01	1.7899184999999998e-01
1.9000000000000000e-02	5.8916544000000004e-01	5.6147993999999990e-01	1.7857325000000002e-01
2.0000000000000000e-02	5.6709094000000004e-01	5.7756973000000000e-01	1.7861225999999999e-01
2.1000000000000001e-02	5.4702967999999996e-01	5.9750718999999997e-01	1.7919199999999999e-01
2.1999999999999999e-02	5.2914605999999997e-01	6.2193529000000003e-01	1.8038713000000001e-01
2.3000000000000000e-02	5.1350629000000003e-01	6.5121031000000007e-01	1.8225709999999998e-01
2.4000000000000000e-02	5.0008615000000001e-01	6.8499151999999996e-01	1.8483147000000000e-01
2.5000000000000001e-02	4.8877420999999999e-01	7.2172220000000009e-01	1.8808579000000000e-01
2.5999999999999999e-02	4.7937448999999999e-01	7.5841322999999994e-01	1.9191944000000000e-01
2.7000000000000000e-02	4.7161356000000004e-01	7.9122234000000002e-01	1.9615499000000000e-01
2.8000000000000001e-02	4.6515687999999999e-01	8.1680613000000002e-01	2.0057132999999999e-01
2.9000000000000001e-02	4.5962749999999997e-01	8.3349072000000002e-01	2.0495072000000000e-01
2.9999999999999999e-02	4.5462459000000000e-01	8.4139142999999994e-01	2.0910699000000002e-01
3.1000000000000000e-02	4.4974692999999999e-01	8.4170665000000000e-01	2.1288989000000003e-01
3.2000000000000001e-02	4.4463481999999999e-01	8.3595010999999997e-01	2.1618420000000002e-01
3.3000000000000002e-02	4.3901235999999999e-01	8.2553922999999996e-01	2.1892098999999998e-01
3.4000000000000002e-02	4.3272730000000004e-01	8.1169223000000001e-01	2.2108586000000002e-01
3.5000000000000003e-02	4.2573814999999998e-01	7.9544828000000001e-01	2.2271901999999999e-01
3.5999999999999997e-02	4.1808613999999999e-01	7.7768593999999991e-01	2.2389422999999997e-01
3.6999999999999998e-02	4.0983824000000002e-01	7.5912109000000005e-01	2.2469517999999999e-01
3.7999999999999999e-02	4.0105655000000001e-01	7.4031493000000004e-01	2.2518955999999998e-01
3.9000000000000000e-02	3.9176325000000001e-01	7.2168822999999993e-01	2.2541294999999997e-01
4.0000000000000001e-02	3.8192661000000000e-01	7.0355587000000008e-01	2.2535225000000000e-01
4.1000000000000002e-02	3.7143720999999996e-01	6.8617106000000005e-01	2.2492448999999998e-01
4.2000000000000003e-02	3.6007029999999995e-01	6.6977251999999998e-01	2.2393699000000000e-01
4.2999999999999997e-02	3.4741158000000000e-01	6.5464025000000015e-01	2.2201540000000000e-01
4.3999999999999997e-02	3.3277262000000002e-01	6.4115876999999999e-01	2.1850209999999998e-01
4.4999999999999998e-02	3.1525919000000002e-01	6.2987757000000000e-01	2.1245425000000001e-01
4.5999999999999999e-02	2.9463818999999997e-01	6.2146931999999999e-01	2.0326737000000003e-01
4.7000000000000000e-02	2.7317379000000003e-01	6.1640304000000001e-01	1.9222196999999999e-01
4.8000000000000001e-02	2.5492337999999998e-01	6.1445790000000000e-01	1.8226493000000002e-01
4.9000000000000002e-02	2.4188327000000001e-01	6.1469583000000005e-01	1.7504302999999999e-01
5.0000000000000003e-02	2.3351250999999998e-01	6.1587441999999992e-01	1.7025701999999998e-01
5.0999999999999997e-02	2.2857253000000002e-01	6.1672620999999994e-01	1.6699228000000002e-01
5.1999999999999998e-02	2.2598779000000002e-01	6.1609601000000003e-01	1.6443525999999997e-01
5.2999999999999999e-02	2.2493227000000002e-01	6.1306106000000005e-01	1.6200572000000002e-01
5.3999999999999999e-02	2.2476076000000003e-01	6.0707219000000001e-01	1.5934109999999999e-01
5.5000000000000000e-02	2.2496055000000001e-01	5.9803396999999991e-01	1.5626913000000001e-01
5.6000000000000001e-02	2.2514893000000002e-01	5.8628722000000000e-01	1.5277475000000001e-01
5.7000000000000002e-02	2.2509018000000000e-01	5.7248679999999996e-01	1.4895700000000001e-01
5.8000000000000003e-02	2.2471043000000002e-01	5.5741079999999998e-01	1.4497792999999998e-01
[truncated: 1,880 more rows]
