# Supplementary material for: An electronic origin of charge order in infinite-layer nickelates
Source: Nat Commun. 2023 Sep 6;14:5477. doi: 10.1038/s41467-023-41236-3 (PMC10482875; doi:10.1038/s41467-023-41236-3)
Supplement: Supplementary file 3 — Source Data [file 41467_2023_41236_MOESM3_ESM.zip › Figure2/panel_b/data.txt]

#Figure 2b
#Nd occupancy vs J

#J(eV) CO(Ni1) CO(Ni2) PM(Ni)
0.7    8.80    8.18   8.72
0.8    8.77    8.14   8.69
0.9    8.73    8.12   8.64
1.0    8.68    8.11   8.55
