# Supplementary material for: An electronic origin of charge order in infinite-layer nickelates
Source: Nat Commun. 2023 Sep 6;14:5477. doi: 10.1038/s41467-023-41236-3 (PMC10482875; doi:10.1038/s41467-023-41236-3)
Supplement: Supplementary file 3 — Source Data [file 41467_2023_41236_MOESM3_ESM.zip › Figure2/panel_a/data.txt]

#Figure 2a
#Nd occupancy vs U

#U(eV) CO(Ni1) CO(Ni2) PM(Ni)
6      8.45   8.44    8.45  
8      8.52   8.31    8.47
10     8.68   8.11    8.55
12     8.80   8.05    8.70
