# Supplementary material for: An electronic origin of charge order in infinite-layer nickelates
Source: Nat Commun. 2023 Sep 6;14:5477. doi: 10.1038/s41467-023-41236-3 (PMC10482875; doi:10.1038/s41467-023-41236-3)
Supplement: Supplementary file 3 — Source Data [file 41467_2023_41236_MOESM3_ESM.zip › Figure3/panel_c_d/data.txt]

#Figure 3c and 3d
#PM spectral function
#omega(eV) Ni-dx2y2(1/eV) effective-s(1/eV)
-2.0000000000000000e+01	3.0450000000000002e-05	2.8549999999999999e-05
-1.9980000000000000e+01	3.0510000000000001e-05	2.8609999999999999e-05
-1.9960000000000001e+01	3.0580000000000002e-05	2.8660000000000000e-05
-1.9940000000000001e+01	3.0639999999999998e-05	2.8710000000000001e-05
-1.9920000000000002e+01	3.0700000000000001e-05	2.8770000000000001e-05
-1.9899999999999999e+01	3.0759999999999997e-05	2.8819999999999999e-05
-1.9879999999999999e+01	3.0820000000000000e-05	2.8880000000000001e-05
-1.9859999999999999e+01	3.0880000000000002e-05	2.8929999999999999e-05
-1.9840000000000000e+01	3.0939999999999999e-05	2.8989999999999999e-05
-1.9820000000000000e+01	3.1000000000000001e-05	2.9040000000000000e-05
-1.9800000000000001e+01	3.1069999999999999e-05	2.9099999999999999e-05
-1.9780000000000001e+01	3.1130000000000002e-05	2.9159999999999999e-05
-1.9760000000000002e+01	3.1189999999999998e-05	2.9210000000000000e-05
-1.9739999999999998e+01	3.1250000000000001e-05	2.9269999999999999e-05
-1.9719999999999999e+01	3.1319999999999998e-05	2.9320000000000000e-05
-1.9699999999999999e+01	3.1380000000000001e-05	2.9380000000000000e-05
-1.9680000000000000e+01	3.1439999999999997e-05	2.9439999999999999e-05
-1.9660000000000000e+01	3.1510000000000002e-05	2.9490000000000001e-05
-1.9640000000000001e+01	3.1569999999999998e-05	2.9550000000000000e-05
-1.9620000000000001e+01	3.1630000000000000e-05	2.9609999999999999e-05
-1.9600000000000001e+01	3.1699999999999998e-05	2.9660000000000001e-05
-1.9579999999999998e+01	3.1760000000000001e-05	2.9720000000000000e-05
-1.9559999999999999e+01	3.1829999999999998e-05	2.9779999999999999e-05
-1.9539999999999999e+01	3.1890000000000001e-05	2.9839999999999999e-05
-1.9520000000000000e+01	3.1959999999999999e-05	2.9899999999999998e-05
-1.9500000000000000e+01	3.2020000000000002e-05	2.9950000000000000e-05
-1.9480000000000000e+01	3.2089999999999999e-05	3.0009999999999999e-05
-1.9460000000000001e+01	3.2150000000000002e-05	3.0069999999999998e-05
-1.9440000000000001e+01	3.2220000000000000e-05	3.0130000000000001e-05
-1.9420000000000002e+01	3.2280000000000003e-05	3.0190000000000001e-05
-1.9399999999999999e+01	3.2350000000000000e-05	3.0250000000000000e-05
-1.9379999999999999e+01	3.2410000000000003e-05	3.0309999999999999e-05
-1.9359999999999999e+01	3.2480000000000001e-05	3.0360000000000001e-05
-1.9340000000000000e+01	3.2549999999999998e-05	3.0420000000000000e-05
-1.9320000000000000e+01	3.2610000000000001e-05	3.0480000000000000e-05
-1.9300000000000001e+01	3.2679999999999999e-05	3.0540000000000002e-05
-1.9280000000000001e+01	3.2750000000000003e-05	3.0599999999999998e-05
-1.9260000000000002e+01	3.2820000000000001e-05	3.0660000000000001e-05
-1.9239999999999998e+01	3.2879999999999997e-05	3.0719999999999997e-05
-1.9219999999999999e+01	3.2950000000000001e-05	3.0780000000000000e-05
-1.9199999999999999e+01	3.3019999999999999e-05	3.0849999999999998e-05
-1.9180000000000000e+01	3.3090000000000003e-05	3.0910000000000001e-05
-1.9160000000000000e+01	3.3160000000000001e-05	3.0970000000000003e-05
-1.9140000000000001e+01	3.3229999999999999e-05	3.1029999999999999e-05
-1.9120000000000001e+01	3.3300000000000003e-05	3.1090000000000002e-05
-1.9100000000000001e+01	3.3359999999999999e-05	3.1149999999999998e-05
-1.9079999999999998e+01	3.3429999999999997e-05	3.1210000000000001e-05
-1.9059999999999999e+01	3.3500000000000001e-05	3.1269999999999997e-05
-1.9039999999999999e+01	3.3569999999999999e-05	3.1340000000000001e-05
-1.9020000000000000e+01	3.3640000000000003e-05	3.1399999999999998e-05
-1.9000000000000000e+01	3.3710000000000001e-05	3.1460000000000000e-05
-1.8980000000000000e+01	3.3779999999999998e-05	3.1520000000000003e-05
-1.8960000000000001e+01	3.3859999999999998e-05	3.1590000000000001e-05
-1.8940000000000001e+01	3.3930000000000002e-05	3.1649999999999997e-05
-1.8920000000000002e+01	3.4000000000000000e-05	3.1710000000000000e-05
-1.8899999999999999e+01	3.4069999999999997e-05	3.1779999999999997e-05
-1.8879999999999999e+01	3.4140000000000002e-05	3.1840000000000000e-05
-1.8859999999999999e+01	3.4209999999999999e-05	3.1900000000000003e-05
-1.8840000000000000e+01	3.4289999999999999e-05	3.1970000000000001e-05
-1.8820000000000000e+01	3.4360000000000003e-05	3.2030000000000003e-05
-1.8800000000000001e+01	3.4430000000000001e-05	3.2100000000000001e-05
-1.8780000000000001e+01	3.4499999999999998e-05	3.2159999999999997e-05
-1.8760000000000002e+01	3.4579999999999998e-05	3.2230000000000001e-05
-1.8739999999999998e+01	3.4650000000000002e-05	3.2289999999999997e-05
-1.8719999999999999e+01	3.4720000000000000e-05	3.2360000000000002e-05
-1.8699999999999999e+01	3.4799999999999999e-05	3.2419999999999998e-05
-1.8680000000000000e+01	3.4870000000000003e-05	3.2490000000000002e-05
-1.8660000000000000e+01	3.4950000000000002e-05	3.2549999999999998e-05
-1.8640000000000001e+01	3.5020000000000000e-05	3.2620000000000003e-05
-1.8620000000000001e+01	3.5099999999999999e-05	3.2690000000000000e-05
-1.8600000000000001e+01	3.5169999999999997e-05	3.2750000000000003e-05
-1.8579999999999998e+01	3.5250000000000003e-05	3.2820000000000001e-05
-1.8559999999999999e+01	3.5320000000000001e-05	3.2889999999999999e-05
-1.8539999999999999e+01	3.5400000000000000e-05	3.2950000000000001e-05
-1.8520000000000000e+01	3.5469999999999998e-05	3.3019999999999999e-05
-1.8500000000000000e+01	3.5549999999999997e-05	3.3090000000000003e-05
-1.8480000000000000e+01	3.5630000000000003e-05	3.3160000000000001e-05
-1.8460000000000001e+01	3.5700000000000000e-05	3.3219999999999997e-05
-1.8440000000000001e+01	3.5780000000000000e-05	3.3290000000000001e-05
-1.8420000000000002e+01	3.5859999999999999e-05	3.3359999999999999e-05
-1.8399999999999999e+01	3.5939999999999998e-05	3.3429999999999997e-05
-1.8379999999999999e+01	3.6019999999999997e-05	3.3500000000000001e-05
-1.8359999999999999e+01	3.6090000000000002e-05	3.3569999999999999e-05
-1.8340000000000000e+01	3.6170000000000001e-05	3.3630000000000002e-05
-1.8320000000000000e+01	3.6250000000000000e-05	3.3699999999999999e-05
-1.8300000000000001e+01	3.6329999999999999e-05	3.3769999999999997e-05
-1.8280000000000001e+01	3.6409999999999999e-05	3.3840000000000001e-05
-1.8260000000000002e+01	3.6489999999999998e-05	3.3909999999999999e-05
-1.8239999999999998e+01	3.6569999999999997e-05	3.3980000000000003e-05
-1.8219999999999999e+01	3.6650000000000003e-05	3.4050000000000001e-05
-1.8199999999999999e+01	3.6730000000000002e-05	3.4119999999999999e-05
-1.8180000000000000e+01	3.6810000000000002e-05	3.4190000000000003e-05
-1.8160000000000000e+01	3.6890000000000001e-05	3.4270000000000002e-05
-1.8140000000000001e+01	3.6970000000000000e-05	3.4340000000000000e-05
-1.8120000000000001e+01	3.7049999999999999e-05	3.4409999999999998e-05
-1.8100000000000001e+01	3.7140000000000000e-05	3.4480000000000002e-05
-1.8079999999999998e+01	3.7219999999999999e-05	3.4550000000000000e-05
-1.8059999999999999e+01	3.7299999999999999e-05	3.4619999999999997e-05
-1.8039999999999999e+01	3.7379999999999998e-05	3.4700000000000003e-05
-1.8020000000000000e+01	3.7469999999999999e-05	3.4770000000000001e-05
-1.8000000000000000e+01	3.7549999999999998e-05	3.4839999999999998e-05
-1.7980000000000000e+01	3.7629999999999997e-05	3.4919999999999998e-05
-1.7960000000000001e+01	3.7719999999999998e-05	3.4990000000000002e-05
-1.7940000000000001e+01	3.7799999999999997e-05	3.5060000000000000e-05
-1.7920000000000002e+01	3.7889999999999998e-05	3.5139999999999999e-05
-1.7899999999999999e+01	3.7969999999999997e-05	3.5209999999999997e-05
-1.7879999999999999e+01	3.8059999999999998e-05	3.5280000000000001e-05
-1.7859999999999999e+01	3.8139999999999997e-05	3.5360000000000000e-05
-1.7840000000000000e+01	3.8229999999999998e-05	3.5429999999999998e-05
-1.7820000000000000e+01	3.8309999999999997e-05	3.5509999999999997e-05
-1.7800000000000001e+01	3.8399999999999998e-05	3.5580000000000002e-05
-1.7780000000000001e+01	3.8479999999999997e-05	3.5660000000000001e-05
-1.7760000000000002e+01	3.8569999999999998e-05	3.5740000000000000e-05
-1.7739999999999998e+01	3.8659999999999999e-05	3.5809999999999998e-05
-1.7719999999999999e+01	3.8750000000000000e-05	3.5889999999999997e-05
-1.7699999999999999e+01	3.8829999999999999e-05	3.5960000000000001e-05
-1.7680000000000000e+01	3.8920000000000000e-05	3.6040000000000001e-05
-1.7660000000000000e+01	3.9010000000000001e-05	3.6120000000000000e-05
-1.7640000000000001e+01	3.9100000000000002e-05	3.6189999999999997e-05
-1.7620000000000001e+01	3.9190000000000003e-05	3.6269999999999997e-05
-1.7600000000000001e+01	3.9279999999999997e-05	3.6350000000000003e-05
-1.7579999999999998e+01	3.9369999999999997e-05	3.6430000000000002e-05
-1.7559999999999999e+01	3.9459999999999998e-05	3.6510000000000001e-05
-1.7539999999999999e+01	3.9549999999999999e-05	3.6579999999999999e-05
-1.7520000000000000e+01	3.9640000000000000e-05	3.6659999999999998e-05
-1.7500000000000000e+01	3.9730000000000001e-05	3.6739999999999997e-05
-1.7480000000000000e+01	3.9820000000000002e-05	3.6820000000000003e-05
-1.7460000000000001e+01	3.9910000000000002e-05	3.6900000000000002e-05
-1.7440000000000001e+01	4.0009999999999998e-05	3.6980000000000002e-05
-1.7420000000000002e+01	4.0099999999999999e-05	3.7060000000000001e-05
-1.7399999999999999e+01	4.0190000000000000e-05	3.7140000000000000e-05
-1.7379999999999999e+01	4.0280000000000001e-05	3.7219999999999999e-05
-1.7359999999999999e+01	4.0380000000000003e-05	3.7299999999999999e-05
-1.7340000000000000e+01	4.0469999999999997e-05	3.7379999999999998e-05
-1.7320000000000000e+01	4.0559999999999998e-05	3.7459999999999997e-05
-1.7300000000000001e+01	4.0660000000000000e-05	3.7540000000000003e-05
-1.7280000000000001e+01	4.0750000000000001e-05	3.7629999999999997e-05
-1.7260000000000002e+01	4.0849999999999997e-05	3.7710000000000003e-05
-1.7239999999999998e+01	4.0939999999999998e-05	3.7790000000000002e-05
-1.7219999999999999e+01	4.1040000000000000e-05	3.7870000000000002e-05
-1.7199999999999999e+01	4.1140000000000003e-05	3.7960000000000002e-05
-1.7180000000000000e+01	4.1230000000000003e-05	3.8040000000000002e-05
-1.7160000000000000e+01	4.1329999999999999e-05	3.8120000000000001e-05
-1.7140000000000001e+01	4.1430000000000001e-05	3.8210000000000002e-05
-1.7120000000000001e+01	4.1529999999999997e-05	3.8290000000000001e-05
-1.7100000000000001e+01	4.1619999999999998e-05	3.8370000000000000e-05
-1.7079999999999998e+01	4.1720000000000000e-05	3.8460000000000001e-05
-1.7059999999999999e+01	4.1820000000000003e-05	3.8540000000000000e-05
-1.7039999999999999e+01	4.1919999999999998e-05	3.8630000000000001e-05
-1.7020000000000000e+01	4.2020000000000001e-05	3.8710000000000000e-05
-1.7000000000000000e+01	4.2120000000000003e-05	3.8800000000000001e-05
-1.6980000000000000e+01	4.2219999999999999e-05	3.8890000000000002e-05
-1.6960000000000001e+01	4.2320000000000001e-05	3.8970000000000001e-05
-1.6940000000000001e+01	4.2419999999999997e-05	3.9060000000000002e-05
-1.6920000000000002e+01	4.2519999999999999e-05	3.9150000000000003e-05
-1.6899999999999999e+01	4.2629999999999997e-05	3.9230000000000002e-05
-1.6879999999999999e+01	4.2729999999999999e-05	3.9320000000000003e-05
-1.6859999999999999e+01	4.2830000000000002e-05	3.9409999999999997e-05
-1.6840000000000000e+01	4.2929999999999997e-05	3.9499999999999998e-05
-1.6820000000000000e+01	4.3040000000000001e-05	3.9579999999999997e-05
-1.6800000000000001e+01	4.3139999999999997e-05	3.9669999999999998e-05
-1.6780000000000001e+01	4.3250000000000001e-05	3.9759999999999999e-05
-1.6760000000000002e+01	4.3350000000000003e-05	3.9850000000000000e-05
-1.6739999999999998e+01	4.3449999999999999e-05	3.9940000000000000e-05
-1.6719999999999999e+01	4.3560000000000003e-05	4.0030000000000001e-05
-1.6699999999999999e+01	4.3670000000000000e-05	4.0120000000000002e-05
-1.6680000000000000e+01	4.3770000000000003e-05	4.0210000000000003e-05
-1.6660000000000000e+01	4.3880000000000000e-05	4.0299999999999997e-05
-1.6640000000000001e+01	4.3989999999999997e-05	4.0389999999999998e-05
-1.6620000000000001e+01	4.4090000000000000e-05	4.0479999999999999e-05
-1.6600000000000001e+01	4.4199999999999997e-05	4.0570000000000000e-05
-1.6579999999999998e+01	4.4310000000000001e-05	4.0670000000000002e-05
-1.6559999999999999e+01	4.4419999999999998e-05	4.0760000000000003e-05
-1.6539999999999999e+01	4.4530000000000002e-05	4.0849999999999997e-05
-1.6520000000000000e+01	4.4640000000000000e-05	4.0939999999999998e-05
-1.6500000000000000e+01	4.4749999999999997e-05	4.1040000000000000e-05
-1.6480000000000000e+01	4.4860000000000001e-05	4.1130000000000001e-05
-1.6460000000000001e+01	4.4969999999999998e-05	4.1220000000000002e-05
-1.6440000000000001e+01	4.5080000000000002e-05	4.1319999999999997e-05
-1.6420000000000002e+01	4.5189999999999999e-05	4.1409999999999998e-05
-1.6399999999999999e+01	4.5309999999999998e-05	4.1510000000000001e-05
-1.6379999999999999e+01	4.5420000000000002e-05	4.1600000000000002e-05
-1.6359999999999999e+01	4.5529999999999999e-05	4.1699999999999997e-05
-1.6340000000000000e+01	4.5649999999999998e-05	4.1789999999999998e-05
-1.6320000000000000e+01	4.5760000000000002e-05	4.1890000000000000e-05
-1.6300000000000001e+01	4.5880000000000001e-05	4.1990000000000003e-05
-1.6280000000000001e+01	4.5989999999999998e-05	4.2079999999999997e-05
-1.6260000000000002e+01	4.6109999999999997e-05	4.2179999999999999e-05
-1.6239999999999998e+01	4.6220000000000001e-05	4.2280000000000002e-05
-1.6219999999999999e+01	4.6340000000000000e-05	4.2370000000000003e-05
-1.6199999999999999e+01	4.6459999999999999e-05	4.2469999999999998e-05
-1.6180000000000000e+01	4.6579999999999998e-05	4.2570000000000001e-05
-1.6160000000000000e+01	4.6690000000000002e-05	4.2670000000000003e-05
-1.6140000000000001e+01	4.6810000000000001e-05	4.2769999999999999e-05
-1.6120000000000001e+01	4.6930000000000000e-05	4.2870000000000001e-05
-1.6100000000000001e+01	4.7049999999999998e-05	4.2969999999999997e-05
-1.6079999999999998e+01	4.7169999999999997e-05	4.3069999999999999e-05
-1.6059999999999999e+01	4.7290000000000003e-05	4.3170000000000002e-05
-1.6039999999999999e+01	4.7410000000000002e-05	4.3269999999999997e-05
-1.6020000000000000e+01	4.7540000000000002e-05	4.3370000000000000e-05
-1.6000000000000000e+01	4.7660000000000001e-05	4.3470000000000002e-05
-1.5980000000000000e+01	4.7780000000000000e-05	4.3569999999999998e-05
-1.5960000000000001e+01	4.7899999999999999e-05	4.3680000000000002e-05
-1.5940000000000000e+01	4.8029999999999999e-05	4.3779999999999998e-05
-1.5920000000000000e+01	4.8149999999999998e-05	4.3880000000000000e-05
-1.5900000000000000e+01	4.8279999999999999e-05	4.3989999999999997e-05
-1.5880000000000001e+01	4.8399999999999997e-05	4.4090000000000000e-05
-1.5859999999999999e+01	4.8529999999999998e-05	4.4190000000000002e-05
-1.5840000000000000e+01	4.8649999999999997e-05	4.4299999999999999e-05
-1.5820000000000000e+01	4.8779999999999997e-05	4.4400000000000002e-05
-1.5800000000000001e+01	4.8909999999999998e-05	4.4509999999999999e-05
-1.5779999999999999e+01	4.9039999999999998e-05	4.4610000000000001e-05
-1.5760000000000000e+01	4.9169999999999998e-05	4.4719999999999999e-05
-1.5740000000000000e+01	4.9289999999999997e-05	4.4830000000000003e-05
-1.5720000000000001e+01	4.9419999999999998e-05	4.4929999999999998e-05
-1.5699999999999999e+01	4.9560000000000000e-05	4.5040000000000002e-05
-1.5680000000000000e+01	4.9690000000000000e-05	4.5150000000000000e-05
-1.5660000000000000e+01	4.9820000000000001e-05	4.5259999999999997e-05
-1.5640000000000001e+01	4.9950000000000001e-05	4.5359999999999999e-05
-1.5619999999999999e+01	5.0080000000000002e-05	4.5469999999999997e-05
-1.5600000000000000e+01	5.0219999999999997e-05	4.5580000000000001e-05
-1.5580000000000000e+01	5.0349999999999997e-05	4.5689999999999998e-05
-1.5560000000000000e+01	5.0479999999999998e-05	4.5800000000000002e-05
-1.5539999999999999e+01	5.0620000000000000e-05	4.5909999999999999e-05
-1.5520000000000000e+01	5.0750000000000000e-05	4.6020000000000003e-05
-1.5500000000000000e+01	5.0890000000000002e-05	4.6130000000000000e-05
-1.5480000000000000e+01	5.1029999999999998e-05	4.6239999999999998e-05
-1.5460000000000001e+01	5.1170000000000000e-05	4.6360000000000003e-05
-1.5440000000000000e+01	5.1300000000000000e-05	4.6470000000000001e-05
-1.5420000000000000e+01	5.1440000000000002e-05	4.6579999999999998e-05
-1.5400000000000000e+01	5.1579999999999997e-05	4.6690000000000002e-05
-1.5380000000000001e+01	5.1719999999999999e-05	4.6810000000000001e-05
-1.5359999999999999e+01	5.1860000000000002e-05	4.6919999999999998e-05
-1.5340000000000000e+01	5.1999999999999997e-05	4.7039999999999997e-05
-1.5320000000000000e+01	5.2150000000000000e-05	4.7150000000000001e-05
-1.5300000000000001e+01	5.2290000000000002e-05	4.7270000000000000e-05
-1.5279999999999999e+01	5.2429999999999998e-05	4.7379999999999997e-05
-1.5260000000000000e+01	5.2580000000000001e-05	4.7500000000000003e-05
-1.5240000000000000e+01	5.2719999999999997e-05	4.7610000000000000e-05
-1.5220000000000001e+01	5.2859999999999999e-05	4.7729999999999999e-05
-1.5199999999999999e+01	5.3010000000000002e-05	4.7849999999999998e-05
-1.5180000000000000e+01	5.3159999999999999e-05	4.7970000000000003e-05
-1.5160000000000000e+01	5.3300000000000001e-05	4.8080000000000000e-05
-1.5140000000000001e+01	5.3449999999999998e-05	4.8199999999999999e-05
-1.5119999999999999e+01	5.3600000000000002e-05	4.8319999999999998e-05
-1.5100000000000000e+01	5.3749999999999999e-05	4.8439999999999997e-05
-1.5080000000000000e+01	5.3900000000000002e-05	4.8560000000000003e-05
-1.5060000000000000e+01	5.4049999999999999e-05	4.8680000000000001e-05
-1.5039999999999999e+01	5.4200000000000003e-05	4.8800000000000000e-05
-1.5020000000000000e+01	5.4360000000000001e-05	4.8919999999999999e-05
-1.5000000000000000e+01	5.4509999999999998e-05	4.9050000000000000e-05
-1.4980000000000000e+01	5.4660000000000002e-05	4.9169999999999998e-05
-1.4960000000000001e+01	5.4820000000000000e-05	4.9289999999999997e-05
-1.4940000000000000e+01	5.4969999999999997e-05	4.9410000000000003e-05
-1.4920000000000000e+01	5.5130000000000002e-05	4.9539999999999997e-05
-1.4900000000000000e+01	5.5279999999999999e-05	4.9660000000000002e-05
-1.4880000000000001e+01	5.5439999999999998e-05	4.9790000000000003e-05
-1.4859999999999999e+01	5.5600000000000003e-05	4.9910000000000002e-05
-1.4840000000000000e+01	5.5760000000000001e-05	5.0040000000000002e-05
-1.4820000000000000e+01	5.5920000000000000e-05	5.0160000000000001e-05
-1.4800000000000001e+01	5.6079999999999998e-05	5.0290000000000001e-05
-1.4779999999999999e+01	5.6239999999999997e-05	5.0420000000000002e-05
-1.4760000000000000e+01	5.6400000000000002e-05	5.0540000000000001e-05
-1.4740000000000000e+01	5.6560000000000001e-05	5.0670000000000001e-05
-1.4720000000000001e+01	5.6730000000000001e-05	5.0800000000000002e-05
-1.4699999999999999e+01	5.6889999999999999e-05	5.0930000000000002e-05
-1.4680000000000000e+01	5.7059999999999999e-05	5.1060000000000002e-05
-1.4660000000000000e+01	5.7219999999999998e-05	5.1190000000000003e-05
-1.4640000000000001e+01	5.7389999999999998e-05	5.1320000000000003e-05
-1.4619999999999999e+01	5.7559999999999998e-05	5.1449999999999997e-05
-1.4600000000000000e+01	5.7729999999999998e-05	5.1579999999999997e-05
-1.4580000000000000e+01	5.7899999999999998e-05	5.1709999999999998e-05
-1.4560000000000000e+01	5.8069999999999998e-05	5.1839999999999998e-05
-1.4539999999999999e+01	5.8239999999999998e-05	5.1980000000000000e-05
-1.4520000000000000e+01	5.8409999999999998e-05	5.2110000000000001e-05
-1.4500000000000000e+01	5.8579999999999998e-05	5.2240000000000001e-05
-1.4480000000000000e+01	5.8760000000000000e-05	5.2380000000000003e-05
-1.4460000000000001e+01	5.8930000000000000e-05	5.2509999999999997e-05
-1.4440000000000000e+01	5.9110000000000002e-05	5.2649999999999999e-05
-1.4420000000000000e+01	5.9280000000000002e-05	5.2779999999999999e-05
-1.4400000000000000e+01	5.9460000000000003e-05	5.2920000000000002e-05
-1.4380000000000001e+01	5.9639999999999998e-05	5.3059999999999997e-05
-1.4359999999999999e+01	5.9820000000000000e-05	5.3199999999999999e-05
-1.4340000000000000e+01	6.0000000000000002e-05	5.3329999999999999e-05
-1.4320000000000000e+01	6.0180000000000003e-05	5.3470000000000001e-05
-1.4300000000000001e+01	6.0359999999999998e-05	5.3609999999999997e-05
-1.4279999999999999e+01	6.0540000000000000e-05	5.3749999999999999e-05
-1.4260000000000000e+01	6.0720000000000001e-05	5.3890000000000001e-05
-1.4240000000000000e+01	6.0909999999999998e-05	5.4030000000000003e-05
-1.4220000000000001e+01	6.1099999999999994e-05	5.4169999999999998e-05
-1.4199999999999999e+01	6.1279999999999996e-05	5.4320000000000002e-05
-1.4180000000000000e+01	6.1470000000000006e-05	5.4459999999999997e-05
-1.4160000000000000e+01	6.1660000000000003e-05	5.4599999999999999e-05
-1.4140000000000001e+01	6.1849999999999999e-05	5.4740000000000001e-05
-1.4119999999999999e+01	6.2039999999999996e-05	5.4889999999999998e-05
-1.4100000000000000e+01	6.2230000000000006e-05	5.5030000000000000e-05
-1.4080000000000000e+01	6.2420000000000002e-05	5.5179999999999997e-05
-1.4060000000000000e+01	6.2619999999999993e-05	5.5319999999999999e-05
-1.4039999999999999e+01	6.2810000000000003e-05	5.5470000000000003e-05
-1.4020000000000000e+01	6.3009999999999995e-05	5.5619999999999999e-05
-1.4000000000000000e+01	6.3200000000000005e-05	5.5770000000000003e-05
-1.3980000000000000e+01	6.3399999999999996e-05	5.5909999999999998e-05
-1.3960000000000001e+01	6.3600000000000001e-05	5.6060000000000002e-05
-1.3940000000000000e+01	6.3800000000000006e-05	5.6209999999999999e-05
-1.3920000000000000e+01	6.3999999999999997e-05	5.6360000000000002e-05
-1.3900000000000000e+01	6.4200000000000002e-05	5.6509999999999999e-05
-1.3880000000000001e+01	6.4410000000000002e-05	5.6660000000000003e-05
-1.3859999999999999e+01	6.4610000000000007e-05	5.6820000000000001e-05
-1.3840000000000000e+01	6.4820000000000006e-05	5.6969999999999998e-05
-1.3820000000000000e+01	6.5019999999999998e-05	5.7120000000000002e-05
-1.3800000000000001e+01	6.5229999999999997e-05	5.7269999999999999e-05
-1.3779999999999999e+01	6.5439999999999997e-05	5.7429999999999997e-05
-1.3760000000000000e+01	6.5649999999999997e-05	5.7580000000000001e-05
-1.3740000000000000e+01	6.5859999999999996e-05	5.7739999999999999e-05
-1.3720000000000001e+01	6.6069999999999996e-05	5.7899999999999998e-05
-1.3699999999999999e+01	6.6290000000000004e-05	5.8050000000000002e-05
-1.3680000000000000e+01	6.6500000000000004e-05	5.8210000000000000e-05
-1.3660000000000000e+01	6.6719999999999998e-05	5.8369999999999998e-05
-1.3640000000000001e+01	6.6929999999999998e-05	5.8529999999999997e-05
-1.3619999999999999e+01	6.7150000000000006e-05	5.8690000000000002e-05
-1.3600000000000000e+01	6.7370000000000000e-05	5.8850000000000001e-05
-1.3580000000000000e+01	6.7589999999999995e-05	5.9009999999999999e-05
-1.3560000000000000e+01	6.7810000000000003e-05	5.9169999999999998e-05
-1.3539999999999999e+01	6.8040000000000006e-05	5.9330000000000003e-05
-1.3520000000000000e+01	6.8260000000000000e-05	5.9490000000000001e-05
-1.3500000000000000e+01	6.8490000000000003e-05	5.9660000000000001e-05
-1.3480000000000000e+01	6.8709999999999998e-05	5.9820000000000000e-05
-1.3460000000000001e+01	6.8940000000000001e-05	5.9990000000000000e-05
-1.3440000000000000e+01	6.9170000000000004e-05	6.0149999999999998e-05
-1.3420000000000000e+01	6.9400000000000006e-05	6.0319999999999998e-05
-1.3400000000000000e+01	6.9640000000000004e-05	6.0479999999999997e-05
-1.3380000000000001e+01	6.9869999999999993e-05	6.0649999999999997e-05
-1.3359999999999999e+01	7.0099999999999996e-05	6.0819999999999997e-05
-1.3340000000000000e+01	7.0339999999999994e-05	6.0989999999999997e-05
-1.3320000000000000e+01	7.0580000000000005e-05	6.1160000000000004e-05
-1.3300000000000001e+01	7.0820000000000003e-05	6.1329999999999997e-05
-1.3279999999999999e+01	7.1060000000000001e-05	6.1500000000000004e-05
-1.3260000000000000e+01	7.1299999999999998e-05	6.1669999999999997e-05
-1.3240000000000000e+01	7.1539999999999996e-05	6.1840000000000004e-05
-1.3220000000000001e+01	7.1790000000000002e-05	6.2020000000000006e-05
-1.3199999999999999e+01	7.2039999999999995e-05	6.2189999999999999e-05
-1.3180000000000000e+01	7.2280000000000006e-05	6.2370000000000001e-05
-1.3160000000000000e+01	7.2529999999999998e-05	6.2539999999999994e-05
-1.3140000000000001e+01	7.2780000000000005e-05	6.2719999999999996e-05
-1.3119999999999999e+01	7.3040000000000005e-05	6.2890000000000003e-05
-1.3100000000000000e+01	7.3289999999999998e-05	6.3070000000000004e-05
-1.3080000000000000e+01	7.3540000000000004e-05	6.3250000000000006e-05
-1.3060000000000000e+01	7.3800000000000005e-05	6.3429999999999994e-05
-1.3039999999999999e+01	7.4060000000000006e-05	6.3609999999999996e-05
-1.3020000000000000e+01	7.4320000000000007e-05	6.3789999999999997e-05
-1.3000000000000000e+01	7.4579999999999994e-05	6.3969999999999999e-05
-1.2980000000000000e+01	7.4839999999999995e-05	6.4150000000000001e-05
-1.2960000000000001e+01	7.5110000000000004e-05	6.4339999999999997e-05
-1.2940000000000000e+01	7.5370000000000005e-05	6.4519999999999999e-05
-1.2920000000000000e+01	7.5640000000000001e-05	6.4709999999999995e-05
-1.2900000000000000e+01	7.5909999999999997e-05	6.4889999999999997e-05
-1.2880000000000001e+01	7.6180000000000006e-05	6.5079999999999994e-05
-1.2859999999999999e+01	7.6459999999999996e-05	6.5259999999999995e-05
-1.2840000000000000e+01	7.6730000000000006e-05	6.5450000000000005e-05
-1.2820000000000000e+01	7.7009999999999996e-05	6.5640000000000002e-05
-1.2800000000000001e+01	7.7290000000000000e-05	6.5829999999999998e-05
-1.2779999999999999e+01	7.7559999999999996e-05	6.6019999999999995e-05
-1.2760000000000000e+01	7.7849999999999995e-05	6.6210000000000005e-05
-1.2740000000000000e+01	7.8129999999999999e-05	6.6400000000000001e-05
-1.2720000000000001e+01	7.8410000000000003e-05	6.6600000000000006e-05
-1.2699999999999999e+01	7.8700000000000002e-05	6.6790000000000003e-05
-1.2680000000000000e+01	7.8990000000000001e-05	6.6979999999999999e-05
-1.2660000000000000e+01	7.9280000000000000e-05	6.7180000000000004e-05
-1.2640000000000001e+01	7.9569999999999999e-05	6.7379999999999995e-05
-1.2619999999999999e+01	7.9870000000000006e-05	6.7570000000000005e-05
-1.2600000000000000e+01	8.0160000000000005e-05	6.7769999999999997e-05
-1.2580000000000000e+01	8.0459999999999999e-05	6.7970000000000001e-05
-1.2560000000000000e+01	8.0760000000000006e-05	6.8170000000000006e-05
-1.2539999999999999e+01	8.1060000000000000e-05	6.8369999999999998e-05
-1.2520000000000000e+01	8.1370000000000002e-05	6.8570000000000002e-05
-1.2500000000000000e+01	8.1669999999999996e-05	6.8769999999999994e-05
-1.2480000000000000e+01	8.1979999999999998e-05	6.8979999999999993e-05
-1.2460000000000001e+01	8.2290000000000000e-05	6.9179999999999998e-05
-1.2440000000000000e+01	8.2600000000000002e-05	6.9389999999999998e-05
-1.2420000000000000e+01	8.2910000000000004e-05	6.9590000000000003e-05
-1.2400000000000000e+01	8.3230000000000001e-05	6.9800000000000003e-05
-1.2380000000000001e+01	8.3549999999999998e-05	7.0010000000000002e-05
-1.2359999999999999e+01	8.3869999999999995e-05	7.0220000000000002e-05
-1.2340000000000000e+01	8.4190000000000005e-05	7.0419999999999993e-05
-1.2320000000000000e+01	8.4510000000000002e-05	7.0640000000000001e-05
-1.2300000000000001e+01	8.4839999999999994e-05	7.0850000000000001e-05
-1.2279999999999999e+01	8.5169999999999999e-05	7.1060000000000001e-05
-1.2260000000000000e+01	8.5500000000000005e-05	7.1270000000000000e-05
-1.2240000000000000e+01	8.5829999999999996e-05	7.1489999999999995e-05
-1.2220000000000001e+01	8.6169999999999997e-05	7.1699999999999995e-05
-1.2199999999999999e+01	8.6500000000000002e-05	7.1920000000000003e-05
-1.2180000000000000e+01	8.6840000000000002e-05	7.2139999999999997e-05
-1.2160000000000000e+01	8.7180000000000002e-05	7.2360000000000005e-05
-1.2140000000000001e+01	8.7529999999999997e-05	7.2570000000000005e-05
-1.2119999999999999e+01	8.7869999999999997e-05	7.2789999999999999e-05
-1.2100000000000000e+01	8.8220000000000006e-05	7.3020000000000002e-05
-1.2080000000000000e+01	8.8570000000000001e-05	7.3239999999999997e-05
-1.2060000000000000e+01	8.8930000000000004e-05	7.3460000000000005e-05
-1.2039999999999999e+01	8.9279999999999999e-05	7.3689999999999994e-05
-1.2020000000000000e+01	8.9640000000000002e-05	7.3910000000000002e-05
-1.2000000000000000e+01	9.0000000000000006e-05	7.4140000000000005e-05
-1.1980000000000000e+01	9.0359999999999995e-05	7.4369999999999994e-05
-1.1960000000000001e+01	9.0729999999999994e-05	7.4590000000000002e-05
-1.1940000000000000e+01	9.1100000000000005e-05	7.4820000000000005e-05
-1.1920000000000000e+01	9.1470000000000003e-05	7.5060000000000003e-05
-1.1900000000000000e+01	9.1840000000000002e-05	7.5290000000000006e-05
-1.1880000000000001e+01	9.2219999999999995e-05	7.5519999999999995e-05
-1.1859999999999999e+01	9.2590000000000006e-05	7.5749999999999998e-05
-1.1840000000000000e+01	9.2979999999999994e-05	7.5989999999999996e-05
-1.1820000000000000e+01	9.3360000000000001e-05	7.6219999999999999e-05
-1.1800000000000001e+01	9.3750000000000002e-05	7.6459999999999996e-05
-1.1779999999999999e+01	9.4129999999999995e-05	7.6699999999999994e-05
-1.1760000000000000e+01	9.4530000000000005e-05	7.6940000000000005e-05
-1.1740000000000000e+01	9.4920000000000006e-05	7.7180000000000003e-05
-1.1720000000000001e+01	9.5320000000000002e-05	7.7420000000000001e-05
-1.1699999999999999e+01	9.5719999999999998e-05	7.7669999999999993e-05
-1.1680000000000000e+01	9.6119999999999995e-05	7.7910000000000005e-05
-1.1660000000000000e+01	9.6529999999999999e-05	7.8150000000000002e-05
-1.1640000000000001e+01	9.6940000000000004e-05	7.8399999999999995e-05
-1.1619999999999999e+01	9.7349999999999995e-05	7.8650000000000001e-05
-1.1600000000000000e+01	9.7759999999999999e-05	7.8899999999999993e-05
-1.1580000000000000e+01	9.8179999999999999e-05	7.9149999999999999e-05
-1.1560000000000000e+01	9.8599999999999998e-05	7.9400000000000006e-05
-1.1539999999999999e+01	9.9019999999999997e-05	7.9649999999999998e-05
-1.1520000000000000e+01	9.9450000000000005e-05	7.9900000000000004e-05
-1.1500000000000000e+01	9.9879999999999999e-05	8.0160000000000005e-05
-1.1480000000000000e+01	1.0030999999999999e-04	8.0409999999999998e-05
-1.1460000000000001e+01	1.0075000000000000e-04	8.0669999999999998e-05
-1.1440000000000000e+01	1.0119000000000000e-04	8.0929999999999999e-05
-1.1420000000000000e+01	1.0163000000000000e-04	8.1190000000000000e-05
-1.1400000000000000e+01	1.0207000000000000e-04	8.1450000000000001e-05
-1.1380000000000001e+01	1.0252000000000000e-04	8.1710000000000002e-05
-1.1359999999999999e+01	1.0298000000000001e-04	8.1979999999999998e-05
-1.1340000000000000e+01	1.0343000000000000e-04	8.2239999999999999e-05
-1.1320000000000000e+01	1.0389000000000000e-04	8.2509999999999994e-05
-1.1300000000000001e+01	1.0435000000000000e-04	8.2769999999999995e-05
-1.1279999999999999e+01	1.0482000000000000e-04	8.3040000000000005e-05
-1.1260000000000000e+01	1.0529000000000000e-04	8.3310000000000000e-05
-1.1240000000000000e+01	1.0576000000000000e-04	8.3579999999999996e-05
-1.1220000000000001e+01	1.0623000000000000e-04	8.3860000000000000e-05
-1.1199999999999999e+01	1.0671000000000000e-04	8.4129999999999996e-05
-1.1180000000000000e+01	1.0720000000000000e-04	8.4410000000000000e-05
-1.1160000000000000e+01	1.0768000000000000e-04	8.4679999999999996e-05
-1.1140000000000001e+01	1.0818000000000000e-04	8.4960000000000000e-05
-1.1119999999999999e+01	1.0867000000000000e-04	8.5240000000000004e-05
-1.1100000000000000e+01	1.0917000000000000e-04	8.5519999999999994e-05
-1.1080000000000000e+01	1.0967000000000000e-04	8.5799999999999998e-05
-1.1060000000000000e+01	1.1017000000000000e-04	8.6089999999999997e-05
-1.1039999999999999e+01	1.1068000000000000e-04	8.6370000000000001e-05
-1.1020000000000000e+01	1.1120000000000001e-04	8.6660000000000000e-05
-1.1000000000000000e+01	1.1171000000000000e-04	8.6949999999999999e-05
-1.0980000000000000e+01	1.1224000000000000e-04	8.7239999999999998e-05
-1.0960000000000001e+01	1.1276000000000000e-04	8.7529999999999997e-05
-1.0940000000000000e+01	1.1328999999999999e-04	8.7819999999999996e-05
-1.0920000000000000e+01	1.1382000000000000e-04	8.8109999999999995e-05
-1.0900000000000000e+01	1.1436000000000000e-04	8.8410000000000002e-05
-1.0880000000000001e+01	1.1490000000000000e-04	8.8700000000000001e-05
-1.0859999999999999e+01	1.1545000000000000e-04	8.8999999999999995e-05
-1.0840000000000000e+01	1.1600000000000000e-04	8.9300000000000002e-05
-1.0820000000000000e+01	1.1655000000000000e-04	8.9599999999999996e-05
-1.0800000000000001e+01	1.1711000000000000e-04	8.9909999999999998e-05
-1.0779999999999999e+01	1.1767000000000000e-04	9.0210000000000005e-05
-1.0760000000000000e+01	1.1824000000000001e-04	9.0519999999999994e-05
-1.0740000000000000e+01	1.1881000000000000e-04	9.0820000000000001e-05
-1.0720000000000001e+01	1.1938999999999999e-04	9.1130000000000003e-05
-1.0699999999999999e+01	1.1997000000000001e-04	9.1440000000000005e-05
-1.0680000000000000e+01	1.2056000000000000e-04	9.1760000000000002e-05
-1.0660000000000000e+01	1.2115000000000000e-04	9.2070000000000004e-05
-1.0640000000000001e+01	1.2174000000000000e-04	9.2380000000000007e-05
-1.0619999999999999e+01	1.2234000000000000e-04	9.2700000000000004e-05
-1.0600000000000000e+01	1.2295000000000001e-04	9.3020000000000000e-05
-1.0580000000000000e+01	1.2355999999999999e-04	9.3339999999999997e-05
-1.0560000000000000e+01	1.2417000000000000e-04	9.3659999999999994e-05
-1.0539999999999999e+01	1.2479000000000000e-04	9.3990000000000000e-05
-1.0520000000000000e+01	1.2541000000000001e-04	9.4309999999999997e-05
-1.0500000000000000e+01	1.2604000000000001e-04	9.4640000000000002e-05
-1.0480000000000000e+01	1.2668000000000000e-04	9.4969999999999994e-05
-1.0460000000000001e+01	1.2731999999999999e-04	9.5299999999999999e-05
-1.0440000000000000e+01	1.2795999999999999e-04	9.5630000000000004e-05
-1.0420000000000000e+01	1.2861000000000000e-04	9.5959999999999996e-05
-1.0400000000000000e+01	1.2926999999999999e-04	9.6299999999999996e-05
-1.0380000000000001e+01	1.2993000000000000e-04	9.6639999999999996e-05
-1.0359999999999999e+01	1.3059000000000001e-04	9.6979999999999996e-05
-1.0340000000000000e+01	1.3127000000000001e-04	9.7319999999999997e-05
-1.0320000000000000e+01	1.3193999999999999e-04	9.7659999999999997e-05
-1.0300000000000001e+01	1.3263000000000001e-04	9.7999999999999997e-05
-1.0279999999999999e+01	1.3331000000000001e-04	9.8350000000000005e-05
-1.0260000000000000e+01	1.3401000000000000e-04	9.8700000000000000e-05
-1.0240000000000000e+01	1.3470999999999999e-04	9.9049999999999995e-05
-1.0220000000000001e+01	1.3541000000000001e-04	9.9400000000000004e-05
-1.0199999999999999e+01	1.3613000000000001e-04	9.9759999999999994e-05
-1.0180000000000000e+01	1.3684000000000000e-04	1.0011000000000000e-04
-1.0160000000000000e+01	1.3757000000000000e-04	1.0047000000000001e-04
-1.0140000000000001e+01	1.3830000000000000e-04	1.0083000000000000e-04
-1.0119999999999999e+01	1.3903000000000000e-04	1.0119000000000000e-04
-1.0100000000000000e+01	1.3977999999999999e-04	1.0155000000000000e-04
-1.0080000000000000e+01	1.4051999999999999e-04	1.0192000000000000e-04
-1.0060000000000000e+01	1.4128000000000000e-04	1.0229000000000000e-04
-1.0039999999999999e+01	1.4203999999999999e-04	1.0266000000000000e-04
-1.0020000000000000e+01	1.4281000000000000e-04	1.0302999999999999e-04
-1.0000000000000000e+01	1.4358000000000000e-04	1.0340000000000001e-04
-9.9800000000000004e+00	1.4436000000000001e-04	1.0378000000000000e-04
-9.9600000000000009e+00	1.4515000000000000e-04	1.0416000000000001e-04
-9.9399999999999995e+00	1.4594000000000000e-04	1.0454000000000000e-04
-9.9199999999999999e+00	1.4673999999999999e-04	1.0492000000000001e-04
-9.9000000000000004e+00	1.4755000000000001e-04	1.0530000000000000e-04
-9.8800000000000008e+00	1.4836999999999999e-04	1.0569000000000000e-04
-9.8599999999999994e+00	1.4919000000000000e-04	1.0608000000000000e-04
-9.8399999999999999e+00	1.5002000000000000e-04	1.0647000000000000e-04
-9.8200000000000003e+00	1.5086000000000000e-04	1.0686000000000000e-04
-9.8000000000000007e+00	1.5170000000000000e-04	1.0725000000000000e-04
-9.7799999999999994e+00	1.5254999999999999e-04	1.0765000000000000e-04
-9.7599999999999998e+00	1.5341000000000001e-04	1.0805000000000000e-04
-9.7400000000000002e+00	1.5427999999999999e-04	1.0844999999999999e-04
-9.7200000000000006e+00	1.5515000000000000e-04	1.0885000000000000e-04
-9.6999999999999993e+00	1.5603000000000001e-04	1.0925999999999999e-04
-9.6799999999999997e+00	1.5692000000000001e-04	1.0967000000000000e-04
-9.6600000000000001e+00	1.5782000000000000e-04	1.1008000000000000e-04
-9.6400000000000006e+00	1.5872000000000000e-04	1.1048999999999999e-04
-9.6199999999999992e+00	1.5964000000000001e-04	1.1090999999999999e-04
-9.5999999999999996e+00	1.6055999999999999e-04	1.1132000000000000e-04
-9.5800000000000001e+00	1.6149000000000000e-04	1.1174000000000000e-04
-9.5600000000000005e+00	1.6243000000000000e-04	1.1217000000000001e-04
-9.5399999999999991e+00	1.6337000000000000e-04	1.1259000000000000e-04
-9.5199999999999996e+00	1.6432999999999999e-04	1.1302000000000000e-04
-9.5000000000000000e+00	1.6529000000000001e-04	1.1345000000000001e-04
-9.4800000000000004e+00	1.6626000000000000e-04	1.1388000000000000e-04
-9.4600000000000009e+00	1.6725000000000000e-04	1.1432000000000000e-04
-9.4399999999999995e+00	1.6824000000000000e-04	1.1475000000000000e-04
-9.4199999999999999e+00	1.6923000000000000e-04	1.1519000000000000e-04
-9.4000000000000004e+00	1.7024000000000000e-04	1.1563000000000000e-04
-9.3800000000000008e+00	1.7126000000000001e-04	1.1608000000000000e-04
-9.3599999999999994e+00	1.7228999999999999e-04	1.1653000000000000e-04
-9.3399999999999999e+00	1.7332000000000000e-04	1.1697999999999999e-04
-9.3200000000000003e+00	1.7437000000000000e-04	1.1743000000000001e-04
-9.3000000000000007e+00	1.7542999999999999e-04	1.1788000000000000e-04
-9.2799999999999994e+00	1.7649000000000001e-04	1.1834000000000000e-04
-9.2599999999999998e+00	1.7757000000000000e-04	1.1880000000000000e-04
-9.2400000000000002e+00	1.7865000000000001e-04	1.1926000000000001e-04
-9.2200000000000006e+00	1.7975000000000001e-04	1.1972999999999999e-04
-9.1999999999999993e+00	1.8085000000000000e-04	1.2019999999999999e-04
-9.1799999999999997e+00	1.8196999999999999e-04	1.2066999999999999e-04
-9.1600000000000001e+00	1.8310000000000001e-04	1.2115000000000000e-04
-9.1400000000000006e+00	1.8422999999999999e-04	1.2162000000000000e-04
-9.1199999999999992e+00	1.8537999999999999e-04	1.2210000000000001e-04
-9.0999999999999996e+00	1.8654000000000001e-04	1.2258000000000001e-04
-9.0800000000000001e+00	1.8771000000000000e-04	1.2307000000000000e-04
-9.0600000000000005e+00	1.8888999999999999e-04	1.2355999999999999e-04
-9.0399999999999991e+00	1.9008000000000000e-04	1.2405000000000001e-04
-9.0199999999999996e+00	1.9128999999999999e-04	1.2454999999999999e-04
-9.0000000000000000e+00	1.9249999999999999e-04	1.2504000000000001e-04
-8.9800000000000004e+00	1.9373000000000000e-04	1.2553999999999999e-04
-8.9600000000000009e+00	1.9497000000000001e-04	1.2605000000000000e-04
-8.9399999999999995e+00	1.9621999999999999e-04	1.2655000000000001e-04
-8.9199999999999999e+00	1.9748000000000001e-04	1.2705999999999999e-04
-8.9000000000000004e+00	1.9875000000000001e-04	1.2757999999999999e-04
-8.8800000000000008e+00	2.0003999999999999e-04	1.2809000000000000e-04
-8.8599999999999994e+00	2.0133999999999999e-04	1.2861000000000000e-04
-8.8399999999999999e+00	2.0264999999999999e-04	1.2913000000000001e-04
-8.8200000000000003e+00	2.0398000000000001e-04	1.2966000000000000e-04
-8.8000000000000007e+00	2.0531999999999999e-04	1.3019000000000000e-04
-8.7799999999999994e+00	2.0667000000000000e-04	1.3072000000000000e-04
-8.7599999999999998e+00	2.0803000000000000e-04	1.3124999999999999e-04
-8.7400000000000002e+00	2.0940999999999999e-04	1.3179000000000001e-04
-8.7200000000000006e+00	2.1080000000000000e-04	1.3233000000000000e-04
-8.6999999999999993e+00	2.1221000000000000e-04	1.3287999999999999e-04
-8.6799999999999997e+00	2.1363000000000000e-04	1.3343000000000000e-04
-8.6600000000000001e+00	2.1505999999999999e-04	1.3397999999999999e-04
-8.6400000000000006e+00	2.1651000000000000e-04	1.3453000000000000e-04
-8.6199999999999992e+00	2.1797000000000000e-04	1.3509000000000001e-04
-8.5999999999999996e+00	2.1944999999999999e-04	1.3566000000000001e-04
-8.5800000000000001e+00	2.2094000000000001e-04	1.3621999999999999e-04
-8.5600000000000005e+00	2.2245000000000001e-04	1.3679000000000000e-04
-8.5399999999999991e+00	2.2397000000000001e-04	1.3736000000000000e-04
-8.5199999999999996e+00	2.2551000000000000e-04	1.3794000000000000e-04
-8.5000000000000000e+00	2.2707000000000001e-04	1.3852000000000000e-04
-8.4800000000000004e+00	2.2864000000000001e-04	1.3910999999999999e-04
-8.4600000000000009e+00	2.3022000000000000e-04	1.3969000000000001e-04
-8.4399999999999995e+00	2.3182000000000001e-04	1.4028000000000001e-04
-8.4199999999999999e+00	2.3343999999999999e-04	1.4087999999999999e-04
-8.4000000000000004e+00	2.3508000000000001e-04	1.4148000000000001e-04
-8.3800000000000008e+00	2.3672999999999999e-04	1.4207999999999999e-04
-8.3599999999999994e+00	2.3839999999999999e-04	1.4269000000000000e-04
-8.3399999999999999e+00	2.4008999999999999e-04	1.4329999999999999e-04
-8.3200000000000003e+00	2.4179000000000000e-04	1.4391000000000000e-04
-8.3000000000000007e+00	2.4351000000000000e-04	1.4453000000000000e-04
-8.2799999999999994e+00	2.4525000000000003e-04	1.4516000000000000e-04
-8.2599999999999998e+00	2.4700999999999998e-04	1.4578000000000000e-04
-8.2400000000000002e+00	2.4878999999999998e-04	1.4641000000000000e-04
-8.2200000000000006e+00	2.5059000000000002e-04	1.4705000000000000e-04
-8.1999999999999993e+00	2.5240000000000001e-04	1.4768999999999999e-04
-8.1799999999999997e+00	2.5422999999999998e-04	1.4833000000000001e-04
-8.1600000000000001e+00	2.5609000000000000e-04	1.4898000000000000e-04
-8.1400000000000006e+00	2.5796000000000000e-04	1.4962999999999999e-04
-8.1199999999999992e+00	2.5986000000000000e-04	1.5029000000000000e-04
-8.0999999999999996e+00	2.6176999999999998e-04	1.5095000000000001e-04
-8.0800000000000001e+00	2.6370000000000001e-04	1.5160999999999999e-04
-8.0600000000000005e+00	2.6565999999999997e-04	1.5228000000000000e-04
-8.0399999999999991e+00	2.6763999999999998e-04	1.5296000000000000e-04
-8.0199999999999996e+00	2.6962999999999998e-04	1.5364000000000000e-04
-8.0000000000000000e+00	2.7166000000000001e-04	1.5432000000000000e-04
-7.9800000000000004e+00	2.7369999999999998e-04	1.5500999999999999e-04
-7.9600000000000000e+00	2.7576000000000000e-04	1.5569999999999999e-04
-7.9400000000000004e+00	2.7785000000000000e-04	1.5640000000000001e-04
-7.9199999999999999e+00	2.7996000000000000e-04	1.5710000000000000e-04
-7.9000000000000004e+00	2.8208999999999998e-04	1.5779999999999999e-04
-7.8799999999999999e+00	2.8425000000000000e-04	1.5851999999999999e-04
-7.8600000000000003e+00	2.8643000000000001e-04	1.5923000000000001e-04
-7.8399999999999999e+00	2.8864000000000000e-04	1.5995000000000001e-04
-7.8200000000000003e+00	2.9086999999999998e-04	1.6068000000000001e-04
-7.7999999999999998e+00	2.9312000000000001e-04	1.6140999999999999e-04
-7.7800000000000002e+00	2.9540000000000002e-04	1.6215000000000001e-04
-7.7599999999999998e+00	2.9771000000000002e-04	1.6289000000000001e-04
-7.7400000000000002e+00	3.0004000000000001e-04	1.6363000000000000e-04
-7.7199999999999998e+00	3.0239999999999998e-04	1.6437999999999999e-04
-7.7000000000000002e+00	3.0478999999999999e-04	1.6514000000000001e-04
-7.6799999999999997e+00	3.0719999999999999e-04	1.6589999999999999e-04
-7.6600000000000001e+00	3.0964000000000002e-04	1.6667000000000000e-04
-7.6399999999999997e+00	3.1210999999999999e-04	1.6744000000000001e-04
-7.6200000000000001e+00	3.1461000000000000e-04	1.6822000000000001e-04
-7.5999999999999996e+00	3.1712999999999999e-04	1.6899999999999999e-04
-7.5800000000000001e+00	3.1969000000000002e-04	1.6979000000000001e-04
-7.5599999999999996e+00	3.2227999999999998e-04	1.7059000000000000e-04
-7.5400000000000000e+00	3.2488999999999999e-04	1.7139000000000000e-04
-7.5199999999999996e+00	3.2754000000000003e-04	1.7218999999999999e-04
-7.5000000000000000e+00	3.3021000000000000e-04	1.7301000000000000e-04
-7.4800000000000004e+00	3.3292000000000000e-04	1.7382000000000001e-04
-7.4600000000000000e+00	3.3565999999999999e-04	1.7464999999999999e-04
-7.4400000000000004e+00	3.3844000000000002e-04	1.7547999999999999e-04
-7.4199999999999999e+00	3.4123999999999998e-04	1.7631000000000000e-04
-7.4000000000000004e+00	3.4408000000000003e-04	1.7715000000000000e-04
-7.3799999999999999e+00	3.4696000000000000e-04	1.7799999999999999e-04
-7.3600000000000003e+00	3.4987000000000001e-04	1.7885000000000001e-04
-7.3399999999999999e+00	3.5281000000000001e-04	1.7971000000000000e-04
-7.3200000000000003e+00	3.5578999999999998e-04	1.8058000000000001e-04
-7.2999999999999998e+00	3.5879999999999999e-04	1.8144999999999999e-04
-7.2800000000000002e+00	3.6185999999999998e-04	1.8233000000000000e-04
-7.2599999999999998e+00	3.6495000000000001e-04	1.8322000000000000e-04
-7.2400000000000002e+00	3.6807000000000002e-04	1.8411000000000000e-04
-7.2199999999999998e+00	3.7124000000000000e-04	1.8500999999999999e-04
-7.2000000000000002e+00	3.7444000000000003e-04	1.8590999999999999e-04
-7.1799999999999997e+00	3.7769000000000002e-04	1.8682000000000000e-04
-7.1600000000000001e+00	3.8097000000000001e-04	1.8773999999999999e-04
-7.1399999999999997e+00	3.8430000000000002e-04	1.8866999999999999e-04
-7.1200000000000001e+00	3.8767000000000001e-04	1.8960000000000000e-04
-7.0999999999999996e+00	3.9107999999999998e-04	1.9054000000000000e-04
-7.0800000000000001e+00	3.9452999999999998e-04	1.9148000000000000e-04
-7.0599999999999996e+00	3.9803000000000001e-04	1.9243999999999999e-04
-7.0400000000000000e+00	4.0157000000000002e-04	1.9340000000000001e-04
-7.0199999999999996e+00	4.0516000000000000e-04	1.9436000000000000e-04
-7.0000000000000000e+00	4.0879000000000002e-04	1.9534000000000001e-04
-6.9800000000000004e+00	4.1247000000000001e-04	1.9631999999999999e-04
-6.9600000000000000e+00	4.1618999999999998e-04	1.9730999999999999e-04
-6.9400000000000004e+00	4.1996999999999998e-04	1.9830999999999999e-04
-6.9199999999999999e+00	4.2379000000000001e-04	1.9932000000000001e-04
-6.9000000000000004e+00	4.2767000000000000e-04	2.0033000000000000e-04
-6.8799999999999999e+00	4.3158999999999998e-04	2.0134999999999999e-04
-6.8600000000000003e+00	4.3555999999999998e-04	2.0238000000000000e-04
-6.8399999999999999e+00	4.3959000000000001e-04	2.0341000000000001e-04
-6.8200000000000003e+00	4.4368000000000001e-04	2.0446000000000000e-04
-6.7999999999999998e+00	4.4780999999999998e-04	2.0551000000000000e-04
-6.7800000000000002e+00	4.5199999999999998e-04	2.0657000000000000e-04
-6.7599999999999998e+00	4.5625000000000000e-04	2.0764000000000001e-04
-6.7400000000000002e+00	4.6055000000000000e-04	2.0871999999999999e-04
-6.7199999999999998e+00	4.6492000000000001e-04	2.0981000000000000e-04
-6.7000000000000002e+00	4.6934000000000000e-04	2.1090000000000000e-04
-6.6799999999999997e+00	4.7382000000000001e-04	2.1201000000000000e-04
-6.6600000000000001e+00	4.7835999999999999e-04	2.1311999999999999e-04
-6.6399999999999997e+00	4.8296999999999999e-04	2.1424000000000001e-04
-6.6200000000000001e+00	4.8763000000000002e-04	2.1536999999999999e-04
-6.5999999999999996e+00	4.9237000000000000e-04	2.1651000000000000e-04
-6.5800000000000001e+00	4.9717000000000001e-04	2.1766000000000000e-04
-6.5599999999999996e+00	5.0202999999999999e-04	2.1882000000000000e-04
-6.5400000000000000e+00	5.0697000000000003e-04	2.1997999999999999e-04
-6.5199999999999996e+00	5.1197000000000005e-04	2.2116000000000000e-04
-6.5000000000000000e+00	5.1703999999999997e-04	2.2235000000000001e-04
-6.4800000000000004e+00	5.2218999999999996e-04	2.2353999999999999e-04
-6.4600000000000000e+00	5.2740999999999997e-04	2.2474999999999999e-04
-6.4400000000000004e+00	5.3269999999999999e-04	2.2596000000000001e-04
-6.4199999999999999e+00	5.3806999999999998e-04	2.2719000000000000e-04
-6.4000000000000004e+00	5.4352000000000003e-04	2.2843000000000001e-04
-6.3799999999999999e+00	5.4903999999999999e-04	2.2966999999999999e-04
-6.3600000000000003e+00	5.5464999999999996e-04	2.3093000000000001e-04
-6.3399999999999999e+00	5.6033999999999999e-04	2.3219000000000001e-04
-6.3200000000000003e+00	5.6610999999999999e-04	2.3347000000000000e-04
-6.2999999999999998e+00	5.7196000000000005e-04	2.3476000000000001e-04
-6.2800000000000002e+00	5.7790999999999995e-04	2.3606000000000001e-04
-6.2599999999999998e+00	5.8394000000000002e-04	2.3737000000000001e-04
-6.2400000000000002e+00	5.9006000000000000e-04	2.3869000000000001e-04
-6.2199999999999998e+00	5.9628000000000003e-04	2.4002000000000000e-04
-6.2000000000000002e+00	6.0258000000000002e-04	2.4136000000000001e-04
-6.1799999999999997e+00	6.0897999999999996e-04	2.4272000000000001e-04
-6.1600000000000001e+00	6.1547999999999996e-04	2.4409000000000000e-04
-6.1399999999999997e+00	6.2208000000000001e-04	2.4546000000000002e-04
-6.1200000000000001e+00	6.2878000000000001e-04	2.4685000000000001e-04
-6.0999999999999996e+00	6.3559000000000000e-04	2.4824999999999999e-04
-6.0800000000000001e+00	6.4249999999999995e-04	2.4967000000000001e-04
-6.0599999999999996e+00	6.4950999999999995e-04	2.5109999999999998e-04
-6.0400000000000000e+00	6.5664000000000000e-04	2.5253000000000000e-04
-6.0199999999999996e+00	6.6388000000000005e-04	2.5399000000000000e-04
-6.0000000000000000e+00	6.7122999999999998e-04	2.5545000000000000e-04
-5.9800000000000004e+00	6.7869999999999996e-04	2.5692999999999999e-04
-5.9600000000000000e+00	6.8628999999999999e-04	2.5841999999999998e-04
-5.9400000000000004e+00	6.9399999999999996e-04	2.5992000000000002e-04
-5.9199999999999999e+00	7.0184000000000002e-04	2.6143999999999999e-04
-5.9000000000000004e+00	7.0980000000000001e-04	2.6297000000000001e-04
-5.8799999999999999e+00	7.1789000000000000e-04	2.6450999999999997e-04
-5.8600000000000003e+00	7.2612000000000002e-04	2.6606999999999998e-04
-5.8399999999999999e+00	7.3448000000000003e-04	2.6763999999999998e-04
-5.8200000000000003e+00	7.4297000000000002e-04	2.6921999999999997e-04
-5.7999999999999998e+00	7.5161000000000000e-04	2.7082000000000001e-04
-5.7800000000000002e+00	7.6039000000000000e-04	2.7243999999999999e-04
-5.7599999999999998e+00	7.6931999999999999e-04	2.7407000000000001e-04
-5.7400000000000002e+00	7.7839999999999995e-04	2.7570999999999997e-04
-5.7199999999999998e+00	7.8764000000000004e-04	2.7736999999999998e-04
-5.7000000000000002e+00	7.9703000000000000e-04	2.7903999999999998e-04
-5.6799999999999997e+00	8.0657999999999999e-04	2.8072999999999998e-04
-5.6600000000000001e+00	8.1629999999999995e-04	2.8244000000000001e-04
-5.6399999999999997e+00	8.2618000000000004e-04	2.8415999999999999e-04
-5.6200000000000001e+00	8.3624000000000003e-04	2.8590000000000001e-04
-5.5999999999999996e+00	8.4648000000000004e-04	2.8765000000000003e-04
-5.5800000000000001e+00	8.5689000000000002e-04	2.8941999999999998e-04
-5.5599999999999996e+00	8.6748999999999995e-04	2.9121000000000003e-04
-5.5400000000000000e+00	8.7827999999999995e-04	2.9301000000000002e-04
-5.5199999999999996e+00	8.8926000000000001e-04	2.9482999999999999e-04
-5.5000000000000000e+00	9.0043999999999996e-04	2.9667000000000002e-04
-5.4800000000000004e+00	9.1182000000000003e-04	2.9851999999999998e-04
-5.4600000000000000e+00	9.2340000000000000e-04	3.0039999999999998e-04
-5.4400000000000004e+00	9.3519999999999996e-04	3.0228999999999998e-04
-5.4199999999999999e+00	9.4722000000000003e-04	3.0420000000000002e-04
-5.4000000000000004e+00	9.5945999999999998e-04	3.0613000000000000e-04
-5.3799999999999999e+00	9.7192999999999997e-04	3.0807000000000002e-04
-5.3600000000000003e+00	9.8463000000000001e-04	3.1003999999999998e-04
-5.3399999999999999e+00	9.9756999999999992e-04	3.1201999999999998e-04
-5.3200000000000003e+00	1.0107499999999999e-03	3.1402999999999997e-04
-5.2999999999999998e+00	1.0241899999999999e-03	3.1605000000000001e-04
-5.2800000000000002e+00	1.0378900000000001e-03	3.1808999999999999e-04
-5.2599999999999998e+00	1.0518400000000001e-03	3.2016000000000000e-04
-5.2400000000000002e+00	1.0660699999999999e-03	3.2224000000000000e-04
-5.2199999999999998e+00	1.0805800000000000e-03	3.2435000000000000e-04
-5.2000000000000002e+00	1.0953700000000000e-03	3.2646999999999998e-04
-5.1799999999999997e+00	1.1104600000000000e-03	3.2862000000000001e-04
-5.1600000000000001e+00	1.1258500000000001e-03	3.3079000000000002e-04
-5.1399999999999997e+00	1.1415399999999999e-03	3.3297999999999997e-04
-5.1200000000000001e+00	1.1575500000000000e-03	3.3520000000000002e-04
-5.0999999999999996e+00	1.1738899999999999e-03	3.3743000000000000e-04
-5.0800000000000001e+00	1.1905500000000001e-03	3.3969000000000002e-04
-5.0599999999999996e+00	1.2075600000000001e-03	3.4196999999999998e-04
-5.0400000000000000e+00	1.2249299999999999e-03	3.4427999999999998e-04
-5.0199999999999996e+00	1.2426500000000001e-03	3.4661000000000002e-04
-5.0000000000000000e+00	1.2607400000000000e-03	3.4896999999999999e-04
-4.9800000000000004e+00	1.2792200000000000e-03	3.5134000000000001e-04
-4.9600000000000000e+00	1.2980900000000000e-03	3.5375000000000001e-04
-4.9400000000000004e+00	1.3173600000000001e-03	3.5617999999999999e-04
-4.9199999999999999e+00	1.3370400000000001e-03	3.5862999999999997e-04
-4.9000000000000004e+00	1.3571499999999999e-03	3.6110999999999999e-04
-4.8799999999999999e+00	1.3776999999999999e-03	3.6361999999999999e-04
-4.8600000000000003e+00	1.3986999999999999e-03	3.6615999999999998e-04
-4.8399999999999999e+00	1.4201600000000000e-03	3.6872000000000001e-04
-4.8200000000000003e+00	1.4421000000000000e-03	3.7131000000000002e-04
-4.7999999999999998e+00	1.4645299999999999e-03	3.7392000000000002e-04
-4.7800000000000002e+00	1.4874599999999999e-03	3.7657000000000001e-04
-4.7599999999999998e+00	1.5109200000000000e-03	3.7923999999999998e-04
-4.7400000000000002e+00	1.5349100000000000e-03	3.8194999999999999e-04
-4.7199999999999998e+00	1.5594500000000000e-03	3.8467999999999998e-04
-4.7000000000000002e+00	1.5845700000000000e-03	3.8744000000000002e-04
-4.6799999999999997e+00	1.6102700000000000e-03	3.9023999999999998e-04
-4.6600000000000001e+00	1.6365700000000000e-03	3.9305999999999998e-04
-4.6399999999999997e+00	1.6635000000000000e-03	3.9592000000000002e-04
-4.6200000000000001e+00	1.6910600000000001e-03	3.9880999999999998e-04
-4.5999999999999996e+00	1.7193000000000000e-03	4.0172999999999999e-04
-4.5800000000000001e+00	1.7482100000000000e-03	4.0468999999999998e-04
-4.5599999999999996e+00	1.7778200000000001e-03	4.0768000000000000e-04
-4.5400000000000000e+00	1.8081700000000000e-03	4.1070000000000001e-04
-4.5199999999999996e+00	1.8392700000000001e-03	4.1376000000000000e-04
-4.5000000000000000e+00	1.8711400000000001e-03	4.1685000000000002e-04
-4.4800000000000004e+00	1.9038099999999999e-03	4.1997999999999997e-04
-4.4600000000000000e+00	1.9373100000000000e-03	4.2315000000000001e-04
-4.4400000000000004e+00	1.9716700000000000e-03	4.2634999999999998e-04
-4.4199999999999999e+00	2.0069100000000002e-03	4.2958999999999998e-04
-4.4000000000000004e+00	2.0430600000000002e-03	4.3287000000000002e-04
-4.3799999999999999e+00	2.0801499999999998e-03	4.3618999999999998e-04
-4.3600000000000003e+00	2.1182200000000001e-03	4.3953999999999998e-04
-4.3399999999999999e+00	2.1573000000000000e-03	4.4294000000000001e-04
-4.3200000000000003e+00	2.1974300000000002e-03	4.4638000000000002e-04
-4.2999999999999998e+00	2.2386300000000001e-03	4.4986000000000001e-04
-4.2800000000000002e+00	2.2809599999999998e-03	4.5338000000000003e-04
-4.2599999999999998e+00	2.3244400000000001e-03	4.5695000000000002e-04
-4.2400000000000002e+00	2.3691300000000001e-03	4.6055999999999999e-04
-4.2199999999999998e+00	2.4150500000000002e-03	4.6421000000000000e-04
-4.2000000000000002e+00	2.4622699999999999e-03	4.6790999999999998e-04
-4.1799999999999997e+00	2.5108299999999999e-03	4.7165000000000000e-04
-4.1600000000000001e+00	2.5607600000000000e-03	4.7544999999999998e-04
-4.1399999999999997e+00	2.6121400000000002e-03	4.7929000000000000e-04
-4.1200000000000001e+00	2.6650100000000002e-03	4.8317000000000000e-04
-4.0999999999999996e+00	2.7194200000000002e-03	4.8711000000000002e-04
-4.0800000000000001e+00	2.7754400000000001e-03	4.9109999999999996e-04
-4.0599999999999996e+00	2.8331300000000001e-03	4.9514000000000003e-04
-4.0400000000000000e+00	2.8925499999999998e-03	4.9923000000000003e-04
-4.0199999999999996e+00	2.9537700000000001e-03	5.0337999999999999e-04
-4.0000000000000000e+00	3.0168600000000001e-03	5.0757999999999999e-04
-3.9800000000000000e+00	3.0818999999999998e-03	5.1183000000000001e-04
-3.9600000000000000e+00	3.1489600000000001e-03	5.1615000000000005e-04
-3.9399999999999999e+00	3.2181300000000000e-03	5.2052000000000001e-04
-3.9199999999999999e+00	3.2894899999999999e-03	5.2494000000000000e-04
-3.8999999999999999e+00	3.3631199999999998e-03	5.2943000000000000e-04
-3.8799999999999999e+00	3.4391399999999998e-03	5.3397999999999998e-04
-3.8599999999999999e+00	3.5176299999999999e-03	5.3859000000000003e-04
-3.8399999999999999e+00	3.5986999999999998e-03	5.4326000000000005e-04
-3.8199999999999998e+00	3.6824599999999998e-03	5.4799999999999998e-04
-3.7999999999999998e+00	3.7690200000000001e-03	5.5279999999999999e-04
-3.7799999999999998e+00	3.8585099999999999e-03	5.5767000000000002e-04
-3.7599999999999998e+00	3.9510600000000002e-03	5.6260999999999995e-04
-3.7400000000000002e+00	4.0467899999999998e-03	5.6762000000000002e-04
-3.7200000000000002e+00	4.1458600000000003e-03	5.7271000000000004e-04
-3.7000000000000002e+00	4.2484100000000002e-03	5.7786000000000003e-04
-3.6800000000000002e+00	4.3546000000000001e-03	5.8308999999999998e-04
-3.6600000000000001e+00	4.4645900000000001e-03	5.8839000000000005e-04
-3.6400000000000001e+00	4.5785699999999997e-03	5.9378000000000002e-04
-3.6200000000000001e+00	4.6967099999999998e-03	5.9924000000000002e-04
-3.6000000000000001e+00	4.8192299999999999e-03	6.0477999999999997e-04
-3.5800000000000001e+00	4.9463099999999998e-03	6.1041000000000003e-04
-3.5600000000000001e+00	5.0781799999999998e-03	6.1611999999999995e-04
-3.5400000000000000e+00	5.2150900000000004e-03	6.2191999999999998e-04
-3.5200000000000000e+00	5.3572699999999999e-03	6.2781000000000002e-04
-3.5000000000000000e+00	5.5049799999999996e-03	6.3378999999999996e-04
-3.4800000000000000e+00	5.6585000000000003e-03	6.3986000000000002e-04
-3.4600000000000000e+00	5.8181200000000004e-03	6.4603000000000002e-04
-3.4399999999999999e+00	5.9841699999999996e-03	6.5229000000000003e-04
-3.4199999999999999e+00	6.1569700000000003e-03	6.5866000000000004e-04
-3.3999999999999999e+00	6.3368699999999997e-03	6.6513000000000000e-04
-3.3799999999999999e+00	6.5242599999999996e-03	6.7170000000000001e-04
-3.3599999999999999e+00	6.7194999999999998e-03	6.7838000000000002e-04
-3.3399999999999999e+00	6.9230699999999999e-03	6.8517999999999997e-04
-3.3199999999999998e+00	7.1353900000000001e-03	6.9207999999999997e-04
-3.2999999999999998e+00	7.3569400000000002e-03	6.9910999999999997e-04
-3.2799999999999998e+00	7.5882500000000004e-03	7.0624999999999996e-04
-3.2599999999999998e+00	7.8298800000000009e-03	7.1352000000000004e-04
-3.2400000000000002e+00	8.0823900000000001e-03	7.2090999999999995e-04
-3.2200000000000002e+00	8.3464400000000001e-03	7.2842999999999996e-04
-3.2000000000000002e+00	8.6226900000000006e-03	7.3609000000000001e-04
-3.1800000000000002e+00	8.9118600000000006e-03	7.4388999999999998e-04
-3.1600000000000001e+00	9.2147300000000008e-03	7.5182000000000005e-04
-3.1400000000000001e+00	9.5321399999999997e-03	7.5991000000000003e-04
-3.1200000000000001e+00	9.8649700000000007e-03	7.6813999999999995e-04
-3.1000000000000001e+00	1.0214190000000000e-02	7.7652999999999999e-04
-3.0800000000000001e+00	1.0580839999999999e-02	7.8507999999999996e-04
-3.0600000000000001e+00	1.0966030000000000e-02	7.9380000000000000e-04
-3.0400000000000000e+00	1.1370949999999999e-02	8.0269000000000000e-04
-3.0200000000000000e+00	1.1796900000000001e-02	8.1176000000000002e-04
-3.0000000000000000e+00	1.2245310000000001e-02	8.2100999999999995e-04
-2.9800000000000000e+00	1.2717650000000000e-02	8.3044000000000000e-04
-2.9600000000000000e+00	1.3215609999999999e-02	8.4007999999999999e-04
-2.9399999999999999e+00	1.3740890000000000e-02	8.4991999999999999e-04
-2.9199999999999999e+00	1.4295479999999999e-02	8.5997000000000005e-04
-2.8999999999999999e+00	1.4881490000000001e-02	8.7023999999999999e-04
-2.8799999999999999e+00	1.5501210000000000e-02	8.8073999999999997e-04
-2.8599999999999999e+00	1.6157129999999999e-02	8.9147000000000000e-04
-2.8399999999999999e+00	1.6851830000000002e-02	9.0246000000000000e-04
-2.8199999999999998e+00	1.7588480000000000e-02	9.1370000000000004e-04
-2.7999999999999998e+00	1.8370009999999999e-02	9.2520999999999999e-04
-2.7799999999999998e+00	1.9200340000000000e-02	9.3700000000000001e-04
-2.7599999999999998e+00	2.0083150000000001e-02	9.4908000000000004e-04
-2.7400000000000002e+00	2.1022750000000000e-02	9.6146999999999997e-04
-2.7200000000000002e+00	2.2023770000000002e-02	9.7417999999999995e-04
-2.7000000000000002e+00	2.3091410000000000e-02	9.8722999999999997e-04
-2.6800000000000002e+00	2.4231510000000001e-02	1.0006399999999999e-03
-2.6600000000000001e+00	2.5450290000000000e-02	1.0144200000000000e-03
-2.6400000000000001e+00	2.6754850000000000e-02	1.0285900000000000e-03
-2.6200000000000001e+00	2.8152799999999999e-02	1.0431699999999999e-03
-2.6000000000000001e+00	2.9652970000000001e-02	1.0582000000000000e-03
-2.5800000000000001e+00	3.1264529999999999e-02	1.0736800000000000e-03
-2.5600000000000001e+00	3.2998890000000003e-02	1.0896600000000001e-03
-2.5400000000000000e+00	3.4867610000000000e-02	1.1061599999999999e-03
-2.5200000000000000e+00	3.6884390000000003e-02	1.1232099999999999e-03
-2.5000000000000000e+00	3.9064030000000000e-02	1.1408499999999999e-03
-2.4800000000000000e+00	4.1423900000000000e-02	1.1591200000000000e-03
-2.4600000000000000e+00	4.3982729999999998e-02	1.1780700000000000e-03
-2.4399999999999999e+00	4.6762140000000001e-02	1.1977299999999999e-03
-2.4199999999999999e+00	4.9786820000000002e-02	1.2181600000000000e-03
-2.3999999999999999e+00	5.3084060000000002e-02	1.2394299999999999e-03
-2.3799999999999999e+00	5.6685199999999998e-02	1.2615899999999999e-03
-2.3599999999999999e+00	6.0625890000000002e-02	1.2847200000000000e-03
-2.3399999999999999e+00	6.4946299999999998e-02	1.3088900000000001e-03
-2.3199999999999998e+00	6.9691539999999996e-02	1.3341900000000001e-03
-2.2999999999999998e+00	7.4912930000000003e-02	1.3607199999999999e-03
-2.2799999999999998e+00	8.0668640000000000e-02	1.3885900000000001e-03
-2.2599999999999998e+00	8.7023320000000001e-02	1.4179200000000000e-03
-2.2400000000000002e+00	9.4048069999999998e-02	1.4488400000000001e-03
-2.2200000000000002e+00	1.0182118000000000e-01	1.4815000000000000e-03
-2.2000000000000002e+00	1.1042733000000000e-01	1.5160799999999999e-03
-2.1800000000000002e+00	1.1995235999999999e-01	1.5527500000000001e-03
-2.1600000000000001e+00	1.3048327000000001e-01	1.5917399999999999e-03
-2.1400000000000001e+00	1.4210004000000001e-01	1.6332700000000000e-03
-2.1200000000000001e+00	1.5486417000000000e-01	1.6775900000000001e-03
-2.1000000000000001e+00	1.6881492000000001e-01	1.7250000000000000e-03
-2.0800000000000001e+00	1.8394488000000001e-01	1.7758100000000001e-03
-2.0600000000000001e+00	2.0020146999999999e-01	1.8303499999999999e-03
-2.0400000000000000e+00	2.1745505000000001e-01	1.8889700000000000e-03
-2.0200000000000000e+00	2.3552730999999999e-01	1.9520799999999999e-03
-2.0000000000000000e+00	2.5417595999999998e-01	2.0200600000000002e-03
-1.9800000000000000e+00	2.7313215000000002e-01	2.0933300000000000e-03
-1.9600000000000000e+00	2.9212350999999998e-01	2.1723100000000002e-03
-1.9399999999999999e+00	3.1089023999999998e-01	2.2573599999999999e-03
-1.9199999999999999e+00	3.2923586999999999e-01	2.3489000000000001e-03
-1.8999999999999999e+00	3.4700062999999998e-01	2.4472399999999998e-03
-1.8799999999999999e+00	3.6409605000000000e-01	2.5526899999999998e-03
-1.8600000000000001e+00	3.8045493000000002e-01	2.6654199999999999e-03
-1.8400000000000001e+00	3.9606574999999999e-01	2.7855900000000001e-03
-1.8200000000000001e+00	4.1091966000000002e-01	2.9131900000000000e-03
-1.8000000000000000e+00	4.2502280999999997e-01	3.0481000000000002e-03
-1.7800000000000000e+00	4.3838697999999998e-01	3.1900499999999998e-03
-1.7600000000000000e+00	4.5100803000000000e-01	3.3385699999999999e-03
-1.7400000000000000e+00	4.6287411000000001e-01	3.4929900000000001e-03
-1.7200000000000000e+00	4.7397222000000000e-01	3.6524700000000001e-03
-1.7000000000000000e+00	4.8426423000000002e-01	3.8158900000000002e-03
-1.6799999999999999e+00	4.9371277000000002e-01	3.9819900000000004e-03
-1.6599999999999999e+00	5.0227182999999997e-01	4.1493399999999996e-03
-1.6399999999999999e+00	5.0987945999999995e-01	4.3162599999999997e-03
-1.6200000000000001e+00	5.1648589000000000e-01	4.4811199999999999e-03
-1.6000000000000001e+00	5.2204198000000002e-01	4.6422499999999997e-03
-1.5800000000000001e+00	5.2650222999999996e-01	4.7980100000000001e-03
-1.5600000000000001e+00	5.2983952000000001e-01	4.9470000000000000e-03
-1.5400000000000000e+00	5.3203718000000000e-01	5.0879999999999996e-03
-1.5200000000000000e+00	5.3309594999999999e-01	5.2200700000000003e-03
-1.5000000000000000e+00	5.3303928000000000e-01	5.3426699999999999e-03
-1.4800000000000000e+00	5.3191140999999997e-01	5.4556300000000004e-03
-1.4600000000000000e+00	5.2976827000000004e-01	5.5590700000000002e-03
-1.4399999999999999e+00	5.2667940000000002e-01	5.6534200000000001e-03
-1.4199999999999999e+00	5.2272666000000001e-01	5.7394000000000004e-03
-1.3999999999999999e+00	5.1800356999999997e-01	5.8179499999999997e-03
-1.3799999999999999e+00	5.1259781999999998e-01	5.8900899999999997e-03
-1.3600000000000001e+00	5.0660377999999995e-01	5.9569999999999996e-03
-1.3400000000000001e+00	5.0011094000000000e-01	6.0198600000000001e-03
-1.3200000000000001e+00	4.9320472999999998e-01	6.0798800000000002e-03
-1.3000000000000000e+00	4.8596601000000000e-01	6.1382199999999998e-03
-1.2800000000000000e+00	4.7846644999999999e-01	6.1960100000000001e-03
-1.2600000000000000e+00	4.7077275000000002e-01	6.2543199999999998e-03
-1.2400000000000000e+00	4.6294456000000000e-01	6.3141800000000000e-03
-1.2200000000000000e+00	4.5503347999999999e-01	6.3765200000000001e-03
-1.2000000000000000e+00	4.4708788999999999e-01	6.4422899999999998e-03
-1.1799999999999999e+00	4.3914193000000001e-01	6.5122699999999997e-03
-1.1599999999999999e+00	4.3123883000000002e-01	6.5873800000000003e-03
-1.1399999999999999e+00	4.2340271000000002e-01	6.6683599999999999e-03
-1.1200000000000001e+00	4.1566482999999999e-01	6.7561000000000001e-03
-1.1000000000000001e+00	4.0804183999999999e-01	6.8513599999999999e-03
-1.0800000000000001e+00	4.0055453000000002e-01	6.9549900000000003e-03
-1.0600000000000001e+00	3.9322130999999999e-01	7.0681800000000003e-03
-9.8999999999999999e-01	3.6896702999999997e-01	7.5339900000000000e-03
-9.8899999999999999e-01	3.6864971000000002e-01	7.5463600000000002e-03
-9.8799999999999999e-01	3.6832432999999998e-01	7.5573999999999997e-03
-9.8699999999999999e-01	3.6799348999999998e-01	7.5676199999999997e-03
-9.8599999999999999e-01	3.6766348999999998e-01	7.5773300000000002e-03
-9.8499999999999999e-01	3.6733358999999999e-01	7.5867100000000000e-03
-9.8399999999999999e-01	3.6700426000000003e-01	7.5958600000000003e-03
-9.8299999999999998e-01	3.6667383999999997e-01	7.6048399999999999e-03
-9.8199999999999998e-01	3.6634603999999998e-01	7.6137499999999999e-03
-9.8099999999999998e-01	3.6601718000000000e-01	7.6225800000000003e-03
-9.7999999999999998e-01	3.6569088999999999e-01	7.6314000000000000e-03
-9.7899999999999998e-01	3.6536350000000001e-01	7.6401799999999999e-03
-9.7799999999999998e-01	3.6503862999999998e-01	7.6489699999999997e-03
-9.7699999999999998e-01	3.6471259000000000e-01	7.6577599999999996e-03
-9.7599999999999998e-01	3.6438899000000002e-01	7.6665800000000001e-03
-9.7499999999999998e-01	3.6406419000000001e-01	7.6754099999999997e-03
-9.7399999999999998e-01	3.6374179000000001e-01	7.6842799999999999e-03
-9.7299999999999998e-01	3.6341816999999998e-01	7.6931500000000002e-03
-9.7199999999999998e-01	3.6309690999999999e-01	7.7020900000000000e-03
-9.7099999999999997e-01	3.6277440999999999e-01	7.7110299999999998e-03
-9.6999999999999997e-01	3.6245428000000002e-01	7.7200300000000001e-03
-9.6899999999999997e-01	3.6213287000000000e-01	7.7290600000000003e-03
-9.6799999999999997e-01	3.6181376999999998e-01	7.7381400000000001e-03
-9.6699999999999997e-01	3.6149344999999999e-01	7.7472399999999999e-03
-9.6599999999999997e-01	3.6117540999999997e-01	7.7564100000000000e-03
-9.6499999999999997e-01	3.6085612000000000e-01	7.7656000000000001e-03
-9.6399999999999997e-01	3.6053731000000000e-01	7.7748399999999999e-03
-9.6299999999999997e-01	3.6022082999999999e-01	7.7841300000000002e-03
-9.6199999999999997e-01	3.5990307999999999e-01	7.7934600000000003e-03
-9.6099999999999997e-01	3.5958761000000000e-01	7.8028400000000001e-03
-9.5999999999999996e-01	3.5927262999999998e-01	7.8122799999999996e-03
-9.5899999999999996e-01	3.5895637000000002e-01	7.8217500000000006e-03
-9.5799999999999996e-01	3.5864238999999998e-01	7.8312799999999995e-03
-9.5699999999999996e-01	3.5832714999999998e-01	7.8408400000000000e-03
-9.5599999999999996e-01	3.5801418000000002e-01	7.8504600000000001e-03
-9.5499999999999996e-01	3.5769991000000001e-01	7.8601200000000000e-03
-9.5399999999999996e-01	3.5738789999999998e-01	7.8698399999999995e-03
-9.5299999999999996e-01	3.5707464000000000e-01	7.8796000000000005e-03
-9.5199999999999996e-01	3.5676360000000001e-01	7.8894199999999994e-03
-9.5099999999999996e-01	3.5645304999999999e-01	7.8992999999999997e-03
-9.4999999999999996e-01	3.5614121999999998e-01	7.9092099999999999e-03
-9.4899999999999995e-01	3.5582987999999999e-01	7.9191699999999997e-03
-9.4799999999999995e-01	3.5552077999999998e-01	7.9292100000000008e-03
-9.4699999999999995e-01	3.5521214000000001e-01	7.9392899999999999e-03
-9.4599999999999995e-01	3.5490399000000000e-01	7.9494300000000004e-03
-9.4499999999999995e-01	3.5459457999999999e-01	7.9596000000000007e-03
-9.4399999999999995e-01	3.5428736999999999e-01	7.9698500000000005e-03
-9.4299999999999995e-01	3.5398064000000001e-01	7.9801500000000001e-03
-9.4199999999999995e-01	3.5367436000000002e-01	7.9904999999999993e-03
-9.4099999999999995e-01	3.5336683000000002e-01	8.0009000000000000e-03
-9.3999999999999995e-01	3.5306147999999998e-01	8.0113700000000003e-03
-9.3899999999999995e-01	3.5275661000000003e-01	8.0218900000000003e-03
-9.3799999999999994e-01	3.5245218000000000e-01	8.0324699999999999e-03
-9.3700000000000006e-01	3.5214822000000001e-01	8.0431099999999991e-03
-9.3600000000000005e-01	3.5184473999999999e-01	8.0538099999999998e-03
-9.3500000000000005e-01	3.5154169000000002e-01	8.0645700000000001e-03
-9.3400000000000005e-01	3.5123912000000002e-01	8.0753800000000001e-03
-9.3300000000000005e-01	3.5093529000000001e-01	8.0862399999999997e-03
-9.3200000000000005e-01	3.5063531999999997e-01	8.0971900000000006e-03
-9.3100000000000005e-01	3.5033407999999999e-01	8.1081899999999995e-03
-9.3000000000000005e-01	3.5003330999999999e-01	8.1192399999999998e-03
-9.2900000000000005e-01	3.4973296999999998e-01	8.1303599999999997e-03
-9.2800000000000005e-01	3.4943310000000000e-01	8.1415499999999991e-03
-9.2700000000000005e-01	3.4913368000000000e-01	8.1527900000000000e-03
-9.2600000000000005e-01	3.4883637000000001e-01	8.1641200000000004e-03
-9.2500000000000004e-01	3.4853780000000001e-01	8.1754900000000005e-03
-9.2400000000000004e-01	3.4824136000000000e-01	8.1869500000000001e-03
-9.2300000000000004e-01	3.4794371000000002e-01	8.1984499999999995e-03
-9.2200000000000004e-01	3.4764813999999999e-01	8.2100400000000000e-03
-9.2100000000000004e-01	3.4735135000000000e-01	8.2216800000000003e-03
-9.2000000000000004e-01	3.4705664000000003e-01	8.2334000000000001e-03
-9.1900000000000004e-01	3.4676071000000003e-01	8.2451799999999995e-03
-9.1800000000000004e-01	3.4646685999999999e-01	8.2570400000000002e-03
-9.1700000000000004e-01	3.4617344999999999e-01	8.2689700000000005e-03
-9.1600000000000004e-01	3.4587878999999999e-01	8.2809500000000005e-03
-9.1500000000000004e-01	3.4558622000000000e-01	8.2930199999999999e-03
-9.1400000000000003e-01	3.4529406000000001e-01	8.3051700000000006e-03
-9.1300000000000003e-01	3.4500234000000002e-01	8.3173899999999992e-03
-9.1200000000000003e-01	3.4471100999999998e-01	8.3296800000000008e-03
-9.1100000000000003e-01	3.4441846999999998e-01	8.3420300000000003e-03
-9.1000000000000003e-01	3.4412966000000000e-01	8.3544899999999991e-03
-9.0900000000000003e-01	3.4383958999999997e-01	8.3669999999999994e-03
-9.0800000000000003e-01	3.4354991000000001e-01	8.3795999999999992e-03
-9.0700000000000003e-01	3.4326066000000000e-01	8.3922700000000003e-03
-9.0600000000000003e-01	3.4297348000000000e-01	8.4050400000000008e-03
-9.0500000000000003e-01	3.4268504999999999e-01	8.4178599999999992e-03
-9.0400000000000003e-01	3.4239699000000001e-01	8.4307800000000006e-03
-9.0300000000000002e-01	3.4211099000000000e-01	8.4437899999999996e-03
-9.0200000000000002e-01	3.4182379000000002e-01	8.4568600000000001e-03
-9.0100000000000002e-01	3.4153857999999998e-01	8.4700399999999999e-03
-9.0000000000000002e-01	3.4125211999999999e-01	8.4832799999999993e-03
-8.9900000000000002e-01	3.4096769999999998e-01	8.4966299999999998e-03
-8.9800000000000002e-01	3.4068369999999998e-01	8.5100599999999998e-03
-8.9700000000000002e-01	3.4040006000000000e-01	8.5235799999999994e-03
-8.9600000000000002e-01	3.4011683999999998e-01	8.5371800000000001e-03
-8.9500000000000002e-01	3.3983396999999999e-01	8.5508800000000003e-03
-8.9400000000000002e-01	3.3955152000000000e-01	8.5646699999999999e-03
-8.9300000000000002e-01	3.3927102999999997e-01	8.5785700000000006e-03
-8.9200000000000002e-01	3.3898933999999997e-01	8.5925399999999992e-03
-8.9100000000000001e-01	3.3870800000000001e-01	8.6066100000000006e-03
-8.9000000000000001e-01	3.3842861000000002e-01	8.6207899999999997e-03
-8.8900000000000001e-01	3.3814809000000001e-01	8.6350500000000000e-03
-8.8800000000000001e-01	3.3786944000000002e-01	8.6494299999999996e-03
-8.8700000000000001e-01	3.3758967000000001e-01	8.6638800000000005e-03
-8.8600000000000001e-01	3.3731176000000002e-01	8.6784600000000007e-03
-8.8500000000000001e-01	3.3703431000000000e-01	8.6931400000000002e-03
-8.8400000000000001e-01	3.3675714000000001e-01	8.7079299999999991e-03
-8.8300000000000001e-01	3.3648035999999998e-01	8.7228199999999992e-03
-8.8200000000000001e-01	3.3620397000000002e-01	8.7378100000000004e-03
-8.8100000000000001e-01	3.3592791999999999e-01	8.7529099999999992e-03
-8.8000000000000000e-01	3.3565224999999999e-01	8.7681300000000007e-03
-8.7900000000000000e-01	3.3537847999999998e-01	8.7834699999999998e-03
-8.7800000000000000e-01	3.3510352999999998e-01	8.7989100000000001e-03
-8.7700000000000000e-01	3.3482889999999998e-01	8.8144599999999997e-03
-8.7600000000000000e-01	3.3455622000000002e-01	8.8301500000000002e-03
-8.7500000000000000e-01	3.3428384999999999e-01	8.8459500000000000e-03
-8.7400000000000000e-01	3.3401185999999999e-01	8.8618800000000008e-03
-8.7300000000000000e-01	3.3373862999999998e-01	8.8779099999999993e-03
-8.7200000000000000e-01	3.3346888000000002e-01	8.8941000000000003e-03
-8.7100000000000000e-01	3.3319789000000000e-01	8.9104000000000006e-03
-8.7000000000000000e-01	3.3292727000000000e-01	8.9268200000000002e-03
-8.6899999999999999e-01	3.3265696000000000e-01	8.9433800000000008e-03
-8.6799999999999999e-01	3.3238701999999998e-01	8.9600700000000005e-03
-8.6699999999999999e-01	3.3211891999999998e-01	8.9769099999999994e-03
-8.6599999999999999e-01	3.3185118000000002e-01	8.9938799999999992e-03
-8.6499999999999999e-01	3.3158219999999999e-01	9.0109800000000000e-03
-8.6399999999999999e-01	3.3131513000000001e-01	9.0282399999999999e-03
-8.6299999999999999e-01	3.3104834000000000e-01	9.0456400000000006e-03
-8.6199999999999999e-01	3.3078191000000001e-01	9.0631900000000005e-03
-8.6099999999999999e-01	3.3051576999999999e-01	9.0808899999999994e-03
-8.5999999999999999e-01	3.3024991999999997e-01	9.0987399999999993e-03
-8.5899999999999999e-01	3.2998601000000000e-01	9.1167499999999999e-03
-8.5799999999999998e-01	3.2972078999999999e-01	9.1349199999999995e-03
-8.5699999999999998e-01	3.2945743999999999e-01	9.1532499999999999e-03
-8.5599999999999998e-01	3.2919292000000000e-01	9.1717399999999994e-03
-8.5499999999999998e-01	3.2893020000000001e-01	9.1903999999999996e-03
-8.5399999999999998e-01	3.2866782000000000e-01	9.2092400000000005e-03
-8.5299999999999998e-01	3.2840570000000002e-01	9.2282500000000003e-03
-8.5199999999999998e-01	3.2814386000000001e-01	9.2474399999999991e-03
-8.5099999999999998e-01	3.2788234999999999e-01	9.2668000000000004e-03
-8.4999999999999998e-01	3.2762268999999999e-01	9.2863700000000004e-03
-8.4899999999999998e-01	3.2736178999999999e-01	9.3060999999999994e-03
-8.4799999999999998e-01	3.2710264000000000e-01	9.3260500000000007e-03
-8.4699999999999998e-01	3.2684383000000000e-01	9.3461800000000008e-03
-8.4599999999999997e-01	3.2658535000000000e-01	9.3665199999999997e-03
-8.4499999999999997e-01	3.2632712000000003e-01	9.3870599999999992e-03
-8.4399999999999997e-01	3.2606913999999998e-01	9.4078100000000008e-03
-8.4299999999999997e-01	3.2581148999999998e-01	9.4287699999999995e-03
-8.4199999999999997e-01	3.2555556000000002e-01	9.4499600000000003e-03
-8.4099999999999997e-01	3.2529848000000000e-01	9.4713599999999998e-03
-8.3999999999999997e-01	3.2504171999999998e-01	9.4929799999999998e-03
-8.3899999999999997e-01	3.2478659999999998e-01	9.5148600000000000e-03
-8.3799999999999997e-01	3.2453187000000000e-01	9.5369700000000005e-03
-8.3699999999999997e-01	3.2427729999999999e-01	9.5593199999999996e-03
-8.3599999999999997e-01	3.2402312999999999e-01	9.5819200000000007e-03
-8.3499999999999996e-01	3.2377056999999998e-01	9.6048000000000001e-03
-8.3399999999999996e-01	3.2351685000000002e-01	9.6279199999999999e-03
-8.3299999999999996e-01	3.2326491000000002e-01	9.6513199999999997e-03
-8.3199999999999996e-01	3.2301172000000000e-01	9.6749799999999997e-03
-8.3099999999999996e-01	3.2276030999999999e-01	9.6989299999999997e-03
-8.2999999999999996e-01	3.2250911999999998e-01	9.7231699999999997e-03
-8.2899999999999996e-01	3.2225821999999998e-01	9.7477099999999997e-03
-8.2799999999999996e-01	3.2200899999999999e-01	9.7725699999999995e-03
-8.2699999999999996e-01	3.2175852999999999e-01	9.7977299999999993e-03
-8.2599999999999996e-01	3.2150981000000001e-01	9.8232200000000006e-03
-8.2499999999999996e-01	3.2125994000000002e-01	9.8490100000000001e-03
-8.2399999999999995e-01	3.2101162000000000e-01	9.8751700000000008e-03
-8.2299999999999995e-01	3.2076369999999998e-01	9.9016699999999996e-03
-8.2199999999999995e-01	3.2051596999999998e-01	9.9285299999999996e-03
-8.2099999999999995e-01	3.2026842999999999e-01	9.9557599999999993e-03
-8.1999999999999995e-01	3.2002262999999997e-01	9.9833800000000000e-03
-8.1899999999999995e-01	3.1977702000000002e-01	1.0011400000000000e-02
-8.1799999999999995e-01	3.1953025000000002e-01	1.0039790000000000e-02
-8.1699999999999995e-01	3.1928509999999999e-01	1.0068620000000000e-02
-8.1599999999999995e-01	3.1904023999999997e-01	1.0097870000000000e-02
-8.1499999999999995e-01	3.1879699000000000e-01	1.0127570000000001e-02
-8.1399999999999995e-01	3.1855248000000003e-01	1.0157720000000000e-02
-8.1299999999999994e-01	3.1830825000000001e-01	1.0188330000000001e-02
-8.1200000000000006e-01	3.1806572999999999e-01	1.0219440000000000e-02
-8.1100000000000005e-01	3.1782336999999999e-01	1.0251049999999999e-02
-8.1000000000000005e-01	3.1758118000000002e-01	1.0283179999999999e-02
-8.0900000000000005e-01	3.1733927000000001e-01	1.0315850000000000e-02
-8.0800000000000005e-01	3.1709751000000003e-01	1.0349060000000000e-02
-8.0700000000000005e-01	3.1685743999999999e-01	1.0382870000000001e-02
-8.0600000000000005e-01	3.1661752999999998e-01	1.0417259999999999e-02
-8.0500000000000005e-01	3.1637646000000003e-01	1.0452260000000000e-02
-8.0400000000000005e-01	3.1613837000000000e-01	1.0487920000000000e-02
-8.0300000000000005e-01	3.1589914000000002e-01	1.0524230000000001e-02
-8.0200000000000005e-01	3.1566005000000003e-01	1.0561220000000000e-02
-8.0100000000000005e-01	3.1542110000000001e-01	1.0598929999999999e-02
-8.0000000000000004e-01	3.1518382000000000e-01	1.0637400000000000e-02
-7.9900000000000004e-01	3.1494678999999998e-01	1.0676629999999999e-02
-7.9800000000000004e-01	3.1470989999999999e-01	1.0716659999999999e-02
-7.9700000000000004e-01	3.1447313999999998e-01	1.0757530000000000e-02
-7.9600000000000004e-01	3.1423803000000000e-01	1.0799280000000000e-02
-7.9500000000000004e-01	3.1400165000000002e-01	1.0841920000000000e-02
-7.9400000000000004e-01	3.1376691000000001e-01	1.0885529999999999e-02
-7.9300000000000004e-01	3.1353229999999999e-01	1.0930110000000000e-02
-7.9200000000000004e-01	3.1329780000000002e-01	1.0975730000000000e-02
-7.9100000000000004e-01	3.1306355000000002e-01	1.1022420000000000e-02
-7.9000000000000004e-01	3.1283092000000001e-01	1.1070260000000000e-02
-7.8900000000000003e-01	3.1259703000000000e-01	1.1119250000000001e-02
-7.8800000000000003e-01	3.1236462999999998e-01	1.1169490000000001e-02
-7.8700000000000003e-01	3.1213246000000000e-01	1.1221020000000000e-02
-7.8600000000000003e-01	3.1190040000000002e-01	1.1273900000000000e-02
-7.8500000000000003e-01	3.1166994999999997e-01	1.1328220000000000e-02
-7.8400000000000003e-01	3.1143821999999999e-01	1.1384020000000000e-02
-7.8300000000000003e-01	3.1120797000000000e-01	1.1441389999999999e-02
-7.8200000000000003e-01	3.1097794000000001e-01	1.1500410000000001e-02
-7.8100000000000003e-01	3.1074813000000001e-01	1.1561159999999999e-02
-7.8000000000000003e-01	3.1051842000000002e-01	1.1623730000000001e-02
-7.7900000000000003e-01	3.1029015999999998e-01	1.1688240000000001e-02
-7.7800000000000002e-01	3.1006212000000000e-01	1.1754760000000000e-02
-7.7700000000000002e-01	3.0983281000000001e-01	1.1823400000000000e-02
-7.7600000000000002e-01	3.0960629000000001e-01	1.1894320000000000e-02
-7.7500000000000002e-01	3.0937875999999997e-01	1.1967580000000000e-02
-7.7400000000000002e-01	3.0915253999999998e-01	1.2043359999999999e-02
-7.7300000000000002e-01	3.0892515999999998e-01	1.2121760000000001e-02
-7.7200000000000002e-01	3.0869922000000000e-01	1.2202960000000001e-02
-7.7100000000000002e-01	3.0847347000000003e-01	1.2287100000000000e-02
-7.7000000000000002e-01	3.0824780000000002e-01	1.2374329999999999e-02
-7.6900000000000002e-01	3.0802368000000002e-01	1.2464850000000000e-02
-7.6800000000000002e-01	3.0779961000000000e-01	1.2558820000000000e-02
-7.6700000000000002e-01	3.0757561000000000e-01	1.2656420000000000e-02
-7.6600000000000001e-01	3.0735180000000001e-01	1.2757830000000000e-02
-7.6500000000000001e-01	3.0712819000000002e-01	1.2863260000000000e-02
-7.6400000000000001e-01	3.0690448999999997e-01	1.2972900000000001e-02
-7.6300000000000001e-01	3.0668240000000002e-01	1.3086970000000000e-02
-7.6200000000000001e-01	3.0646036999999998e-01	1.3205639999999999e-02
-7.6100000000000001e-01	3.0623843000000001e-01	1.3329100000000000e-02
-7.6000000000000001e-01	3.0601792000000000e-01	1.3457570000000000e-02
-7.5900000000000001e-01	3.0579620000000002e-01	1.3591150000000000e-02
-7.5800000000000001e-01	3.0557588000000002e-01	1.3730040000000001e-02
-7.5700000000000001e-01	3.0535567000000002e-01	1.3874350000000001e-02
-7.5600000000000001e-01	3.0513555999999997e-01	1.4024150000000001e-02
-7.5500000000000000e-01	3.0491687000000001e-01	1.4179529999999999e-02
-7.5400000000000000e-01	3.0469692999999998e-01	1.4340459999999999e-02
-7.5300000000000000e-01	3.0447970000000002e-01	1.4506959999999999e-02
-7.5200000000000000e-01	3.0425995000000000e-01	1.4678860000000000e-02
-7.5100000000000000e-01	3.0404289000000001e-01	1.4856100000000001e-02
-7.5000000000000000e-01	3.0382460000000000e-01	1.5038430000000000e-02
-7.4900000000000000e-01	3.0360770999999998e-01	1.5225640000000000e-02
-7.4800000000000000e-01	3.0339087999999997e-01	1.5417419999999999e-02
-7.4700000000000000e-01	3.0317412999999999e-01	1.5613439999999999e-02
-7.4600000000000000e-01	3.0295875000000000e-01	1.5813330000000000e-02
-7.4500000000000000e-01	3.0274213000000000e-01	1.6016659999999999e-02
-7.4399999999999999e-01	3.0252687000000000e-01	1.6223069999999999e-02
-7.4299999999999999e-01	3.0231298000000001e-01	1.6432120000000001e-02
-7.4199999999999999e-01	3.0209785000000000e-01	1.6643370000000001e-02
-7.4099999999999999e-01	3.0188407000000000e-01	1.6856429999999999e-02
-7.3999999999999999e-01	3.0167036000000003e-01	1.7070910000000002e-02
-7.3899999999999999e-01	3.0145669000000003e-01	1.7286420000000000e-02
-7.3799999999999999e-01	3.0124307000000000e-01	1.7502630000000002e-02
-7.3699999999999999e-01	3.0102949000000001e-01	1.7719209999999999e-02
-7.3599999999999999e-01	3.0081724999999998e-01	1.7935909999999999e-02
-7.3499999999999999e-01	3.0060505999999998e-01	1.8152439999999999e-02
-7.3399999999999999e-01	3.0039417000000002e-01	1.8368590000000001e-02
-7.3299999999999998e-01	3.0018203999999998e-01	1.8584139999999999e-02
-7.3199999999999998e-01	2.9997122999999998e-01	1.8798940000000000e-02
-7.3099999999999998e-01	2.9976046000000001e-01	1.9012830000000001e-02
-7.2999999999999998e-01	2.9954972000000002e-01	1.9225679999999998e-02
-7.2899999999999998e-01	2.9934027000000002e-01	1.9437409999999999e-02
-7.2799999999999998e-01	2.9912958000000001e-01	1.9647890000000001e-02
-7.2699999999999998e-01	2.9892016999999999e-01	1.9857079999999999e-02
-7.2599999999999998e-01	2.9871206000000000e-01	2.0064950000000002e-02
-7.2499999999999998e-01	2.9850269000000001e-01	2.0271390000000000e-02
-7.2399999999999998e-01	2.9829461000000002e-01	2.0476430000000000e-02
-7.2299999999999998e-01	2.9808654000000001e-01	2.0680020000000000e-02
-7.2199999999999998e-01	2.9787847000000001e-01	2.0882140000000000e-02
-7.2099999999999997e-01	2.9767165000000001e-01	2.1082810000000000e-02
-7.1999999999999997e-01	2.9746486000000000e-01	2.1281990000000001e-02
-7.1899999999999997e-01	2.9725681999999998e-01	2.1479680000000001e-02
-7.1799999999999997e-01	2.9705127999999997e-01	2.1675940000000001e-02
-7.1699999999999997e-01	2.9684445999999998e-01	2.1870700000000000e-02
-7.1599999999999997e-01	2.9663888999999999e-01	2.2064040000000000e-02
-7.1499999999999997e-01	2.9643334999999998e-01	2.2255950000000000e-02
-7.1399999999999997e-01	2.9622902000000001e-01	2.2446460000000001e-02
-7.1299999999999997e-01	2.9602344000000003e-01	2.2635590000000001e-02
-7.1199999999999997e-01	2.9581906000000002e-01	2.2823380000000001e-02
-7.1099999999999997e-01	2.9561468000000002e-01	2.3009849999999998e-02
-7.0999999999999996e-01	2.9541151999999998e-01	2.3195040000000000e-02
-7.0899999999999996e-01	2.9520707000000002e-01	2.3378920000000001e-02
-7.0799999999999996e-01	2.9500382000000003e-01	2.3561550000000001e-02
-7.0699999999999996e-01	2.9480057999999998e-01	2.3742920000000001e-02
-7.0599999999999996e-01	2.9459851999999997e-01	2.3923070000000001e-02
-7.0499999999999996e-01	2.9439520000000002e-01	2.4101970000000000e-02
-7.0399999999999996e-01	2.9419305000000001e-01	2.4279680000000001e-02
-7.0299999999999996e-01	2.9399208999999998e-01	2.4456240000000001e-02
-7.0199999999999996e-01	2.9378987000000001e-01	2.4631630000000002e-02
-7.0099999999999996e-01	2.9358881999999997e-01	2.4805939999999999e-02
-6.9999999999999996e-01	2.9338773000000001e-01	2.4979200000000000e-02
-6.9899999999999995e-01	2.9318780999999999e-01	2.5151449999999999e-02
-6.9799999999999995e-01	2.9298782000000001e-01	2.5322709999999998e-02
-6.9699999999999995e-01	2.9278776000000001e-01	2.5493020000000002e-02
-6.9599999999999995e-01	2.9258767000000002e-01	2.5662390000000000e-02
-6.9499999999999995e-01	2.9238749000000003e-01	2.5830820000000001e-02
-6.9399999999999995e-01	2.9218844999999999e-01	2.5998330000000000e-02
-6.9299999999999995e-01	2.9199057000000000e-01	2.6164920000000001e-02
-6.9199999999999995e-01	2.9179139999999998e-01	2.6330550000000001e-02
-6.9099999999999995e-01	2.9159214000000000e-01	2.6495220000000000e-02
-6.8999999999999995e-01	2.9139522000000001e-01	2.6658979999999999e-02
-6.8899999999999995e-01	2.9119699999999998e-01	2.6821790000000002e-02
-6.8799999999999994e-01	2.9099992000000002e-01	2.6983719999999999e-02
-6.8700000000000006e-01	2.9080274000000000e-01	2.7144780000000000e-02
-6.8600000000000005e-01	2.9060543999999999e-01	2.7305050000000001e-02
-6.8500000000000005e-01	2.9040807000000002e-01	2.7464570000000001e-02
-6.8400000000000005e-01	2.9021180000000002e-01	2.7623430000000001e-02
-6.8300000000000005e-01	2.9001543000000002e-01	2.7781660000000000e-02
-6.8200000000000005e-01	2.8982012000000001e-01	2.7939309999999998e-02
-6.8100000000000005e-01	2.8962473000000000e-01	2.8096380000000001e-02
-6.8000000000000005e-01	2.8942921999999999e-01	2.8252849999999999e-02
-6.7900000000000005e-01	2.8923362000000002e-01	2.8408690000000000e-02
-6.7800000000000005e-01	2.8903908000000000e-01	2.8563880000000000e-02
-6.7700000000000005e-01	2.8884441000000000e-01	2.8718350000000000e-02
-6.7600000000000005e-01	2.8864959000000001e-01	2.8872070000000000e-02
-6.7500000000000004e-01	2.8845584000000002e-01	2.9025019999999999e-02
-6.7400000000000004e-01	2.8826195999999998e-01	2.9177189999999999e-02
-6.7300000000000004e-01	2.8806795000000002e-01	2.9328590000000002e-02
-6.7200000000000004e-01	2.8787498000000000e-01	2.9479280000000000e-02
-6.7100000000000004e-01	2.8768188000000000e-01	2.9629320000000001e-02
-6.7000000000000004e-01	2.8748864000000002e-01	2.9778760000000001e-02
-6.6900000000000004e-01	2.8729523000000001e-01	2.9927690000000000e-02
-6.6800000000000004e-01	2.8710401000000002e-01	3.0076220000000001e-02
-6.6700000000000004e-01	2.8691148000000000e-01	3.0224339999999999e-02
-6.6600000000000004e-01	2.8671880999999999e-01	3.0372119999999999e-02
-6.6500000000000004e-01	2.8652713000000002e-01	3.0519600000000001e-02
-6.6400000000000003e-01	2.8633644000000003e-01	3.0666780000000001e-02
-6.6300000000000003e-01	2.8614442000000001e-01	3.0813589999999998e-02
-6.6200000000000003e-01	2.8595341000000002e-01	3.0960040000000001e-02
-6.6100000000000003e-01	2.8576337000000002e-01	3.1106080000000001e-02
-6.6000000000000003e-01	2.8557197000000001e-01	3.1251620000000001e-02
-6.5900000000000003e-01	2.8538156999999997e-01	3.1396640000000003e-02
-6.5800000000000003e-01	2.8519096999999999e-01	3.1541079999999999e-02
-6.5700000000000003e-01	2.8500134999999999e-01	3.1684909999999997e-02
-6.5600000000000003e-01	2.8481151999999998e-01	3.1828090000000003e-02
-6.5500000000000003e-01	2.8462268000000002e-01	3.1970640000000002e-02
-6.5400000000000003e-01	2.8443246000000000e-01	3.2112530000000000e-02
-6.5300000000000002e-01	2.8424433999999998e-01	3.2253869999999997e-02
-6.5200000000000002e-01	2.8405483999999998e-01	3.2394649999999997e-02
-6.5100000000000002e-01	2.8386630000000002e-01	3.2535000000000001e-02
-6.5000000000000002e-01	2.8367754000000001e-01	3.2674969999999998e-02
-6.4900000000000002e-01	2.8348855000000001e-01	3.2814690000000001e-02
-6.4800000000000002e-01	2.8330163000000003e-01	3.2954280000000002e-02
-6.4700000000000002e-01	2.8311333000000000e-01	3.3093770000000002e-02
-6.4600000000000002e-01	2.8292595999999998e-01	3.3233279999999997e-02
-6.4500000000000002e-01	2.8273717999999998e-01	3.3372789999999999e-02
-6.4400000000000002e-01	2.8255044000000001e-01	3.3512350000000003e-02
-6.4300000000000002e-01	2.8236348999999999e-01	3.3651889999999997e-02
-6.4200000000000002e-01	2.8217625000000002e-01	3.3791300000000003e-02
-6.4100000000000001e-01	2.8198874000000002e-01	3.3930479999999999e-02
-6.4000000000000001e-01	2.8180326999999999e-01	3.4069320000000000e-02
-6.3900000000000001e-01	2.8161642999999997e-01	3.4207609999999999e-02
-6.3800000000000001e-01	2.8143046999999999e-01	3.4345279999999999e-02
-6.3700000000000001e-01	2.8124420999999999e-01	3.4482209999999999e-02
-6.3600000000000001e-01	2.8105880999999999e-01	3.4618389999999999e-02
-6.3500000000000001e-01	2.8087198000000002e-01	3.4753779999999998e-02
-6.3400000000000001e-01	2.8068710000000002e-01	3.4888500000000003e-02
-6.3300000000000001e-01	2.8050195000000000e-01	3.5022640000000001e-02
-6.3200000000000001e-01	2.8031653000000001e-01	3.5156350000000003e-02
-6.3100000000000001e-01	2.8013192999999997e-01	3.5289809999999998e-02
-6.3000000000000000e-01	2.7994701000000000e-01	3.5423169999999997e-02
-6.2900000000000000e-01	2.7976179000000001e-01	3.5556589999999999e-02
-6.2800000000000000e-01	2.7957739999999998e-01	3.5690199999999998e-02
-6.2700000000000000e-01	2.7939268000000000e-01	3.5824050000000003e-02
-6.2600000000000000e-01	2.7920874000000001e-01	3.5958179999999999e-02
-6.2500000000000000e-01	2.7902445999999997e-01	3.6092560000000003e-02
-6.2400000000000000e-01	2.7883991000000002e-01	3.6227120000000002e-02
-6.2300000000000000e-01	2.7865609000000002e-01	3.6361770000000002e-02
-6.2200000000000000e-01	2.7847304000000001e-01	3.6496389999999997e-02
-6.2100000000000000e-01	2.7828965999999999e-01	3.6630850000000000e-02
-6.2000000000000000e-01	2.7810593000000000e-01	3.6765029999999997e-02
-6.1899999999999999e-01	2.7792294000000001e-01	3.6898859999999999e-02
-6.1799999999999999e-01	2.7773959999999998e-01	3.7032219999999998e-02
-6.1699999999999999e-01	2.7755701999999999e-01	3.7165100000000000e-02
-6.1599999999999999e-01	2.7737406999999997e-01	3.7297440000000001e-02
-6.1499999999999999e-01	2.7719181999999998e-01	3.7429240000000003e-02
-6.1399999999999999e-01	2.7700921000000001e-01	3.7560480000000000e-02
-6.1299999999999999e-01	2.7682730000000000e-01	3.7691219999999998e-02
-6.1199999999999999e-01	2.7664502000000002e-01	3.7821450000000000e-02
-6.1099999999999999e-01	2.7646236000000002e-01	3.7951249999999999e-02
-6.0999999999999999e-01	2.7628037000000000e-01	3.8080679999999999e-02
-6.0899999999999999e-01	2.7609794999999998e-01	3.8209830000000000e-02
-6.0799999999999998e-01	2.7591731000000003e-01	3.8338820000000003e-02
-6.0699999999999998e-01	2.7573516999999997e-01	3.8467729999999999e-02
-6.0599999999999998e-01	2.7555366999999997e-01	3.8596690000000003e-02
-6.0499999999999998e-01	2.7537180000000000e-01	3.8725820000000001e-02
-6.0399999999999998e-01	2.7519055999999997e-01	3.8855239999999999e-02
-6.0299999999999998e-01	2.7500995000000000e-01	3.8985029999999997e-02
-6.0199999999999998e-01	2.7482890999999998e-01	3.9115230000000001e-02
-6.0099999999999998e-01	2.7464740999999998e-01	3.9245879999999997e-02
-5.9999999999999998e-01	2.7446652999999999e-01	3.9376969999999997e-02
-5.9899999999999998e-01	2.7428630999999998e-01	3.9508460000000002e-02
-5.9799999999999998e-01	2.7410558000000002e-01	3.9640229999999999e-02
-5.9699999999999998e-01	2.7392441000000001e-01	3.9772139999999997e-02
-5.9599999999999997e-01	2.7374490000000001e-01	3.9904070000000000e-02
-5.9499999999999997e-01	2.7356382000000001e-01	4.0035769999999998e-02
-5.9399999999999997e-01	2.7338331999999999e-01	4.0167090000000003e-02
-5.9299999999999997e-01	2.7320339999999999e-01	4.0297830000000000e-02
-5.9199999999999997e-01	2.7302296999999998e-01	4.0427820000000003e-02
-5.9099999999999997e-01	2.7284310000000001e-01	4.0556969999999998e-02
-5.8999999999999997e-01	2.7266377000000003e-01	4.0685209999999999e-02
-5.8899999999999997e-01	2.7248397000000002e-01	4.0812519999999998e-02
-5.8799999999999997e-01	2.7230360999999997e-01	4.0938980000000000e-02
-5.8699999999999997e-01	2.7212375000000000e-01	4.1064759999999999e-02
-5.8599999999999997e-01	2.7194442000000002e-01	4.1190049999999999e-02
-5.8499999999999996e-01	2.7176560999999999e-01	4.1315100000000000e-02
-5.8399999999999996e-01	2.7158624999999997e-01	4.1440140000000000e-02
-5.8299999999999996e-01	2.7140635000000002e-01	4.1565459999999999e-02
-5.8199999999999996e-01	2.7122691999999998e-01	4.1691319999999997e-02
-5.8099999999999996e-01	2.7104798000000002e-01	4.1817939999999998e-02
-5.7999999999999996e-01	2.7086841000000000e-01	4.1945440000000001e-02
-5.7899999999999996e-01	2.7068929000000003e-01	4.2073930000000002e-02
-5.7799999999999996e-01	2.7051068000000000e-01	4.2203400000000002e-02
-5.7699999999999996e-01	2.7033146000000002e-01	4.2333730000000000e-02
-5.7599999999999996e-01	2.7015265999999999e-01	4.2464799999999997e-02
-5.7499999999999996e-01	2.6997429000000001e-01	4.2596380000000003e-02
-5.7399999999999995e-01	2.6979532000000001e-01	4.2728179999999998e-02
-5.7299999999999995e-01	2.6961671999999998e-01	4.2859950000000001e-02
-5.7199999999999995e-01	2.6943855999999999e-01	4.2991420000000002e-02
-5.7099999999999995e-01	2.6925975000000002e-01	4.3122340000000002e-02
-5.6999999999999995e-01	2.6908128999999997e-01	4.3252550000000001e-02
-5.6899999999999995e-01	2.6890222000000003e-01	4.3381910000000003e-02
-5.6799999999999995e-01	2.6872348000000001e-01	4.3510430000000003e-02
-5.6699999999999995e-01	2.6854509999999998e-01	4.3638120000000002e-02
-5.6599999999999995e-01	2.6836707999999998e-01	4.3765070000000003e-02
-5.6499999999999995e-01	2.6818941000000002e-01	4.3891439999999997e-02
-5.6399999999999995e-01	2.6800998999999998e-01	4.4017330000000000e-02
-5.6299999999999994e-01	2.6783296000000001e-01	4.4143010000000003e-02
-5.6200000000000006e-01	2.6765417000000002e-01	4.4268549999999997e-02
-5.6100000000000005e-01	2.6747569999999998e-01	4.4394139999999999e-02
-5.6000000000000005e-01	2.6729745999999999e-01	4.4519889999999999e-02
-5.5900000000000005e-01	2.6711956999999997e-01	4.4645869999999997e-02
-5.5800000000000005e-01	2.6694193999999999e-01	4.4772140000000002e-02
-5.5700000000000005e-01	2.6676354000000002e-01	4.4898700000000000e-02
-5.5600000000000005e-01	2.6658543000000001e-01	4.5025599999999999e-02
-5.5500000000000005e-01	2.6640754999999999e-01	4.5152860000000003e-02
-5.5400000000000005e-01	2.6622990000000002e-01	4.5280500000000001e-02
-5.5300000000000005e-01	2.6605146000000002e-01	4.5408549999999999e-02
-5.5200000000000005e-01	2.6587420000000000e-01	4.5537099999999997e-02
-5.5100000000000005e-01	2.6569612999999997e-01	4.5666180000000001e-02
-5.5000000000000004e-01	2.6551826000000001e-01	4.5795870000000002e-02
-5.4900000000000004e-01	2.6534062000000003e-01	4.5926189999999999e-02
-5.4800000000000004e-01	2.6516215999999998e-01	4.6057149999999998e-02
-5.4700000000000004e-01	2.6498482000000001e-01	4.6188760000000002e-02
-5.4600000000000004e-01	2.6480661000000000e-01	4.6320890000000003e-02
-5.4500000000000004e-01	2.6462855000000002e-01	4.6453439999999999e-02
-5.4400000000000004e-01	2.6445162999999999e-01	4.6586269999999999e-02
-5.4300000000000004e-01	2.6427282000000002e-01	4.6719120000000003e-02
-5.4200000000000004e-01	2.6409611999999999e-01	4.6851839999999999e-02
-5.4100000000000004e-01	2.6391751000000002e-01	4.6984110000000003e-02
-5.4000000000000004e-01	2.6374001000000002e-01	4.7115780000000003e-02
-5.3900000000000003e-01	2.6356256000000000e-01	4.7246650000000001e-02
-5.3800000000000003e-01	2.6338418000000002e-01	4.7376550000000003e-02
-5.3700000000000003e-01	2.6320677999999997e-01	4.7505449999999998e-02
-5.3600000000000003e-01	2.6302848000000001e-01	4.7633300000000003e-02
-5.3500000000000003e-01	2.6285118000000002e-01	4.7760209999999997e-02
-5.3400000000000003e-01	2.6267290999999998e-01	4.7886280000000003e-02
-5.3300000000000003e-01	2.6249561999999999e-01	4.8011749999999999e-02
-5.3200000000000003e-01	2.6231738999999998e-01	4.8136869999999998e-02
-5.3100000000000003e-01	2.6214008000000000e-01	4.8261980000000003e-02
-5.3000000000000003e-01	2.6196177999999998e-01	4.8387380000000001e-02
-5.2900000000000003e-01	2.6178441000000002e-01	4.8513439999999998e-02
-5.2800000000000002e-01	2.6160598000000002e-01	4.8640460000000003e-02
-5.2700000000000002e-01	2.6142841999999999e-01	4.8768739999999998e-02
-5.2600000000000002e-01	2.6125080000000001e-01	4.8898490000000003e-02
-5.2500000000000002e-01	2.6107310000000000e-01	4.9029820000000002e-02
-5.2400000000000002e-01	2.6089530999999999e-01	4.9162789999999998e-02
-5.2300000000000002e-01	2.6071638000000003e-01	4.9297300000000002e-02
-5.2200000000000002e-01	2.6053926999999999e-01	4.9433270000000001e-02
-5.2100000000000002e-01	2.6036108000000002e-01	4.9570379999999997e-02
-5.2000000000000002e-01	2.6018367999999997e-01	4.9708389999999998e-02
-5.1900000000000002e-01	2.6000514000000002e-01	4.9846920000000003e-02
-5.1800000000000002e-01	2.5982736000000001e-01	4.9985650000000000e-02
-5.1700000000000002e-01	2.5964943000000001e-01	5.0124229999999999e-02
-5.1600000000000001e-01	2.5947123000000000e-01	5.0262349999999997e-02
-5.1500000000000001e-01	2.5929285000000002e-01	5.0399760000000002e-02
-5.1400000000000001e-01	2.5911514000000002e-01	5.0536280000000003e-02
-5.1300000000000001e-01	2.5893623999999998e-01	5.0671740000000000e-02
-5.1200000000000001e-01	2.5875895999999998e-01	5.0806120000000003e-02
-5.1100000000000001e-01	2.5858041999999998e-01	5.0939379999999999e-02
-5.1000000000000001e-01	2.5840258999999999e-01	5.1071619999999998e-02
-5.0900000000000001e-01	2.5822348000000001e-01	5.1202959999999999e-02
-5.0800000000000001e-01	2.5804592999999998e-01	5.1333650000000002e-02
-5.0700000000000001e-01	2.5786713000000000e-01	5.1463879999999997e-02
-5.0600000000000001e-01	2.5768893999999998e-01	5.1594000000000001e-02
-5.0500000000000000e-01	2.5751031000000002e-01	5.1724279999999997e-02
-5.0400000000000000e-01	2.5733225999999998e-01	5.1855060000000001e-02
-5.0300000000000000e-01	2.5715383000000003e-01	5.1986600000000001e-02
-5.0200000000000000e-01	2.5697498000000002e-01	5.2119119999999998e-02
-5.0100000000000000e-01	2.5679661999999998e-01	5.2252840000000002e-02
-5.0000000000000000e-01	2.5661780000000001e-01	5.2387830000000003e-02
-4.9900000000000000e-01	2.5643948999999999e-01	5.2524130000000002e-02
-4.9800000000000000e-01	2.5626074999999998e-01	5.2661680000000002e-02
-4.9700000000000000e-01	2.5608238999999999e-01	5.2800380000000001e-02
-4.9600000000000000e-01	2.5590357000000002e-01	5.2940069999999999e-02
-4.9500000000000000e-01	2.5572423000000000e-01	5.3080570000000001e-02
-4.9399999999999999e-01	2.5554523000000001e-01	5.3221720000000000e-02
-4.9299999999999999e-01	2.5536659000000000e-01	5.3363389999999997e-02
-4.9199999999999999e-01	2.5518829999999998e-01	5.3505459999999998e-02
-4.9099999999999999e-01	2.5500948000000001e-01	5.3647849999999997e-02
-4.8999999999999999e-01	2.5483008000000001e-01	5.3790539999999998e-02
-4.8899999999999999e-01	2.5465098000000003e-01	5.3933589999999997e-02
-4.8799999999999999e-01	2.5447217000000000e-01	5.4077029999999998e-02
-4.8699999999999999e-01	2.5429362999999999e-01	5.4220930000000001e-02
-4.8599999999999999e-01	2.5411439000000002e-01	5.4365299999999998e-02
-4.8499999999999999e-01	2.5393443999999998e-01	5.4510179999999998e-02
-4.8399999999999999e-01	2.5375565999999999e-01	5.4655580000000002e-02
-4.8299999999999998e-01	2.5357608999999998e-01	5.4801400000000000e-02
-4.8199999999999998e-01	2.5339764999999997e-01	5.4947580000000003e-02
-4.8099999999999998e-01	2.5321758999999999e-01	5.5093879999999998e-02
-4.7999999999999998e-01	2.5303852999999998e-01	5.5240220000000000e-02
-4.7899999999999998e-01	2.5285954999999999e-01	5.5386369999999997e-02
-4.7799999999999998e-01	2.5267984999999998e-01	5.5532119999999997e-02
-4.7699999999999998e-01	2.5250020000000001e-01	5.5677350000000000e-02
-4.7599999999999998e-01	2.5232059000000001e-01	5.5821910000000002e-02
-4.7499999999999998e-01	2.5214109000000001e-01	5.5965760000000003e-02
-4.7399999999999998e-01	2.5196158000000002e-01	5.6108900000000003e-02
-4.7299999999999998e-01	2.5178208000000002e-01	5.6251400000000000e-02
-4.7199999999999998e-01	2.5160254999999998e-01	5.6393449999999998e-02
-4.7099999999999997e-01	2.5142210999999998e-01	5.6535269999999999e-02
-4.6999999999999997e-01	2.5124339000000001e-01	5.6677279999999997e-02
-4.6899999999999997e-01	2.5106285000000000e-01	5.6819780000000000e-02
-4.6800000000000003e-01	2.5088305999999999e-01	5.6963270000000003e-02
-4.6700000000000003e-01	2.5070406000000001e-01	5.7108199999999998e-02
-4.6600000000000003e-01	2.5052318000000001e-01	5.7254899999999997e-02
-4.6500000000000002e-01	2.5034388000000002e-01	5.7403849999999999e-02
-4.6400000000000002e-01	2.5016357000000000e-01	5.7555240000000001e-02
-4.6300000000000002e-01	2.4998388999999999e-01	5.7709299999999998e-02
-4.6200000000000002e-01	2.4980403000000001e-01	5.7866050000000002e-02
-4.6100000000000002e-01	2.4962395000000001e-01	5.8025399999999998e-02
-4.6000000000000002e-01	2.4944361000000001e-01	5.8187139999999998e-02
-4.5900000000000002e-01	2.4926382000000000e-01	5.8350979999999997e-02
-4.5800000000000002e-01	2.4908374999999999e-01	5.8516470000000001e-02
-4.5700000000000002e-01	2.4890339000000000e-01	5.8683140000000002e-02
-4.5600000000000002e-01	2.4872353000000000e-01	5.8850520000000003e-02
-4.5500000000000002e-01	2.4854330999999999e-01	5.9018099999999997e-02
-4.5400000000000001e-01	2.4836274999999999e-01	5.9185439999999999e-02
-4.5300000000000001e-01	2.4818266999999999e-01	5.9352200000000001e-02
-4.5200000000000001e-01	2.4800300000000000e-01	5.9518090000000003e-02
-4.5100000000000001e-01	2.4782201000000001e-01	5.9682909999999999e-02
-4.5000000000000001e-01	2.4764226000000000e-01	5.9846669999999998e-02
-4.4900000000000001e-01	2.4746204999999999e-01	6.0009380000000001e-02
-4.4800000000000001e-01	2.4728135000000001e-01	6.0171179999999998e-02
-4.4700000000000001e-01	2.4710097000000000e-01	6.0332350000000000e-02
-4.4600000000000001e-01	2.4692089000000000e-01	6.0493159999999997e-02
-4.4500000000000001e-01	2.4674108000000000e-01	6.0653989999999998e-02
-4.4400000000000001e-01	2.4656069999999999e-01	6.0815160000000000e-02
-4.4300000000000000e-01	2.4637972000000000e-01	6.0977070000000001e-02
-4.4200000000000000e-01	2.4619973000000001e-01	6.1140119999999999e-02
-4.4100000000000000e-01	2.4601993000000000e-01	6.1304650000000002e-02
-4.4000000000000000e-01	2.4583947000000000e-01	6.1470930000000000e-02
-4.3900000000000000e-01	2.4565917000000001e-01	6.1639260000000001e-02
-4.3800000000000000e-01	2.4547901999999999e-01	6.1809850000000000e-02
-4.3700000000000000e-01	2.4529892000000000e-01	6.1982839999999997e-02
-4.3600000000000000e-01	2.4511807999999999e-01	6.2158320000000003e-02
-4.3500000000000000e-01	2.4493809000000000e-01	6.2336370000000002e-02
-4.3400000000000000e-01	2.4475817999999999e-01	6.2516929999999998e-02
-4.3300000000000000e-01	2.4457744000000001e-01	6.2699920000000006e-02
-4.3200000000000000e-01	2.4439747000000001e-01	6.2885269999999993e-02
-4.3099999999999999e-01	2.4421744000000001e-01	6.3072810000000007e-02
-4.2999999999999999e-01	2.4403738999999999e-01	6.3262379999999993e-02
-4.2899999999999999e-01	2.4385722000000001e-01	6.3453830000000003e-02
-4.2799999999999999e-01	2.4367775999999999e-01	6.3647010000000004e-02
-4.2699999999999999e-01	2.4349740000000000e-01	6.3841739999999994e-02
-4.2599999999999999e-01	2.4331760999999999e-01	6.4037919999999998e-02
-4.2499999999999999e-01	2.4313765000000001e-01	6.4235449999999999e-02
-4.2399999999999999e-01	2.4295755999999999e-01	6.4434240000000004e-02
-4.2299999999999999e-01	2.4277794000000000e-01	6.4634280000000002e-02
-4.2199999999999999e-01	2.4259896000000000e-01	6.4835589999999999e-02
-4.2099999999999999e-01	2.4241890999999999e-01	6.5038150000000003e-02
-4.1999999999999998e-01	2.4223931000000001e-01	6.5242099999999997e-02
-4.1899999999999998e-01	2.4206016999999999e-01	6.5447560000000002e-02
-4.1799999999999998e-01	2.4188077999999999e-01	6.5654640000000000e-02
-4.1699999999999998e-01	2.4170095999999999e-01	6.5863519999999995e-02
-4.1599999999999998e-01	2.4152234000000000e-01	6.6074400000000005e-02
-4.1499999999999998e-01	2.4134259999999999e-01	6.6287340000000000e-02
-4.1399999999999998e-01	2.4116392000000000e-01	6.6502549999999994e-02
-4.1299999999999998e-01	2.4098488000000001e-01	6.6720030000000000e-02
-4.1199999999999998e-01	2.4080607000000001e-01	6.6939849999999995e-02
-4.1099999999999998e-01	2.4062758000000001e-01	6.7161970000000001e-02
-4.0999999999999998e-01	2.4044863999999999e-01	6.7386329999999994e-02
-4.0899999999999997e-01	2.4026989000000001e-01	6.7612880000000000e-02
-4.0799999999999997e-01	2.4009209000000001e-01	6.7841600000000002e-02
-4.0699999999999997e-01	2.3991380000000001e-01	6.8072419999999995e-02
-4.0600000000000003e-01	2.3973565999999999e-01	6.8305400000000002e-02
-4.0500000000000003e-01	2.3955768999999999e-01	6.8540660000000003e-02
-4.0400000000000003e-01	2.3937977999999999e-01	6.8778409999999998e-02
-4.0300000000000002e-01	2.3920205000000000e-01	6.9018940000000001e-02
-4.0200000000000002e-01	2.3902444000000000e-01	6.9262649999999995e-02
-4.0100000000000002e-01	2.3884693000000001e-01	6.9509979999999999e-02
-4.0000000000000002e-01	2.3867013000000001e-01	6.9761459999999997e-02
-3.9900000000000002e-01	2.3849333000000000e-01	7.0017620000000003e-02
-3.9800000000000002e-01	2.3831594000000000e-01	7.0278960000000001e-02
-3.9700000000000002e-01	2.3813920000000000e-01	7.0546049999999999e-02
-3.9600000000000002e-01	2.3796312999999999e-01	7.0819350000000003e-02
-3.9500000000000002e-01	2.3778706999999999e-01	7.1099250000000003e-02
-3.9400000000000002e-01	2.3761088000000000e-01	7.1386069999999996e-02
-3.9300000000000002e-01	2.3743469000000000e-01	7.1680069999999999e-02
-3.9200000000000002e-01	2.3725900000000000e-01	7.1981420000000004e-02
-3.9100000000000001e-01	2.3708392000000000e-01	7.2290209999999994e-02
-3.9000000000000001e-01	2.3690878000000001e-01	7.2606409999999996e-02
-3.8900000000000001e-01	2.3673408000000001e-01	7.2929990000000000e-02
-3.8800000000000001e-01	2.3655931999999999e-01	7.3260790000000006e-02
-3.8700000000000001e-01	2.3638506000000001e-01	7.3598700000000003e-02
-3.8600000000000001e-01	2.3621073000000001e-01	7.3943540000000002e-02
-3.8500000000000001e-01	2.3603682000000001e-01	7.4295180000000002e-02
-3.8400000000000001e-01	2.3586334000000000e-01	7.4653510000000006e-02
-3.8300000000000001e-01	2.3569026000000001e-01	7.5018470000000004e-02
-3.8200000000000001e-01	2.3551701999999999e-01	7.5390079999999998e-02
-3.8100000000000001e-01	2.3534474000000000e-01	7.5768539999999995e-02
-3.8000000000000000e-01	2.3517236000000000e-01	7.6154100000000002e-02
-3.7900000000000000e-01	2.3500035999999999e-01	7.6547219999999999e-02
-3.7800000000000000e-01	2.3482865999999999e-01	7.6948530000000001e-02
-3.7700000000000000e-01	2.3465731000000001e-01	7.7358810000000000e-02
-3.7600000000000000e-01	2.3448709000000001e-01	7.7779050000000002e-02
-3.7500000000000000e-01	2.3431653000000000e-01	7.8210329999999995e-02
-3.7400000000000000e-01	2.3414561000000000e-01	7.8653899999999999e-02
-3.7300000000000000e-01	2.3397630000000000e-01	7.9111210000000001e-02
-3.7200000000000000e-01	2.3380660000000000e-01	7.9583600000000004e-02
-3.7100000000000000e-01	2.3363802000000000e-01	8.0072569999999996e-02
-3.7000000000000000e-01	2.3346960000000000e-01	8.0579529999999996e-02
-3.6899999999999999e-01	2.3330154000000000e-01	8.1105830000000004e-02
-3.6799999999999999e-01	2.3313362000000001e-01	8.1652740000000001e-02
-3.6699999999999999e-01	2.3296668000000001e-01	8.2221429999999998e-02
-3.6599999999999999e-01	2.3280012999999999e-01	8.2812919999999998e-02
-3.6499999999999999e-01	2.3263373000000001e-01	8.3428089999999996e-02
-3.6399999999999999e-01	2.3246815000000001e-01	8.4067779999999995e-02
-3.6299999999999999e-01	2.3230350000000000e-01	8.4732689999999999e-02
-3.6199999999999999e-01	2.3213849000000000e-01	8.5423399999999997e-02
-3.6099999999999999e-01	2.3197440000000000e-01	8.6140570000000000e-02
-3.5999999999999999e-01	2.3181115999999999e-01	8.6884719999999999e-02
-3.5899999999999999e-01	2.3164810999999999e-01	8.7656330000000005e-02
-3.5799999999999998e-01	2.3148589000000000e-01	8.8455889999999995e-02
-3.5699999999999998e-01	2.3132393000000001e-01	8.9283769999999998e-02
-3.5599999999999998e-01	2.3116286000000000e-01	9.0140280000000003e-02
-3.5499999999999998e-01	2.3100264000000001e-01	9.1025610000000007e-02
-3.5399999999999998e-01	2.3084328000000001e-01	9.1939759999999995e-02
-3.5299999999999998e-01	2.3068424000000001e-01	9.2882510000000001e-02
-3.5199999999999998e-01	2.3052547000000001e-01	9.3853430000000002e-02
-3.5099999999999998e-01	2.3036740000000000e-01	9.4851880000000000e-02
-3.4999999999999998e-01	2.3021092000000001e-01	9.5876909999999996e-02
-3.4899999999999998e-01	2.3005461999999999e-01	9.6927269999999996e-02
-3.4799999999999998e-01	2.2989875000000001e-01	9.8001469999999993e-02
-3.4699999999999998e-01	2.2974417999999999e-01	9.9097859999999996e-02
-3.4599999999999997e-01	2.2959002000000001e-01	1.0021447999999999e-01
-3.4499999999999997e-01	2.2943743000000000e-01	1.0134935000000000e-01
-3.4399999999999997e-01	2.2928513000000000e-01	1.0250023000000000e-01
-3.4300000000000003e-01	2.2913370999999999e-01	1.0366493000000000e-01
-3.4200000000000003e-01	2.2898321999999999e-01	1.0484121000000000e-01
-3.4100000000000003e-01	2.2883326000000001e-01	1.0602681999999999e-01
-3.4000000000000002e-01	2.2868463999999999e-01	1.0721963000000000e-01
-3.3900000000000002e-01	2.2853704999999999e-01	1.0841755000000000e-01
-3.3800000000000002e-01	2.2839055000000000e-01	1.0961860000000000e-01
-3.3700000000000002e-01	2.2824444999999999e-01	1.1082093000000000e-01
-3.3600000000000002e-01	2.2809983000000000e-01	1.1202293000000001e-01
-3.3500000000000002e-01	2.2795599999999999e-01	1.1322308000000000e-01
-3.3400000000000002e-01	2.2781373999999999e-01	1.1442012000000000e-01
-3.3300000000000002e-01	2.2767195000000001e-01	1.1561291000000000e-01
-3.3200000000000002e-01	2.2753129999999999e-01	1.1680059000000000e-01
-3.3100000000000002e-01	2.2739244000000000e-01	1.1798250000000000e-01
-3.3000000000000002e-01	2.2725467999999999e-01	1.1915808000000000e-01
-3.2900000000000001e-01	2.2711771000000000e-01	1.2032697000000001e-01
-3.2800000000000001e-01	2.2698193999999999e-01	1.2148898000000000e-01
-3.2700000000000001e-01	2.2684733000000001e-01	1.2264400000000000e-01
-3.2600000000000001e-01	2.2671472000000001e-01	1.2379206000000000e-01
-3.2500000000000001e-01	2.2658286999999999e-01	1.2493311000000000e-01
-3.2400000000000001e-01	2.2645244000000000e-01	1.2606725999999999e-01
-3.2300000000000001e-01	2.2632380999999999e-01	1.2719457000000001e-01
-3.2200000000000001e-01	2.2619634000000000e-01	1.2831508000000000e-01
-3.2100000000000001e-01	2.2607020000000000e-01	1.2942883999999999e-01
-3.2000000000000001e-01	2.2594579000000001e-01	1.3053590000000001e-01
-3.1900000000000001e-01	2.2582283000000000e-01	1.3163626000000000e-01
-3.1800000000000000e-01	2.2570146999999999e-01	1.3272991000000001e-01
-3.1700000000000000e-01	2.2558147000000001e-01	1.3381678999999999e-01
-3.1600000000000000e-01	2.2546362000000000e-01	1.3489688999999999e-01
-3.1500000000000000e-01	2.2534702000000001e-01	1.3597006000000000e-01
-3.1400000000000000e-01	2.2523281000000001e-01	1.3703625000000000e-01
-3.1300000000000000e-01	2.2511996000000001e-01	1.3809523000000001e-01
-3.1200000000000000e-01	2.2500867999999999e-01	1.3914682000000000e-01
-3.1100000000000000e-01	2.2489985000000001e-01	1.4019087999999999e-01
-3.1000000000000000e-01	2.2479258999999999e-01	1.4122713000000001e-01
-3.0900000000000000e-01	2.2468726999999999e-01	1.4225537999999999e-01
-3.0800000000000000e-01	2.2458391000000000e-01	1.4327541999999999e-01
-3.0700000000000000e-01	2.2448262999999999e-01	1.4428708000000001e-01
-3.0599999999999999e-01	2.2438373000000000e-01	1.4529023999999999e-01
-3.0499999999999999e-01	2.2428729000000000e-01	1.4628479999999999e-01
-3.0399999999999999e-01	2.2419251000000001e-01	1.4727069000000001e-01
-3.0299999999999999e-01	2.2410058999999999e-01	1.4824803000000000e-01
-3.0199999999999999e-01	2.2401051000000000e-01	1.4921688000000000e-01
-3.0099999999999999e-01	2.2392296000000000e-01	1.5017754999999999e-01
-2.9999999999999999e-01	2.2383792000000000e-01	1.5113035999999999e-01
-2.9899999999999999e-01	2.2375556999999999e-01	1.5207580000000001e-01
-2.9799999999999999e-01	2.2367545000000000e-01	1.5301438000000001e-01
-2.9699999999999999e-01	2.2359834000000001e-01	1.5394682000000001e-01
-2.9599999999999999e-01	2.2352385000000000e-01	1.5487380000000001e-01
-2.9499999999999998e-01	2.2345223000000000e-01	1.5579604999999999e-01
-2.9399999999999998e-01	2.2338343999999999e-01	1.5671431999999999e-01
-2.9299999999999998e-01	2.2331759000000001e-01	1.5762926999999999e-01
-2.9199999999999998e-01	2.2325507000000000e-01	1.5854153000000001e-01
-2.9099999999999998e-01	2.2319555999999999e-01	1.5945158000000001e-01
-2.8999999999999998e-01	2.2313902999999999e-01	1.6035975999999999e-01
-2.8899999999999998e-01	2.2308591000000000e-01	1.6126633000000001e-01
-2.8799999999999998e-01	2.2303587000000000e-01	1.6217133000000000e-01
-2.8699999999999998e-01	2.2298989000000000e-01	1.6307479999999999e-01
-2.8599999999999998e-01	2.2294700000000001e-01	1.6397645000000000e-01
-2.8499999999999998e-01	2.2290772000000000e-01	1.6487605999999999e-01
-2.8399999999999997e-01	2.2287222000000001e-01	1.6577326000000001e-01
-2.8299999999999997e-01	2.2284066000000000e-01	1.6666761999999999e-01
-2.8199999999999997e-01	2.2281311000000001e-01	1.6755872999999999e-01
-2.8100000000000003e-01	2.2278941999999999e-01	1.6844606000000001e-01
-2.8000000000000003e-01	2.2277004000000000e-01	1.6932923000000000e-01
-2.7900000000000003e-01	2.2275485000000000e-01	1.7020780999999999e-01
-2.7800000000000002e-01	2.2274409000000001e-01	1.7108150000000000e-01
-2.7700000000000002e-01	2.2273791000000001e-01	1.7195009000000000e-01
-2.7600000000000002e-01	2.2273631999999999e-01	1.7281344000000001e-01
-2.7500000000000002e-01	2.2273952000000000e-01	1.7367158999999999e-01
-2.7400000000000002e-01	2.2274752000000000e-01	1.7452466000000000e-01
-2.7300000000000002e-01	2.2276069000000001e-01	1.7537290999999999e-01
-2.7200000000000002e-01	2.2277891999999999e-01	1.7621674000000001e-01
-2.7100000000000002e-01	2.2280258000000000e-01	1.7705657000000000e-01
-2.7000000000000002e-01	2.2283170999999999e-01	1.7789294999999999e-01
-2.6900000000000002e-01	2.2286624999999999e-01	1.7872637000000000e-01
-2.6800000000000002e-01	2.2290689000000000e-01	1.7955742000000000e-01
-2.6700000000000002e-01	2.2295337000000001e-01	1.8038656000000000e-01
-2.6600000000000001e-01	2.2300584000000001e-01	1.8121419999999999e-01
-2.6500000000000001e-01	2.2306465000000000e-01	1.8204065999999999e-01
-2.6400000000000001e-01	2.2312995999999999e-01	1.8286612999999999e-01
-2.6300000000000001e-01	2.2320205000000001e-01	1.8369068000000000e-01
-2.6200000000000001e-01	2.2328070000000000e-01	1.8451421000000001e-01
-2.6100000000000001e-01	2.2336654000000000e-01	1.8533658000000000e-01
-2.6000000000000001e-01	2.2346005999999999e-01	1.8615754000000001e-01
-2.5900000000000001e-01	2.2356063000000001e-01	1.8697670999999999e-01
-2.5800000000000001e-01	2.2366897999999999e-01	1.8779382999999999e-01
-2.5700000000000001e-01	2.2378523000000000e-01	1.8860855000000001e-01
-2.5600000000000001e-01	2.2390977000000001e-01	1.8942067000000001e-01
-2.5500000000000000e-01	2.2404254000000001e-01	1.9022998999999999e-01
-2.5400000000000000e-01	2.2418411999999999e-01	1.9103648000000001e-01
-2.5300000000000000e-01	2.2433452000000001e-01	1.9184024000000000e-01
-2.5200000000000000e-01	2.2449414000000001e-01	1.9264144999999999e-01
-2.5100000000000000e-01	2.2466322000000000e-01	1.9344046000000001e-01
-2.5000000000000000e-01	2.2484214000000000e-01	1.9423768000000000e-01
-2.4900000000000000e-01	2.2503107999999999e-01	1.9503353000000001e-01
-2.4800000000000000e-01	2.2523056999999999e-01	1.9582862000000001e-01
-2.4700000000000000e-01	2.2544058000000000e-01	1.9662341000000000e-01
-2.4600000000000000e-01	2.2566159000000000e-01	1.9741840999999999e-01
-2.4500000000000000e-01	2.2589412000000000e-01	1.9821403000000001e-01
-2.4399999999999999e-01	2.2613812000000000e-01	1.9901060000000001e-01
-2.4299999999999999e-01	2.2639453000000001e-01	1.9980837000000001e-01
-2.4199999999999999e-01	2.2666333999999999e-01	2.0060743000000000e-01
-2.4099999999999999e-01	2.2694494000000001e-01	2.0140779000000000e-01
-2.3999999999999999e-01	2.2723994000000000e-01	2.0220933999999999e-01
-2.3899999999999999e-01	2.2754859000000000e-01	2.0301190999999999e-01
-2.3799999999999999e-01	2.2787154000000001e-01	2.0381525000000000e-01
-2.3699999999999999e-01	2.2820884999999999e-01	2.0461905999999999e-01
-2.3599999999999999e-01	2.2856146999999999e-01	2.0542308000000001e-01
-2.3499999999999999e-01	2.2892968999999999e-01	2.0622699999999999e-01
-2.3400000000000001e-01	2.2931410999999999e-01	2.0703052999999999e-01
-2.3300000000000001e-01	2.2971501999999999e-01	2.0783343000000001e-01
-2.3200000000000001e-01	2.3013310000000001e-01	2.0863548000000001e-01
-2.3100000000000001e-01	2.3056916999999999e-01	2.0943651999999999e-01
-2.3000000000000001e-01	2.3102344999999999e-01	2.1023642000000001e-01
-2.2900000000000001e-01	2.3149663000000001e-01	2.1103509000000001e-01
-2.2800000000000001e-01	2.3198972000000001e-01	2.1183252999999999e-01
-2.2700000000000001e-01	2.3250295000000001e-01	2.1262875000000001e-01
-2.2600000000000001e-01	2.3303710000000000e-01	2.1342385999999999e-01
-2.2500000000000001e-01	2.3359308000000001e-01	2.1421799000000000e-01
-2.2400000000000000e-01	2.3417145000000000e-01	2.1501131000000001e-01
-2.2300000000000000e-01	2.3477289000000001e-01	2.1580404000000000e-01
-2.2200000000000000e-01	2.3539858000000000e-01	2.1659642000000001e-01
-2.2100000000000000e-01	2.3604898999999999e-01	2.1738867000000001e-01
-2.2000000000000000e-01	2.3672545000000000e-01	2.1818104999999999e-01
-2.1900000000000000e-01	2.3742822000000000e-01	2.1897373000000001e-01
-2.1800000000000000e-01	2.3815861999999999e-01	2.1976693000000000e-01
-2.1700000000000000e-01	2.3891767000000000e-01	2.2056083000000001e-01
-2.1600000000000000e-01	2.3970648000000000e-01	2.2135560000000001e-01
-2.1500000000000000e-01	2.4052554000000001e-01	2.2215138000000001e-01
-2.1400000000000000e-01	2.4137664000000000e-01	2.2294843000000000e-01
-2.1299999999999999e-01	2.4226041000000001e-01	2.2374691999999999e-01
-2.1199999999999999e-01	2.4317821000000001e-01	2.2454715000000000e-01
-2.1099999999999999e-01	2.4413151999999999e-01	2.2534946000000000e-01
-2.0999999999999999e-01	2.4512126000000001e-01	2.2615419000000000e-01
-2.0899999999999999e-01	2.4614878000000001e-01	2.2696177000000001e-01
-2.0799999999999999e-01	2.4721541000000000e-01	2.2777260999999999e-01
-2.0699999999999999e-01	2.4832287000000000e-01	2.2858716000000001e-01
-2.0599999999999999e-01	2.4947264999999999e-01	2.2940582000000001e-01
-2.0499999999999999e-01	2.5066600999999999e-01	2.3022888999999999e-01
-2.0399999999999999e-01	2.5190481999999997e-01	2.3105663000000001e-01
-2.0300000000000001e-01	2.5319042000000003e-01	2.3188917000000001e-01
-2.0200000000000001e-01	2.5452459999999999e-01	2.3272648000000001e-01
-2.0100000000000001e-01	2.5590944999999998e-01	2.3356843999999999e-01
-2.0000000000000001e-01	2.5734664000000002e-01	2.3441471999999999e-01
-1.9900000000000001e-01	2.5883792999999999e-01	2.3526490999999999e-01
-1.9800000000000001e-01	2.6038547000000001e-01	2.3611847999999999e-01
-1.9700000000000001e-01	2.6199099999999997e-01	2.3697478999999999e-01
-1.9600000000000001e-01	2.6365698999999998e-01	2.3783324000000000e-01
-1.9500000000000001e-01	2.6538563999999998e-01	2.3869323000000001e-01
-1.9400000000000001e-01	2.6717869999999999e-01	2.3955418000000001e-01
-1.9300000000000000e-01	2.6903867999999997e-01	2.4041572000000000e-01
-1.9200000000000000e-01	2.7096826000000002e-01	2.4127758999999999e-01
-1.9100000000000000e-01	2.7296976000000001e-01	2.4213976000000001e-01
-1.9000000000000000e-01	2.7504517000000001e-01	2.4300234000000001e-01
-1.8900000000000000e-01	2.7719770999999999e-01	2.4386573000000000e-01
-1.8800000000000000e-01	2.7942895000000001e-01	2.4473038999999999e-01
-1.8700000000000000e-01	2.8174287999999997e-01	2.4559703999999999e-01
-1.8600000000000000e-01	2.8414053000000000e-01	2.4646635000000000e-01
-1.8500000000000000e-01	2.8662601999999998e-01	2.4733918999999999e-01
-1.8400000000000000e-01	2.8920128000000001e-01	2.4821631999999999e-01
-1.8300000000000000e-01	2.9186868999999999e-01	2.4909844000000000e-01
-1.8200000000000000e-01	2.9463193999999998e-01	2.4998629000000000e-01
-1.8099999999999999e-01	2.9749239999999999e-01	2.5088034999999997e-01
-1.7999999999999999e-01	3.0045333000000002e-01	2.5178104000000001e-01
-1.7899999999999999e-01	3.0351739999999999e-01	2.5268863000000003e-01
-1.7799999999999999e-01	3.0668668999999998e-01	2.5360321000000002e-01
-1.7699999999999999e-01	3.0996320999999999e-01	2.5452469999999999e-01
-1.7599999999999999e-01	3.1334974999999998e-01	2.5545296000000001e-01
-1.7499999999999999e-01	3.1684800000000002e-01	2.5638767000000001e-01
-1.7399999999999999e-01	3.2045989000000003e-01	2.5732850000000002e-01
-1.7299999999999999e-01	3.2418611000000003e-01	2.5827494000000001e-01
-1.7199999999999999e-01	3.2802921000000002e-01	2.5922666000000000e-01
-1.7100000000000001e-01	3.3198981000000000e-01	2.6018323999999998e-01
-1.7000000000000001e-01	3.3606755999999999e-01	2.6114430999999999e-01
-1.6900000000000001e-01	3.4026410000000001e-01	2.6210969000000001e-01
-1.6800000000000001e-01	3.4457766000000001e-01	2.6307920000000001e-01
-1.6700000000000001e-01	3.4900903999999999e-01	2.6405290999999997e-01
-1.6600000000000001e-01	3.5355677000000002e-01	2.6503100000000002e-01
-1.6500000000000001e-01	3.5821885999999997e-01	2.6601374000000000e-01
-1.6400000000000001e-01	3.6299400999999998e-01	2.6700164999999998e-01
-1.6300000000000001e-01	3.6787852999999998e-01	2.6799526000000001e-01
-1.6200000000000001e-01	3.7287010999999998e-01	2.6899530999999999e-01
-1.6100000000000000e-01	3.7796457000000000e-01	2.7000254000000001e-01
-1.6000000000000000e-01	3.8315786000000002e-01	2.7101773000000001e-01
-1.5900000000000000e-01	3.8844482000000002e-01	2.7204167000000001e-01
-1.5800000000000000e-01	3.9382167000000001e-01	2.7307512000000000e-01
-1.5700000000000000e-01	3.9928099000000000e-01	2.7411860999999998e-01
-1.5600000000000000e-01	4.0481756000000002e-01	2.7517264000000002e-01
-1.5500000000000000e-01	4.1042459999999997e-01	2.7623746999999998e-01
-1.5400000000000000e-01	4.1609685000000002e-01	2.7731327000000000e-01
-1.5300000000000000e-01	4.2182565999999999e-01	2.7839977999999999e-01
-1.5200000000000000e-01	4.2760506999999998e-01	2.7949674000000002e-01
-1.5100000000000000e-01	4.3342888000000002e-01	2.8060368000000002e-01
-1.4999999999999999e-01	4.3928865000000000e-01	2.8171984000000000e-01
-1.4899999999999999e-01	4.4517869999999998e-01	2.8284456000000002e-01
-1.4799999999999999e-01	4.5109173000000002e-01	2.8397702000000002e-01
-1.4699999999999999e-01	4.5702142000000001e-01	2.8511648000000001e-01
-1.4599999999999999e-01	4.6296261999999999e-01	2.8626235999999999e-01
-1.4499999999999999e-01	4.6890920000000003e-01	2.8741415999999997e-01
-1.4399999999999999e-01	4.7485562999999997e-01	2.8857158999999999e-01
-1.4299999999999999e-01	4.8079755000000002e-01	2.8973462999999999e-01
-1.4199999999999999e-01	4.8673031999999999e-01	2.9090345000000001e-01
-1.4099999999999999e-01	4.9265026000000001e-01	2.9207849000000002e-01
-1.4000000000000001e-01	4.9855380999999999e-01	2.9326034000000001e-01
-1.3900000000000001e-01	5.0443881999999995e-01	2.9444980999999998e-01
-1.3800000000000001e-01	5.1030295999999997e-01	2.9564776999999998e-01
-1.3700000000000001e-01	5.1614355000000001e-01	2.9685506000000000e-01
-1.3600000000000001e-01	5.2196003999999996e-01	2.9807264000000000e-01
-1.3500000000000001e-01	5.2775117000000005e-01	2.9930137000000001e-01
-1.3400000000000001e-01	5.3351645000000003e-01	3.0054202000000002e-01
-1.3300000000000001e-01	5.3925610999999996e-01	3.0179531999999998e-01
-1.3200000000000001e-01	5.4496867999999998e-01	3.0306169999999999e-01
-1.3100000000000001e-01	5.5065662999999998e-01	3.0434180000000000e-01
-1.3000000000000000e-01	5.5631936000000004e-01	3.0563584999999999e-01
-1.2900000000000000e-01	5.6195782000000005e-01	3.0694409000000000e-01
-1.2800000000000000e-01	5.6757380999999996e-01	3.0826672999999999e-01
-1.2700000000000000e-01	5.7316864000000001e-01	3.0960378999999999e-01
-1.2600000000000000e-01	5.7874303999999999e-01	3.1095514000000002e-01
-1.2500000000000000e-01	5.8429920000000002e-01	3.1232068000000002e-01
-1.2400000000000000e-01	5.8983801999999996e-01	3.1370008999999999e-01
-1.2300000000000000e-01	5.9536210000000001e-01	3.1509313000000000e-01
-1.2200000000000000e-01	6.0087239999999997e-01	3.1649930999999998e-01
-1.2100000000000000e-01	6.0637054000000001e-01	3.1791812000000003e-01
-1.2000000000000000e-01	6.1185805999999998e-01	3.1934898000000000e-01
-1.1899999999999999e-01	6.1733711999999996e-01	3.2079127000000002e-01
-1.1799999999999999e-01	6.2280849999999999e-01	3.2224420999999998e-01
-1.1700000000000001e-01	6.2827414000000004e-01	3.2370703000000001e-01
-1.1600000000000001e-01	6.3373520999999999e-01	3.2517882999999997e-01
-1.1500000000000000e-01	6.3919205000000001e-01	3.2665854999999999e-01
-1.1400000000000000e-01	6.4464688999999997e-01	3.2814533000000001e-01
-1.1300000000000000e-01	6.5009929000000000e-01	3.2963791999999997e-01
-1.1200000000000000e-01	6.5555039000000004e-01	3.3113524000000000e-01
-1.1100000000000000e-01	6.6100037000000000e-01	3.3263608000000000e-01
-1.1000000000000000e-01	6.6644875999999997e-01	3.3413905999999999e-01
-1.0900000000000000e-01	6.7189562000000003e-01	3.3564289000000003e-01
-1.0800000000000000e-01	6.7734019000000001e-01	3.3714598000000001e-01
-1.0700000000000000e-01	6.8278309000000004e-01	3.3864699999999998e-01
-1.0600000000000000e-01	6.8822075999999999e-01	3.4014376000000002e-01
-1.0500000000000000e-01	6.9365304999999999e-01	3.4163442999999999e-01
-1.0400000000000000e-01	6.9907728999999996e-01	3.4311670000000000e-01
-1.0299999999999999e-01	7.0449273999999995e-01	3.4458825999999998e-01
-1.0199999999999999e-01	7.0989581999999996e-01	3.4604633000000001e-01
-1.0100000000000001e-01	7.1528378999999997e-01	3.4748765999999998e-01
-1.0000000000000001e-01	7.2065400999999996e-01	3.4890910000000003e-01
-9.9000000000000005e-02	7.2600339999999997e-01	3.5030738000000000e-01
-9.8000000000000004e-02	7.3132772000000001e-01	3.5167844999999998e-01
-9.7000000000000003e-02	7.3662435999999998e-01	3.5301884000000000e-01
-9.6000000000000002e-02	7.4188986999999995e-01	3.5432467000000001e-01
-9.5000000000000001e-02	7.4711923000000002e-01	3.5559197999999997e-01
-9.4000000000000000e-02	7.5231039000000000e-01	3.5681779000000002e-01
-9.2999999999999999e-02	7.5745949000000001e-01	3.5799861999999999e-01
-9.1999999999999998e-02	7.6256230999999997e-01	3.5913165000000002e-01
-9.0999999999999998e-02	7.6761778999999997e-01	3.6021487000000002e-01
-8.9999999999999997e-02	7.7262138999999996e-01	3.6124653000000001e-01
-8.8999999999999996e-02	7.7757259999999995e-01	3.6222576000000001e-01
-8.7999999999999995e-02	7.8246684000000000e-01	3.6315186999999999e-01
-8.6999999999999994e-02	7.8730416999999997e-01	3.6402518000000000e-01
-8.5999999999999993e-02	7.9208325000000002e-01	3.6484671000000002e-01
-8.5000000000000006e-02	7.9680196000000003e-01	3.6561740999999998e-01
-8.4000000000000005e-02	8.0145979000000001e-01	3.6633879000000003e-01
-8.3000000000000004e-02	8.0605764000000002e-01	3.6701351999999998e-01
-8.2000000000000003e-02	8.1059351999999996e-01	3.6764308000000001e-01
-8.1000000000000003e-02	8.1506959000000001e-01	3.6823052000000001e-01
-8.0000000000000002e-02	8.1948551999999997e-01	3.6877821999999999e-01
-7.9000000000000001e-02	8.2384332000000005e-01	3.6928895000000000e-01
-7.8000000000000000e-02	8.2814217999999995e-01	3.6976519000000002e-01
-7.6999999999999999e-02	8.3238440999999996e-01	3.7020966000000000e-01
-7.5999999999999998e-02	8.3657318999999997e-01	3.7062521999999998e-01
-7.4999999999999997e-02	8.4070961000000000e-01	3.7101425999999998e-01
-7.3999999999999996e-02	8.4479563000000002e-01	3.7137903000000000e-01
-7.2999999999999995e-02	8.4883403999999996e-01	3.7172205000000003e-01
-7.1999999999999995e-02	8.5282838999999999e-01	3.7204535000000000e-01
-7.0999999999999994e-02	8.5678204000000002e-01	3.7235106000000001e-01
-7.0000000000000007e-02	8.6069932999999998e-01	3.7264100999999999e-01
-6.9000000000000006e-02	8.6458210000000002e-01	3.7291634000000001e-01
-6.8000000000000005e-02	8.6843749999999997e-01	3.7317895000000001e-01
-6.7000000000000004e-02	8.7226977000000006e-01	3.7342984000000001e-01
-6.6000000000000003e-02	8.7608343000000000e-01	3.7366980000000000e-01
-6.5000000000000002e-02	8.7988586999999996e-01	3.7389992999999999e-01
-6.4000000000000001e-02	8.8368223999999995e-01	3.7412067999999998e-01
-6.3000000000000000e-02	8.8747991999999998e-01	3.7433266999999998e-01
-6.2000000000000000e-02	8.9128600999999996e-01	3.7453625000000001e-01
-6.0999999999999999e-02	8.9510862999999996e-01	3.7473189000000001e-01
-5.9999999999999998e-02	8.9895599999999998e-01	3.7491977999999998e-01
-5.8999999999999997e-02	9.0283822999999996e-01	3.7510047000000002e-01
-5.8000000000000003e-02	9.0676272000000002e-01	3.7527381999999998e-01
-5.7000000000000002e-02	9.1074080999999996e-01	3.7544033999999998e-01
-5.6000000000000001e-02	9.1478194999999995e-01	3.7560001999999998e-01
-5.5000000000000000e-02	9.1889796999999995e-01	3.7575318000000002e-01
-5.3999999999999999e-02	9.2309848000000005e-01	3.7589967000000002e-01
-5.2999999999999999e-02	9.2739687999999998e-01	3.7603966000000000e-01
-5.1999999999999998e-02	9.3180311000000005e-01	3.7617277999999998e-01
-5.0999999999999997e-02	9.3633091999999996e-01	3.7629892999999998e-01
-5.0000000000000003e-02	9.4099071999999995e-01	3.7641738000000002e-01
-4.9000000000000002e-02	9.4579566999999998e-01	3.7652753999999999e-01
-4.8000000000000001e-02	9.5075781000000004e-01	3.7662846999999999e-01
-4.7000000000000000e-02	9.5588914000000003e-01	3.7671892000000001e-01
-4.5999999999999999e-02	9.6120170999999999e-01	3.7679743999999998e-01
-4.4999999999999998e-02	9.6670619999999996e-01	3.7686223000000002e-01
-4.3999999999999997e-02	9.7241445000000004e-01	3.7691128000000002e-01
-4.2999999999999997e-02	9.7833623999999997e-01	3.7694223999999998e-01
-4.2000000000000003e-02	9.8448100999999999e-01	3.7695252000000001e-01
-4.1000000000000002e-02	9.9085772999999999e-01	3.7693935000000001e-01
-4.0000000000000001e-02	9.9747366999999998e-01	3.7689970000000000e-01
-3.9000000000000000e-02	1.0043354300000000e+00	3.7683043999999999e-01
-3.7999999999999999e-02	1.0114479500000000e+00	3.7672833999999999e-01
-3.6999999999999998e-02	1.0188144699999999e+00	3.7659017000000000e-01
-3.5999999999999997e-02	1.0264368900000000e+00	3.7641279000000000e-01
-3.5000000000000003e-02	1.0343145899999999e+00	3.7619321000000000e-01
-3.4000000000000002e-02	1.0424456600000001e+00	3.7592868000000002e-01
-3.3000000000000002e-02	1.0508248300000000e+00	3.7561684000000001e-01
-3.2000000000000001e-02	1.0594452000000001e+00	3.7525565999999999e-01
-3.1000000000000000e-02	1.0682963900000000e+00	3.7484372999999999e-01
-2.9999999999999999e-02	1.0773648100000000e+00	3.7438011999999998e-01
-2.9000000000000001e-02	1.0866334499999999e+00	3.7386462999999998e-01
-2.8000000000000001e-02	1.0960811399999999e+00	3.7329765999999998e-01
-2.7000000000000000e-02	1.1056819800000000e+00	3.7268041000000002e-01
-2.5999999999999999e-02	1.1154044900000000e+00	3.7201476000000000e-01
-2.5000000000000001e-02	1.1252105999999999e+00	3.7130336000000003e-01
-2.4000000000000000e-02	1.1350547900000001e+00	3.7054941000000002e-01
-2.3000000000000000e-02	1.1448810400000000e+00	3.6975680999999999e-01
-2.1999999999999999e-02	1.1546229900000000e+00	3.6892981000000002e-01
-2.1000000000000001e-02	1.1641977900000000e+00	3.6807301999999997e-01
-2.0000000000000000e-02	1.1735045600000000e+00	3.6719125000000002e-01
-1.9000000000000000e-02	1.1824202200000000e+00	3.6628922000000003e-01
-1.7999999999999999e-02	1.1907893400000000e+00	3.6537281999999999e-01
-1.7000000000000001e-02	1.1984239500000000e+00	3.6444722000000002e-01
-1.6000000000000000e-02	1.2050870199999999e+00	3.6351845999999999e-01
-1.4999999999999999e-02	1.2104917300000000e+00	3.6259170000000002e-01
-1.4000000000000000e-02	1.2142961100000000e+00	3.6167212999999998e-01
-1.2999999999999999e-02	1.2161089000000000e+00	3.6076551000000001e-01
-1.2000000000000000e-02	1.2155226600000000e+00	3.5987810999999997e-01
-1.0999999999999999e-02	1.2121787300000000e+00	3.5901645999999998e-01
-1.0000000000000000e-02	1.2058558500000001e+00	3.5818584999999997e-01
-8.9999999999999993e-03	1.1965734699999999e+00	3.5739050000000000e-01
-8.0000000000000002e-03	1.1846641099999999e+00	3.5663484000000001e-01
-7.0000000000000001e-03	1.1707124000000000e+00	3.5592311999999998e-01
-6.0000000000000001e-03	1.1554050800000000e+00	3.5525891999999998e-01
-5.0000000000000001e-03	1.1393889600000000e+00	3.5464385999999998e-01
-4.0000000000000001e-03	1.1231868599999999e+00	3.5407735000000001e-01
-3.0000000000000001e-03	1.1071616399999999e+00	3.5355764000000001e-01
-2.0000000000000000e-03	1.0915336099999999e+00	3.5308281000000002e-01
-1.0000000000000000e-03	1.0764449700000001e+00	3.5265241000000003e-01
0.0000000000000000e+00	1.0619640200000000e+00	3.5226531999999999e-01
1.0000000000000000e-03	1.0481167400000000e+00	3.5192011000000001e-01
2.0000000000000000e-03	1.0348962399999999e+00	3.5161439000000000e-01
3.0000000000000001e-03	1.0222855000000000e+00	3.5134608000000001e-01
4.0000000000000001e-03	1.0102655899999999e+00	3.5111429999999999e-01
5.0000000000000001e-03	9.9881023000000002e-01	3.5091875000000000e-01
6.0000000000000001e-03	9.8789088999999997e-01	3.5075903000000003e-01
7.0000000000000001e-03	9.7748290999999998e-01	3.5063455999999998e-01
8.0000000000000002e-03	9.6756240999999998e-01	3.5054455000000001e-01
8.9999999999999993e-03	9.5810196999999997e-01	3.5048784999999999e-01
1.0000000000000000e-02	9.4908002000000002e-01	3.5046375000000002e-01
1.0999999999999999e-02	9.4047930000000002e-01	3.5047182999999998e-01
1.2000000000000000e-02	9.3228036000000003e-01	3.5051142000000002e-01
1.2999999999999999e-02	9.2446538000000000e-01	3.5058180000000000e-01
1.4000000000000000e-02	9.1701979000000000e-01	3.5068220999999999e-01
1.4999999999999999e-02	9.0992600999999995e-01	3.5081148000000001e-01
1.6000000000000000e-02	9.0316974000000005e-01	3.5096850000000002e-01
1.7000000000000001e-02	8.9673738999999997e-01	3.5115194999999999e-01
1.7999999999999999e-02	8.9061157999999996e-01	3.5135994999999998e-01
1.9000000000000000e-02	8.8477998000000002e-01	3.5159067999999999e-01
2.0000000000000000e-02	8.7922628999999997e-01	3.5184170999999997e-01
2.1000000000000001e-02	8.7393449000000001e-01	3.5211033000000003e-01
2.1999999999999999e-02	8.6889092999999995e-01	3.5239374000000001e-01
2.3000000000000000e-02	8.6407866000000000e-01	3.5268872000000001e-01
2.4000000000000000e-02	8.5948099000000000e-01	3.5299193000000001e-01
2.5000000000000001e-02	8.5508079999999997e-01	3.5330001000000000e-01
2.5999999999999999e-02	8.5086180000000000e-01	3.5360971000000002e-01
2.7000000000000000e-02	8.4680805000000003e-01	3.5391802000000000e-01
2.8000000000000001e-02	8.4290226000000001e-01	3.5422207999999999e-01
2.9000000000000001e-02	8.3912755999999999e-01	3.5451938000000000e-01
2.9999999999999999e-02	8.3546909999999996e-01	3.5480799000000002e-01
3.1000000000000000e-02	8.3191055000000003e-01	3.5508631000000002e-01
3.2000000000000001e-02	8.2843772999999998e-01	3.5535327999999999e-01
3.3000000000000002e-02	8.2503742000000002e-01	3.5560842999999998e-01
3.4000000000000002e-02	8.2169596000000000e-01	3.5585155000000002e-01
3.5000000000000003e-02	8.1840168999999996e-01	3.5608297999999999e-01
3.5999999999999997e-02	8.1514487000000002e-01	3.5630346000000002e-01
3.6999999999999998e-02	8.1191532000000000e-01	3.5651386000000002e-01
3.7999999999999999e-02	8.0870494000000004e-01	3.5671535999999998e-01
3.9000000000000000e-02	8.0550670999999996e-01	3.5690929999999998e-01
4.0000000000000001e-02	8.0231408000000004e-01	3.5709700999999999e-01
4.1000000000000002e-02	7.9912324000000001e-01	3.5728004000000002e-01
4.2000000000000003e-02	7.9592991000000002e-01	3.5745981999999998e-01
4.2999999999999997e-02	7.9273168999999999e-01	3.5763784999999998e-01
4.3999999999999997e-02	7.8952500999999997e-01	3.5781544999999998e-01
4.4999999999999998e-02	7.8630968999999995e-01	3.5799405000000001e-01
4.5999999999999999e-02	7.8308491000000002e-01	3.5817502000000001e-01
4.7000000000000000e-02	7.7985088000000002e-01	3.5835964999999997e-01
4.8000000000000001e-02	7.7660804999999999e-01	3.5854918000000002e-01
4.9000000000000002e-02	7.7335622999999998e-01	3.5874472000000002e-01
5.0000000000000003e-02	7.7009757999999995e-01	3.5894743000000001e-01
5.0999999999999997e-02	7.6683356000000003e-01	3.5915830999999998e-01
5.1999999999999998e-02	7.6356506000000002e-01	3.5937815000000001e-01
5.2999999999999999e-02	7.6029435000000001e-01	3.5960766999999999e-01
5.3999999999999999e-02	7.5702236999999994e-01	3.5984730999999998e-01
5.5000000000000000e-02	7.5375205999999995e-01	3.6009738000000002e-01
5.6000000000000001e-02	7.5048369999999998e-01	3.6035781000000000e-01
5.7000000000000002e-02	7.4722082000000001e-01	3.6062847999999997e-01
5.8000000000000003e-02	7.4396368999999996e-01	3.6090882000000002e-01
[truncated: 1,880 more rows]
