# Supplementary material for: An electronic origin of charge order in infinite-layer nickelates
Source: Nat Commun. 2023 Sep 6;14:5477. doi: 10.1038/s41467-023-41236-3 (PMC10482875; doi:10.1038/s41467-023-41236-3)
Supplement: Supplementary file 3 — Source Data [file 41467_2023_41236_MOESM3_ESM.zip › Figure3/panel_e_f/data.txt]

#Figure 3e and 3f
#AFM spectral function
#omega(eV) Ni-dx2y2(1/eV) effective-s(1/eV)
-2.0000000000000000e+01	2.9870000000000004e-05	2.7379999999999999e-05
-1.9980000000000000e+01	2.9930000000000000e-05	2.7419999999999998e-05
-1.9960000000000001e+01	2.9979999999999998e-05	2.7480000000000001e-05
-1.9940000000000001e+01	3.0049999999999999e-05	2.7520000000000001e-05
-1.9920000000000002e+01	3.0100000000000000e-05	2.7580000000000000e-05
-1.9899999999999999e+01	3.0159999999999996e-05	2.7629999999999998e-05
-1.9879999999999999e+01	3.0230000000000000e-05	2.7679999999999999e-05
-1.9859999999999999e+01	3.0280000000000001e-05	2.7739999999999999e-05
-1.9840000000000000e+01	3.0340000000000001e-05	2.7780000000000002e-05
-1.9820000000000000e+01	3.0410000000000002e-05	2.7840000000000001e-05
-1.9800000000000001e+01	3.0469999999999998e-05	2.7889999999999999e-05
-1.9780000000000001e+01	3.0519999999999999e-05	2.7940000000000000e-05
-1.9760000000000002e+01	3.0590000000000004e-05	2.8000000000000000e-05
-1.9739999999999998e+01	3.0650000000000000e-05	2.8039999999999999e-05
-1.9719999999999999e+01	3.0719999999999997e-05	2.8099999999999999e-05
-1.9699999999999999e+01	3.0770000000000005e-05	2.8160000000000001e-05
-1.9680000000000000e+01	3.0840000000000003e-05	2.8200000000000001e-05
-1.9660000000000000e+01	3.0899999999999999e-05	2.8260000000000000e-05
-1.9640000000000001e+01	3.0960000000000002e-05	2.8320000000000000e-05
-1.9620000000000001e+01	3.1029999999999999e-05	2.8360000000000000e-05
-1.9600000000000001e+01	3.1080000000000001e-05	2.8419999999999999e-05
-1.9579999999999998e+01	3.1149999999999998e-05	2.8479999999999998e-05
-1.9559999999999999e+01	3.1210000000000001e-05	2.8520000000000001e-05
-1.9539999999999999e+01	3.1279999999999999e-05	2.8580000000000001e-05
-1.9520000000000000e+01	3.1340000000000001e-05	2.8640000000000000e-05
-1.9500000000000000e+01	3.1409999999999999e-05	2.8689999999999998e-05
-1.9480000000000000e+01	3.1469999999999995e-05	2.8739999999999999e-05
-1.9460000000000001e+01	3.1540000000000000e-05	2.8799999999999999e-05
-1.9440000000000001e+01	3.1600000000000002e-05	2.8860000000000002e-05
-1.9420000000000002e+01	3.1670000000000000e-05	2.8909999999999999e-05
-1.9399999999999999e+01	3.1730000000000003e-05	2.8960000000000001e-05
-1.9379999999999999e+01	3.1800000000000000e-05	2.9020000000000000e-05
-1.9359999999999999e+01	3.1859999999999997e-05	2.9079999999999999e-05
-1.9340000000000000e+01	3.1930000000000001e-05	2.9139999999999999e-05
-1.9320000000000000e+01	3.1989999999999997e-05	2.9179999999999998e-05
-1.9300000000000001e+01	3.2060000000000001e-05	2.9240000000000001e-05
-1.9280000000000001e+01	3.2130000000000006e-05	2.9300000000000001e-05
-1.9260000000000002e+01	3.2190000000000002e-05	2.9360000000000000e-05
-1.9239999999999998e+01	3.2259999999999999e-05	2.9420000000000000e-05
-1.9219999999999999e+01	3.2320000000000002e-05	2.9459999999999999e-05
-1.9199999999999999e+01	3.2390000000000000e-05	2.9519999999999999e-05
-1.9180000000000000e+01	3.2459999999999998e-05	2.9580000000000001e-05
-1.9160000000000000e+01	3.2520000000000000e-05	2.9640000000000001e-05
-1.9140000000000001e+01	3.2600000000000000e-05	2.9700000000000000e-05
-1.9120000000000001e+01	3.2669999999999997e-05	2.9760000000000000e-05
-1.9100000000000001e+01	3.2730000000000000e-05	2.9819999999999999e-05
-1.9079999999999998e+01	3.2799999999999998e-05	2.9879999999999999e-05
-1.9059999999999999e+01	3.2870000000000002e-05	2.9920000000000002e-05
-1.9039999999999999e+01	3.2940000000000000e-05	2.9980000000000001e-05
-1.9020000000000000e+01	3.3009999999999997e-05	3.0040000000000000e-05
-1.9000000000000000e+01	3.3080000000000002e-05	3.0100000000000000e-05
-1.8980000000000000e+01	3.3139999999999998e-05	3.0159999999999999e-05
-1.8960000000000001e+01	3.3219999999999997e-05	3.0219999999999999e-05
-1.8940000000000001e+01	3.3290000000000001e-05	3.0280000000000001e-05
-1.8920000000000002e+01	3.3349999999999997e-05	3.0340000000000001e-05
-1.8899999999999999e+01	3.3429999999999997e-05	3.0400000000000000e-05
-1.8879999999999999e+01	3.3500000000000001e-05	3.0460000000000000e-05
-1.8859999999999999e+01	3.3569999999999999e-05	3.0519999999999999e-05
-1.8840000000000000e+01	3.3650000000000005e-05	3.0580000000000002e-05
-1.8820000000000000e+01	3.3710000000000001e-05	3.0639999999999998e-05
-1.8800000000000001e+01	3.3790000000000000e-05	3.0700000000000001e-05
-1.8780000000000001e+01	3.3859999999999998e-05	3.0759999999999997e-05
-1.8760000000000002e+01	3.3930000000000002e-05	3.0820000000000000e-05
-1.8739999999999998e+01	3.4010000000000001e-05	3.0880000000000002e-05
-1.8719999999999999e+01	3.4069999999999997e-05	3.0939999999999999e-05
-1.8699999999999999e+01	3.4150000000000003e-05	3.1000000000000001e-05
-1.8680000000000000e+01	3.4220000000000001e-05	3.1059999999999997e-05
-1.8660000000000000e+01	3.4300000000000000e-05	3.1120000000000000e-05
-1.8640000000000001e+01	3.4369999999999998e-05	3.1180000000000003e-05
-1.8620000000000001e+01	3.4450000000000004e-05	3.1239999999999999e-05
-1.8600000000000001e+01	3.4529999999999996e-05	3.1319999999999998e-05
-1.8579999999999998e+01	3.4589999999999999e-05	3.1380000000000001e-05
-1.8559999999999999e+01	3.4669999999999998e-05	3.1439999999999997e-05
-1.8539999999999999e+01	3.4739999999999996e-05	3.1500000000000000e-05
-1.8520000000000000e+01	3.4820000000000002e-05	3.1560000000000003e-05
-1.8500000000000000e+01	3.4900000000000001e-05	3.1619999999999999e-05
-1.8480000000000000e+01	3.4969999999999999e-05	3.1680000000000002e-05
-1.8460000000000001e+01	3.5049999999999998e-05	3.1760000000000001e-05
-1.8440000000000001e+01	3.5129999999999997e-05	3.1819999999999997e-05
-1.8420000000000002e+01	3.5200000000000002e-05	3.1880000000000000e-05
-1.8399999999999999e+01	3.5280000000000001e-05	3.1940000000000003e-05
-1.8379999999999999e+01	3.5360000000000000e-05	3.1999999999999999e-05
-1.8359999999999999e+01	3.5439999999999999e-05	3.2079999999999998e-05
-1.8340000000000000e+01	3.5519999999999999e-05	3.2140000000000001e-05
-1.8320000000000000e+01	3.5589999999999996e-05	3.2199999999999997e-05
-1.8300000000000001e+01	3.5670000000000002e-05	3.2259999999999999e-05
-1.8280000000000001e+01	3.5750000000000002e-05	3.2329999999999997e-05
-1.8260000000000002e+01	3.5830000000000001e-05	3.2400000000000001e-05
-1.8239999999999998e+01	3.5910000000000000e-05	3.2459999999999998e-05
-1.8219999999999999e+01	3.6000000000000001e-05	3.2520000000000000e-05
-1.8199999999999999e+01	3.6080000000000000e-05	3.2600000000000000e-05
-1.8180000000000000e+01	3.6159999999999999e-05	3.2660000000000002e-05
-1.8160000000000000e+01	3.6240000000000005e-05	3.2719999999999998e-05
-1.8140000000000001e+01	3.6319999999999998e-05	3.2799999999999998e-05
-1.8120000000000001e+01	3.6400000000000004e-05	3.2860000000000000e-05
-1.8100000000000001e+01	3.6480000000000003e-05	3.2920000000000003e-05
-1.8079999999999998e+01	3.6569999999999997e-05	3.3000000000000003e-05
-1.8059999999999999e+01	3.6649999999999996e-05	3.3059999999999999e-05
-1.8039999999999999e+01	3.6729999999999996e-05	3.3120000000000001e-05
-1.8020000000000000e+01	3.6809999999999995e-05	3.3200000000000001e-05
-1.8000000000000000e+01	3.6890000000000001e-05	3.3259999999999997e-05
-1.7980000000000000e+01	3.6980000000000002e-05	3.3340000000000003e-05
-1.7960000000000001e+01	3.7060000000000001e-05	3.3399999999999999e-05
-1.7940000000000001e+01	3.7140000000000000e-05	3.3460000000000002e-05
-1.7920000000000002e+01	3.7240000000000003e-05	3.3540000000000001e-05
-1.7899999999999999e+01	3.7320000000000002e-05	3.3599999999999997e-05
-1.7879999999999999e+01	3.7400000000000001e-05	3.3680000000000003e-05
-1.7859999999999999e+01	3.7480000000000000e-05	3.3739999999999999e-05
-1.7840000000000000e+01	3.7580000000000003e-05	3.3819999999999998e-05
-1.7820000000000000e+01	3.7660000000000002e-05	3.3880000000000001e-05
-1.7800000000000001e+01	3.7749999999999996e-05	3.3960000000000000e-05
-1.7780000000000001e+01	3.7840000000000004e-05	3.4020000000000003e-05
-1.7760000000000002e+01	3.7920000000000003e-05	3.4100000000000002e-05
-1.7739999999999998e+01	3.8009999999999997e-05	3.4159999999999998e-05
-1.7719999999999999e+01	3.8100000000000005e-05	3.4239999999999997e-05
-1.7699999999999999e+01	3.8189999999999999e-05	3.4300000000000000e-05
-1.7680000000000000e+01	3.8280000000000006e-05	3.4379999999999999e-05
-1.7660000000000000e+01	3.8359999999999999e-05	3.4459999999999999e-05
-1.7640000000000001e+01	3.8449999999999999e-05	3.4520000000000002e-05
-1.7620000000000001e+01	3.8539999999999994e-05	3.4600000000000001e-05
-1.7600000000000001e+01	3.8630000000000001e-05	3.4659999999999997e-05
-1.7579999999999998e+01	3.8719999999999995e-05	3.4740000000000003e-05
-1.7559999999999999e+01	3.8820000000000004e-05	3.4820000000000002e-05
-1.7539999999999999e+01	3.8899999999999997e-05	3.4879999999999998e-05
-1.7520000000000000e+01	3.8999999999999999e-05	3.4959999999999997e-05
-1.7500000000000000e+01	3.9090000000000000e-05	3.5040000000000003e-05
-1.7480000000000000e+01	3.9180000000000001e-05	3.5099999999999999e-05
-1.7460000000000001e+01	3.9280000000000003e-05	3.5179999999999999e-05
-1.7440000000000001e+01	3.9370000000000004e-05	3.5259999999999998e-05
-1.7420000000000002e+01	3.9460000000000005e-05	3.5320000000000001e-05
-1.7399999999999999e+01	3.9560000000000001e-05	3.5400000000000000e-05
-1.7379999999999999e+01	3.9650000000000002e-05	3.5479999999999999e-05
-1.7359999999999999e+01	3.9750000000000004e-05	3.5559999999999998e-05
-1.7340000000000000e+01	3.9839999999999998e-05	3.5620000000000001e-05
-1.7320000000000000e+01	3.9940000000000000e-05	3.5700000000000000e-05
-1.7300000000000001e+01	4.0029999999999995e-05	3.5780000000000000e-05
-1.7280000000000001e+01	4.0129999999999997e-05	3.5859999999999999e-05
-1.7260000000000002e+01	4.0229999999999999e-05	3.5939999999999998e-05
-1.7239999999999998e+01	4.0330000000000002e-05	3.6010000000000003e-05
-1.7219999999999999e+01	4.0419999999999996e-05	3.6080000000000000e-05
-1.7199999999999999e+01	4.0519999999999998e-05	3.6159999999999999e-05
-1.7180000000000000e+01	4.0620000000000001e-05	3.6239999999999999e-05
-1.7160000000000000e+01	4.0720000000000003e-05	3.6319999999999998e-05
-1.7140000000000001e+01	4.0820000000000006e-05	3.6399999999999997e-05
-1.7120000000000001e+01	4.0920000000000001e-05	3.6480000000000003e-05
-1.7100000000000001e+01	4.1010000000000002e-05	3.6560000000000002e-05
-1.7079999999999998e+01	4.1110000000000005e-05	3.6640000000000002e-05
-1.7059999999999999e+01	4.1220000000000002e-05	3.6709999999999999e-05
-1.7039999999999999e+01	4.1320000000000004e-05	3.6779999999999997e-05
-1.7020000000000000e+01	4.1420000000000000e-05	3.6860000000000003e-05
-1.7000000000000000e+01	4.1520000000000002e-05	3.6940000000000002e-05
-1.6980000000000000e+01	4.1630000000000000e-05	3.7020000000000001e-05
-1.6960000000000001e+01	4.1729999999999995e-05	3.7100000000000001e-05
-1.6940000000000001e+01	4.1829999999999998e-05	3.7180000000000000e-05
-1.6920000000000002e+01	4.1940000000000002e-05	3.7259999999999999e-05
-1.6899999999999999e+01	4.2039999999999997e-05	3.7350000000000000e-05
-1.6879999999999999e+01	4.2149999999999995e-05	3.7429999999999999e-05
-1.6859999999999999e+01	4.2259999999999999e-05	3.7520000000000000e-05
-1.6840000000000000e+01	4.2360000000000008e-05	3.7599999999999999e-05
-1.6820000000000000e+01	4.2470000000000005e-05	3.7679999999999998e-05
-1.6800000000000001e+01	4.2569999999999994e-05	3.7759999999999998e-05
-1.6780000000000001e+01	4.2680000000000005e-05	3.7839999999999997e-05
-1.6760000000000002e+01	4.2799999999999997e-05	3.7920000000000003e-05
-1.6739999999999998e+01	4.2899999999999999e-05	3.8000000000000002e-05
-1.6719999999999999e+01	4.3009999999999996e-05	3.8089999999999996e-05
-1.6699999999999999e+01	4.3119999999999994e-05	3.8179999999999997e-05
-1.6680000000000000e+01	4.3229999999999998e-05	3.8260000000000003e-05
-1.6660000000000000e+01	4.3340000000000002e-05	3.8340000000000002e-05
-1.6640000000000001e+01	4.3449999999999999e-05	3.8420000000000001e-05
-1.6620000000000001e+01	4.3569999999999998e-05	3.8509999999999996e-05
-1.6600000000000001e+01	4.3670000000000000e-05	3.8600000000000003e-05
-1.6579999999999998e+01	4.3780000000000004e-05	3.8680000000000002e-05
-1.6559999999999999e+01	4.3899999999999996e-05	3.8760000000000002e-05
-1.6539999999999999e+01	4.4010000000000000e-05	3.8859999999999997e-05
-1.6520000000000000e+01	4.4129999999999999e-05	3.8940000000000003e-05
-1.6500000000000000e+01	4.4239999999999997e-05	3.9020000000000002e-05
-1.6480000000000000e+01	4.4360000000000002e-05	3.9119999999999998e-05
-1.6460000000000001e+01	4.4469999999999999e-05	3.9199999999999997e-05
-1.6440000000000001e+01	4.4589999999999992e-05	3.9279999999999997e-05
-1.6420000000000002e+01	4.4709999999999997e-05	3.9379999999999999e-05
-1.6399999999999999e+01	4.4819999999999994e-05	3.9459999999999998e-05
-1.6379999999999999e+01	4.4950000000000002e-05	3.9549999999999999e-05
-1.6359999999999999e+01	4.5060000000000006e-05	3.9640000000000000e-05
-1.6340000000000000e+01	4.5179999999999998e-05	3.9719999999999999e-05
-1.6320000000000000e+01	4.5299999999999997e-05	3.9820000000000002e-05
-1.6300000000000001e+01	4.5429999999999997e-05	3.9900000000000001e-05
-1.6280000000000001e+01	4.5540000000000001e-05	4.0000000000000003e-05
-1.6260000000000002e+01	4.5660000000000000e-05	4.0080000000000003e-05
-1.6239999999999998e+01	4.5789999999999994e-05	4.0179999999999998e-05
-1.6219999999999999e+01	4.5909999999999999e-05	4.0259999999999997e-05
-1.6199999999999999e+01	4.6040000000000000e-05	4.0360000000000000e-05
-1.6180000000000000e+01	4.6149999999999997e-05	4.0439999999999999e-05
-1.6160000000000000e+01	4.6279999999999997e-05	4.0540000000000001e-05
-1.6140000000000001e+01	4.6400000000000003e-05	4.0629999999999996e-05
-1.6120000000000001e+01	4.6530000000000003e-05	4.0720000000000003e-05
-1.6100000000000001e+01	4.6660000000000004e-05	4.0819999999999999e-05
-1.6079999999999998e+01	4.6779999999999996e-05	4.0899999999999998e-05
-1.6059999999999999e+01	4.6910000000000010e-05	4.1000000000000000e-05
-1.6039999999999999e+01	4.7039999999999997e-05	4.1100000000000003e-05
-1.6020000000000000e+01	4.7169999999999997e-05	4.1180000000000002e-05
-1.6000000000000000e+01	4.7299999999999998e-05	4.1279999999999998e-05
-1.5980000000000000e+01	4.7429999999999998e-05	4.1380000000000000e-05
-1.5960000000000001e+01	4.7559999999999999e-05	4.1469999999999994e-05
-1.5940000000000000e+01	4.7689999999999999e-05	4.1560000000000002e-05
-1.5920000000000000e+01	4.7820000000000000e-05	4.1659999999999998e-05
-1.5900000000000000e+01	4.7960000000000008e-05	4.1760000000000000e-05
-1.5880000000000001e+01	4.8089999999999995e-05	4.1860000000000002e-05
-1.5859999999999999e+01	4.8219999999999996e-05	4.1950000000000003e-05
-1.5840000000000000e+01	4.8359999999999998e-05	4.2039999999999997e-05
-1.5820000000000000e+01	4.8500000000000000e-05	4.2140000000000000e-05
-1.5800000000000001e+01	4.8629999999999993e-05	4.2240000000000002e-05
-1.5779999999999999e+01	4.8770000000000002e-05	4.2339999999999998e-05
-1.5760000000000000e+01	4.8910000000000004e-05	4.2440000000000000e-05
-1.5740000000000000e+01	4.9050000000000000e-05	4.2540000000000003e-05
-1.5720000000000001e+01	4.9180000000000000e-05	4.2639999999999998e-05
-1.5699999999999999e+01	4.9330000000000004e-05	4.2740000000000001e-05
-1.5680000000000000e+01	4.9460000000000004e-05	4.2829999999999995e-05
-1.5660000000000000e+01	4.9610000000000001e-05	4.2929999999999997e-05
-1.5640000000000001e+01	4.9750000000000003e-05	4.3030000000000000e-05
-1.5619999999999999e+01	4.9889999999999998e-05	4.3130000000000002e-05
-1.5600000000000000e+01	5.0040000000000002e-05	4.3239999999999999e-05
-1.5580000000000000e+01	5.0179999999999997e-05	4.3340000000000002e-05
-1.5560000000000000e+01	5.0329999999999994e-05	4.3439999999999997e-05
-1.5539999999999999e+01	5.0469999999999996e-05	4.3540000000000000e-05
-1.5520000000000000e+01	5.0620000000000000e-05	4.3640000000000002e-05
-1.5500000000000000e+01	5.0770000000000003e-05	4.3739999999999998e-05
-1.5480000000000000e+01	5.0909999999999999e-05	4.3840000000000000e-05
-1.5460000000000001e+01	5.1060000000000002e-05	4.3940000000000003e-05
-1.5440000000000000e+01	5.1209999999999999e-05	4.4050000000000000e-05
-1.5420000000000000e+01	5.1359999999999996e-05	4.4159999999999997e-05
-1.5400000000000000e+01	5.1519999999999995e-05	4.4260000000000000e-05
-1.5380000000000001e+01	5.1669999999999998e-05	4.4360000000000002e-05
-1.5359999999999999e+01	5.1820000000000002e-05	4.4469999999999999e-05
-1.5340000000000000e+01	5.1980000000000000e-05	4.4579999999999997e-05
-1.5320000000000000e+01	5.2130000000000004e-05	4.4679999999999999e-05
-1.5300000000000001e+01	5.2289999999999996e-05	4.4780000000000002e-05
-1.5279999999999999e+01	5.2440000000000006e-05	4.4900000000000000e-05
-1.5260000000000000e+01	5.2609999999999999e-05	4.5000000000000003e-05
-1.5240000000000000e+01	5.2760000000000003e-05	4.5099999999999998e-05
-1.5220000000000001e+01	5.2929999999999996e-05	4.5219999999999997e-05
-1.5199999999999999e+01	5.3079999999999993e-05	4.5320000000000000e-05
-1.5180000000000000e+01	5.3239999999999998e-05	4.5439999999999999e-05
-1.5160000000000000e+01	5.3410000000000005e-05	4.5540000000000001e-05
-1.5140000000000001e+01	5.3569999999999997e-05	4.5649999999999998e-05
-1.5119999999999999e+01	5.3729999999999995e-05	4.5760000000000002e-05
-1.5100000000000000e+01	5.3900000000000002e-05	4.5869999999999993e-05
-1.5080000000000000e+01	5.4070000000000002e-05	4.5979999999999997e-05
-1.5060000000000000e+01	5.4230000000000001e-05	4.6100000000000002e-05
-1.5039999999999999e+01	5.4400000000000008e-05	4.6199999999999998e-05
-1.5020000000000000e+01	5.4570000000000001e-05	4.6319999999999997e-05
-1.5000000000000000e+01	5.4740000000000001e-05	4.6419999999999999e-05
-1.4980000000000000e+01	5.4910000000000001e-05	4.6539999999999998e-05
-1.4960000000000001e+01	5.5090000000000003e-05	4.6659999999999997e-05
-1.4940000000000000e+01	5.5260000000000003e-05	4.6760000000000000e-05
-1.4920000000000000e+01	5.5430000000000003e-05	4.6879999999999998e-05
-1.4900000000000000e+01	5.5610000000000005e-05	4.6999999999999997e-05
-1.4880000000000001e+01	5.5779999999999998e-05	4.7110000000000001e-05
-1.4859999999999999e+01	5.5960000000000000e-05	4.7219999999999999e-05
-1.4840000000000000e+01	5.6129999999999993e-05	4.7339999999999997e-05
-1.4820000000000000e+01	5.6320000000000003e-05	4.7460000000000003e-05
-1.4800000000000001e+01	5.6499999999999998e-05	4.7570000000000000e-05
-1.4779999999999999e+01	5.6670000000000005e-05	4.7689999999999999e-05
-1.4760000000000000e+01	5.6859999999999994e-05	4.7800000000000003e-05
-1.4740000000000000e+01	5.7039999999999996e-05	4.7920000000000002e-05
-1.4720000000000001e+01	5.7230000000000006e-05	4.8040000000000001e-05
-1.4699999999999999e+01	5.7409999999999994e-05	4.8160000000000000e-05
-1.4680000000000000e+01	5.7599999999999997e-05	4.8279999999999999e-05
-1.4660000000000000e+01	5.7790000000000001e-05	4.8399999999999997e-05
-1.4640000000000001e+01	5.7970000000000002e-05	4.8520000000000003e-05
-1.4619999999999999e+01	5.8170000000000000e-05	4.8640000000000002e-05
-1.4600000000000000e+01	5.8359999999999997e-05	4.8760000000000001e-05
-1.4580000000000000e+01	5.8550000000000000e-05	4.8880000000000000e-05
-1.4560000000000000e+01	5.8749999999999998e-05	4.8999999999999998e-05
-1.4539999999999999e+01	5.8940000000000002e-05	4.9119999999999997e-05
-1.4520000000000000e+01	5.9139999999999993e-05	4.9240000000000003e-05
-1.4500000000000000e+01	5.9339999999999998e-05	4.9369999999999997e-05
-1.4480000000000000e+01	5.9530000000000008e-05	4.9499999999999997e-05
-1.4460000000000001e+01	5.9729999999999999e-05	4.9620000000000003e-05
-1.4440000000000000e+01	5.9930000000000004e-05	4.9740000000000001e-05
-1.4420000000000000e+01	6.0139999999999997e-05	4.9860000000000000e-05
-1.4400000000000000e+01	6.0340000000000002e-05	4.9990000000000001e-05
-1.4380000000000001e+01	6.0540000000000000e-05	5.0120000000000001e-05
-1.4359999999999999e+01	6.0749999999999999e-05	5.0240000000000000e-05
-1.4340000000000000e+01	6.0950000000000004e-05	5.0369999999999994e-05
-1.4320000000000000e+01	6.1169999999999999e-05	5.0500000000000001e-05
-1.4300000000000001e+01	6.1379999999999998e-05	5.0620000000000000e-05
-1.4279999999999999e+01	6.1579999999999990e-05	5.0760000000000002e-05
-1.4260000000000000e+01	6.1799999999999998e-05	5.0880000000000001e-05
-1.4240000000000000e+01	6.2020000000000006e-05	5.1010000000000001e-05
-1.4220000000000001e+01	6.2230000000000006e-05	5.1140000000000002e-05
-1.4199999999999999e+01	6.2450000000000000e-05	5.1270000000000002e-05
-1.4180000000000000e+01	6.2669999999999995e-05	5.1400000000000003e-05
-1.4160000000000000e+01	6.2890000000000003e-05	5.1539999999999998e-05
-1.4140000000000001e+01	6.3109999999999997e-05	5.1659999999999997e-05
-1.4119999999999999e+01	6.3340000000000000e-05	5.1799999999999999e-05
-1.4100000000000000e+01	6.3559999999999995e-05	5.1929999999999999e-05
-1.4080000000000000e+01	6.3780000000000003e-05	5.2060000000000000e-05
-1.4060000000000000e+01	6.4010000000000005e-05	5.2200000000000002e-05
-1.4039999999999999e+01	6.4239999999999995e-05	5.2329999999999995e-05
-1.4020000000000000e+01	6.4470000000000011e-05	5.2460000000000003e-05
-1.4000000000000000e+01	6.4700000000000001e-05	5.2599999999999998e-05
-1.3980000000000000e+01	6.4930000000000003e-05	5.2740000000000000e-05
-1.3960000000000001e+01	6.5170000000000001e-05	5.2880000000000002e-05
-1.3940000000000000e+01	6.5409999999999999e-05	5.3010000000000002e-05
-1.3920000000000000e+01	6.5649999999999997e-05	5.3140000000000003e-05
-1.3900000000000000e+01	6.5890000000000008e-05	5.3279999999999998e-05
-1.3880000000000001e+01	6.6130000000000006e-05	5.3420000000000000e-05
-1.3859999999999999e+01	6.6370000000000003e-05	5.3560000000000002e-05
-1.3840000000000000e+01	6.6610000000000001e-05	5.3699999999999997e-05
-1.3820000000000000e+01	6.6849999999999999e-05	5.3840000000000000e-05
-1.3800000000000001e+01	6.7110000000000000e-05	5.3980000000000002e-05
-1.3779999999999999e+01	6.7349999999999997e-05	5.4119999999999997e-05
-1.3760000000000000e+01	6.7609999999999998e-05	5.4259999999999999e-05
-1.3740000000000000e+01	6.7860000000000004e-05	5.4410000000000003e-05
-1.3720000000000001e+01	6.8109999999999997e-05	5.4549999999999998e-05
-1.3699999999999999e+01	6.8369999999999998e-05	5.4700000000000001e-05
-1.3680000000000000e+01	6.8629999999999999e-05	5.4839999999999997e-05
-1.3660000000000000e+01	6.8880000000000005e-05	5.4979999999999999e-05
-1.3640000000000001e+01	6.9150000000000000e-05	5.5129999999999996e-05
-1.3619999999999999e+01	6.9419999999999996e-05	5.5279999999999999e-05
-1.3600000000000000e+01	6.9679999999999997e-05	5.5420000000000001e-05
-1.3580000000000000e+01	6.9949999999999993e-05	5.5560000000000003e-05
-1.3560000000000000e+01	7.0209999999999994e-05	5.5720000000000002e-05
-1.3539999999999999e+01	7.0489999999999998e-05	5.5859999999999997e-05
-1.3520000000000000e+01	7.0760000000000007e-05	5.6010000000000001e-05
-1.3500000000000000e+01	7.1039999999999997e-05	5.6159999999999998e-05
-1.3480000000000000e+01	7.1310000000000007e-05	5.6310000000000001e-05
-1.3460000000000001e+01	7.1589999999999997e-05	5.6459999999999998e-05
-1.3440000000000000e+01	7.1870000000000001e-05	5.6610000000000002e-05
-1.3420000000000000e+01	7.2149999999999992e-05	5.6759999999999999e-05
-1.3400000000000000e+01	7.2440000000000004e-05	5.6919999999999997e-05
-1.3380000000000001e+01	7.2719999999999995e-05	5.7069999999999994e-05
-1.3359999999999999e+01	7.3020000000000002e-05	5.7219999999999998e-05
-1.3340000000000000e+01	7.3300000000000006e-05	5.7380000000000003e-05
-1.3320000000000000e+01	7.3590000000000005e-05	5.7530000000000000e-05
-1.3300000000000001e+01	7.3889999999999999e-05	5.7679999999999997e-05
-1.3279999999999999e+01	7.4179999999999998e-05	5.7840000000000002e-05
-1.3260000000000000e+01	7.4480000000000005e-05	5.8000000000000000e-05
-1.3240000000000000e+01	7.4789999999999994e-05	5.8159999999999999e-05
-1.3220000000000001e+01	7.5089999999999987e-05	5.8319999999999997e-05
-1.3199999999999999e+01	7.5399999999999990e-05	5.8480000000000003e-05
-1.3180000000000000e+01	7.5699999999999997e-05	5.8629999999999999e-05
-1.3160000000000000e+01	7.6009999999999999e-05	5.8789999999999998e-05
-1.3140000000000001e+01	7.6320000000000001e-05	5.8959999999999998e-05
-1.3119999999999999e+01	7.6639999999999998e-05	5.9120000000000003e-05
-1.3100000000000000e+01	7.6950000000000000e-05	5.9280000000000002e-05
-1.3080000000000000e+01	7.7279999999999992e-05	5.9440000000000000e-05
-1.3060000000000000e+01	7.7599999999999989e-05	5.9599999999999999e-05
-1.3039999999999999e+01	7.7929999999999994e-05	5.9759999999999997e-05
-1.3020000000000000e+01	7.8250000000000005e-05	5.9930000000000004e-05
-1.3000000000000000e+01	7.8579999999999996e-05	6.0099999999999997e-05
-1.2980000000000000e+01	7.8910000000000002e-05	6.0260000000000002e-05
-1.2960000000000001e+01	7.9240000000000007e-05	6.0430000000000002e-05
-1.2940000000000000e+01	7.9580000000000007e-05	6.0600000000000003e-05
-1.2920000000000000e+01	7.9920000000000007e-05	6.0760000000000001e-05
-1.2900000000000000e+01	8.0259999999999994e-05	6.0930000000000001e-05
-1.2880000000000001e+01	8.0610000000000002e-05	6.1099999999999994e-05
-1.2859999999999999e+01	8.0939999999999994e-05	6.1270000000000001e-05
-1.2840000000000000e+01	8.1290000000000003e-05	6.1439999999999995e-05
-1.2820000000000000e+01	8.1650000000000006e-05	6.1619999999999996e-05
-1.2800000000000001e+01	8.2000000000000001e-05	6.1789999999999989e-05
-1.2779999999999999e+01	8.2359999999999991e-05	6.1959999999999996e-05
-1.2760000000000000e+01	8.2719999999999994e-05	6.2139999999999998e-05
-1.2740000000000000e+01	8.3079999999999997e-05	6.2309999999999991e-05
-1.2720000000000001e+01	8.3440000000000001e-05	6.2479999999999998e-05
-1.2699999999999999e+01	8.3809999999999999e-05	6.2660000000000000e-05
-1.2680000000000000e+01	8.4179999999999997e-05	6.2840000000000001e-05
-1.2660000000000000e+01	8.4560000000000004e-05	6.3020000000000003e-05
-1.2640000000000001e+01	8.4930000000000002e-05	6.3189999999999996e-05
-1.2619999999999999e+01	8.5310000000000008e-05	6.3370000000000012e-05
-1.2600000000000000e+01	8.5690000000000001e-05	6.3550000000000000e-05
-1.2580000000000000e+01	8.6080000000000003e-05	6.3730000000000001e-05
-1.2560000000000000e+01	8.6459999999999996e-05	6.3910000000000003e-05
-1.2539999999999999e+01	8.6849999999999997e-05	6.4100000000000000e-05
-1.2520000000000000e+01	8.7239999999999998e-05	6.4280000000000001e-05
-1.2500000000000000e+01	8.7650000000000003e-05	6.4460000000000003e-05
-1.2480000000000000e+01	8.8049999999999999e-05	6.4640000000000005e-05
-1.2460000000000001e+01	8.8450000000000009e-05	6.4830000000000001e-05
-1.2440000000000000e+01	8.8850000000000005e-05	6.5019999999999998e-05
-1.2420000000000000e+01	8.9260000000000009e-05	6.5199999999999999e-05
-1.2400000000000000e+01	8.9679999999999995e-05	6.5389999999999996e-05
-1.2380000000000001e+01	9.0090000000000000e-05	6.5580000000000006e-05
-1.2359999999999999e+01	9.0509999999999999e-05	6.5769999999999989e-05
-1.2340000000000000e+01	9.0929999999999998e-05	6.5959999999999999e-05
-1.2320000000000000e+01	9.1359999999999993e-05	6.6150000000000009e-05
-1.2300000000000001e+01	9.1790000000000000e-05	6.6340000000000005e-05
-1.2279999999999999e+01	9.2219999999999995e-05	6.6530000000000002e-05
-1.2260000000000000e+01	9.2659999999999997e-05	6.6730000000000007e-05
-1.2240000000000000e+01	9.3099999999999986e-05	6.6920000000000003e-05
-1.2220000000000001e+01	9.3540000000000002e-05	6.7119999999999994e-05
-1.2199999999999999e+01	9.3979999999999991e-05	6.7310000000000004e-05
-1.2180000000000000e+01	9.4430000000000002e-05	6.7510000000000009e-05
-1.2160000000000000e+01	9.4880000000000013e-05	6.7710000000000001e-05
-1.2140000000000001e+01	9.5339999999999992e-05	6.7909999999999992e-05
-1.2119999999999999e+01	9.5799999999999998e-05	6.8100000000000002e-05
-1.2100000000000000e+01	9.6260000000000003e-05	6.8310000000000002e-05
-1.2080000000000000e+01	9.6730000000000004e-05	6.8510000000000006e-05
-1.2060000000000000e+01	9.7200000000000004e-05	6.8710000000000011e-05
-1.2039999999999999e+01	9.7680000000000000e-05	6.8909999999999989e-05
-1.2020000000000000e+01	9.8160000000000009e-05	6.9120000000000002e-05
-1.2000000000000000e+01	9.8640000000000004e-05	6.9319999999999994e-05
-1.1980000000000000e+01	9.9130000000000008e-05	6.9529999999999993e-05
-1.1960000000000001e+01	9.9619999999999998e-05	6.9729999999999998e-05
-1.1940000000000000e+01	1.0011000000000000e-04	6.9939999999999998e-05
-1.1920000000000000e+01	1.0061000000000000e-04	7.0149999999999998e-05
-1.1900000000000000e+01	1.0111000000000001e-04	7.0359999999999997e-05
-1.1880000000000001e+01	1.0161999999999999e-04	7.0569999999999997e-05
-1.1859999999999999e+01	1.0212000000000000e-04	7.0779999999999997e-05
-1.1840000000000000e+01	1.0264000000000001e-04	7.0989999999999996e-05
-1.1820000000000000e+01	1.0316000000000001e-04	7.1209999999999991e-05
-1.1800000000000001e+01	1.0369000000000001e-04	7.1420000000000004e-05
-1.1779999999999999e+01	1.0421000000000001e-04	7.1639999999999998e-05
-1.1760000000000000e+01	1.0474000000000000e-04	7.1850000000000012e-05
-1.1740000000000000e+01	1.0527999999999999e-04	7.2070000000000006e-05
-1.1720000000000001e+01	1.0582000000000000e-04	7.2290000000000001e-05
-1.1699999999999999e+01	1.0637000000000000e-04	7.2509999999999995e-05
-1.1680000000000000e+01	1.0691999999999999e-04	7.2729999999999990e-05
-1.1660000000000000e+01	1.0746000000000000e-04	7.2950000000000011e-05
-1.1640000000000001e+01	1.0803000000000001e-04	7.3170000000000006e-05
-1.1619999999999999e+01	1.0858999999999999e-04	7.3390000000000000e-05
-1.1600000000000000e+01	1.0915999999999999e-04	7.3620000000000003e-05
-1.1580000000000000e+01	1.0972999999999999e-04	7.3839999999999998e-05
-1.1560000000000000e+01	1.1030000000000001e-04	7.4070000000000001e-05
-1.1539999999999999e+01	1.1088999999999999e-04	7.4300000000000004e-05
-1.1520000000000000e+01	1.1147000000000000e-04	7.4519999999999998e-05
-1.1500000000000000e+01	1.1206000000000001e-04	7.4750000000000001e-05
-1.1480000000000000e+01	1.1266000000000001e-04	7.4980000000000004e-05
-1.1460000000000001e+01	1.1326000000000001e-04	7.5220000000000001e-05
-1.1440000000000000e+01	1.1387000000000001e-04	7.5449999999999991e-05
-1.1420000000000000e+01	1.1448000000000000e-04	7.5679999999999994e-05
-1.1400000000000000e+01	1.1509999999999999e-04	7.5920000000000005e-05
-1.1380000000000001e+01	1.1571999999999998e-04	7.6150000000000008e-05
-1.1359999999999999e+01	1.1633999999999999e-04	7.6389999999999992e-05
-1.1340000000000000e+01	1.1697999999999999e-04	7.6630000000000003e-05
-1.1320000000000000e+01	1.1761000000000001e-04	7.6870000000000001e-05
-1.1300000000000001e+01	1.1826000000000000e-04	7.7109999999999999e-05
-1.1279999999999999e+01	1.1891000000000001e-04	7.7350000000000010e-05
-1.1260000000000000e+01	1.1957000000000000e-04	7.7589999999999994e-05
-1.1240000000000000e+01	1.2021999999999998e-04	7.7830000000000005e-05
-1.1220000000000001e+01	1.2087999999999999e-04	7.8079999999999998e-05
-1.1199999999999999e+01	1.2156000000000001e-04	7.8329999999999990e-05
-1.1180000000000000e+01	1.2223000000000000e-04	7.8570000000000002e-05
-1.1160000000000000e+01	1.2291000000000000e-04	7.8819999999999994e-05
-1.1140000000000001e+01	1.2360000000000000e-04	7.9070000000000000e-05
-1.1119999999999999e+01	1.2428999999999999e-04	7.9320000000000006e-05
-1.1100000000000000e+01	1.2499000000000001e-04	7.9569999999999999e-05
-1.1080000000000000e+01	1.2569000000000000e-04	7.9830000000000000e-05
-1.1060000000000000e+01	1.2641000000000000e-04	8.0080000000000006e-05
-1.1039999999999999e+01	1.2712999999999998e-04	8.0340000000000007e-05
-1.1020000000000000e+01	1.2784999999999999e-04	8.0589999999999999e-05
-1.1000000000000000e+01	1.2857999999999999e-04	8.0850000000000000e-05
-1.0980000000000000e+01	1.2931999999999999e-04	8.1110000000000001e-05
-1.0960000000000001e+01	1.3005999999999998e-04	8.1369999999999988e-05
-1.0940000000000000e+01	1.3081000000000000e-04	8.1629999999999989e-05
-1.0920000000000000e+01	1.3155999999999999e-04	8.1899999999999999e-05
-1.0900000000000000e+01	1.3232000000000001e-04	8.2170000000000008e-05
-1.0880000000000001e+01	1.3308999999999999e-04	8.2430000000000009e-05
-1.0859999999999999e+01	1.3386999999999999e-04	8.2690000000000010e-05
-1.0840000000000000e+01	1.3464000000000000e-04	8.2970000000000000e-05
-1.0820000000000000e+01	1.3543000000000002e-04	8.3230000000000001e-05
-1.0800000000000001e+01	1.3621999999999999e-04	8.3509999999999992e-05
-1.0779999999999999e+01	1.3703000000000001e-04	8.3780000000000001e-05
-1.0760000000000000e+01	1.3783999999999999e-04	8.4050000000000010e-05
-1.0740000000000000e+01	1.3865000000000001e-04	8.4330000000000001e-05
-1.0720000000000001e+01	1.3946999999999999e-04	8.4609999999999991e-05
-1.0699999999999999e+01	1.4030000000000000e-04	8.4880000000000000e-05
-1.0680000000000000e+01	1.4113999999999999e-04	8.5160000000000005e-05
-1.0660000000000000e+01	1.4198999999999999e-04	8.5439999999999995e-05
-1.0640000000000001e+01	1.4284000000000001e-04	8.5719999999999999e-05
-1.0619999999999999e+01	1.4370000000000000e-04	8.6009999999999998e-05
-1.0600000000000000e+01	1.4456000000000001e-04	8.6289999999999989e-05
-1.0580000000000000e+01	1.4543999999999999e-04	8.6570000000000006e-05
-1.0560000000000000e+01	1.4631999999999999e-04	8.6870000000000000e-05
-1.0539999999999999e+01	1.4720999999999999e-04	8.7150000000000004e-05
-1.0520000000000000e+01	1.4809999999999999e-04	8.7450000000000011e-05
-1.0500000000000000e+01	1.4900999999999998e-04	8.7730000000000002e-05
-1.0480000000000000e+01	1.4993000000000000e-04	8.8030000000000009e-05
-1.0460000000000001e+01	1.5085000000000001e-04	8.8329999999999989e-05
-1.0440000000000000e+01	1.5178000000000001e-04	8.8620000000000002e-05
-1.0420000000000000e+01	1.5270999999999999e-04	8.8910000000000001e-05
-1.0400000000000000e+01	1.5365999999999999e-04	8.9209999999999995e-05
-1.0380000000000001e+01	1.5462000000000001e-04	8.9510000000000002e-05
-1.0359999999999999e+01	1.5557000000000000e-04	8.9820000000000004e-05
-1.0340000000000000e+01	1.5653999999999999e-04	9.0130000000000006e-05
-1.0320000000000000e+01	1.5752999999999999e-04	9.0430000000000000e-05
-1.0300000000000001e+01	1.5851000000000000e-04	9.0730000000000007e-05
-1.0279999999999999e+01	1.5952000000000002e-04	9.1049999999999991e-05
-1.0260000000000000e+01	1.6051999999999999e-04	9.1350000000000011e-05
-1.0240000000000000e+01	1.6153000000000001e-04	9.1669999999999995e-05
-1.0220000000000001e+01	1.6254999999999997e-04	9.1990000000000005e-05
-1.0199999999999999e+01	1.6359000000000002e-04	9.2289999999999999e-05
-1.0180000000000000e+01	1.6463000000000000e-04	9.2610000000000009e-05
-1.0160000000000000e+01	1.6568999999999999e-04	9.2929999999999993e-05
-1.0140000000000001e+01	1.6675000000000001e-04	9.3250000000000003e-05
-1.0119999999999999e+01	1.6782000000000000e-04	9.3570000000000000e-05
-1.0100000000000000e+01	1.6889999999999999e-04	9.3890000000000011e-05
-1.0080000000000000e+01	1.6999000000000002e-04	9.4229999999999997e-05
-1.0060000000000000e+01	1.7108000000000000e-04	9.4549999999999994e-05
-1.0039999999999999e+01	1.7218999999999999e-04	9.4869999999999991e-05
-1.0020000000000000e+01	1.7331000000000001e-04	9.5210000000000005e-05
-1.0000000000000000e+01	1.7443999999999999e-04	9.5530000000000002e-05
-9.9800000000000004e+00	1.7558000000000000e-04	9.5869999999999988e-05
-9.9600000000000009e+00	1.7673000000000000e-04	9.6210000000000002e-05
-9.9399999999999995e+00	1.7788999999999999e-04	9.6549999999999989e-05
-9.9199999999999999e+00	1.7906000000000001e-04	9.6890000000000002e-05
-9.9000000000000004e+00	1.8024000000000000e-04	9.7230000000000003e-05
-9.8800000000000008e+00	1.8144000000000000e-04	9.7570000000000003e-05
-9.8599999999999994e+00	1.8264000000000000e-04	9.7909999999999989e-05
-9.8399999999999999e+00	1.8385000000000000e-04	9.8250000000000003e-05
-9.8200000000000003e+00	1.8507000000000002e-04	9.8610000000000006e-05
-9.8000000000000007e+00	1.8630999999999997e-04	9.8949999999999993e-05
-9.7799999999999994e+00	1.8755000000000001e-04	9.9310000000000010e-05
-9.7599999999999998e+00	1.8880999999999998e-04	9.9660000000000005e-05
-9.7400000000000002e+00	1.9007999999999997e-04	1.0001000000000000e-04
-9.7200000000000006e+00	1.9137000000000001e-04	1.0037000000000000e-04
-9.6999999999999993e+00	1.9265999999999999e-04	1.0072999999999999e-04
-9.6799999999999997e+00	1.9397000000000001e-04	1.0109000000000000e-04
-9.6600000000000001e+00	1.9527999999999999e-04	1.0145000000000000e-04
-9.6400000000000006e+00	1.9661000000000000e-04	1.0183000000000001e-04
-9.6199999999999992e+00	1.9795000000000001e-04	1.0219000000000000e-04
-9.5999999999999996e+00	1.9931000000000001e-04	1.0255999999999999e-04
-9.5800000000000001e+00	2.0065999999999999e-04	1.0292999999999999e-04
-9.5600000000000005e+00	2.0205000000000001e-04	1.0331000000000000e-04
-9.5399999999999991e+00	2.0343999999999999e-04	1.0367999999999998e-04
-9.5199999999999996e+00	2.0484000000000000e-04	1.0405000000000001e-04
-9.5000000000000000e+00	2.0625999999999999e-04	1.0443000000000000e-04
-9.4800000000000004e+00	2.0767999999999999e-04	1.0482000000000002e-04
-9.4600000000000009e+00	2.0913000000000000e-04	1.0520000000000001e-04
-9.4399999999999995e+00	2.1059000000000000e-04	1.0559000000000001e-04
-9.4199999999999999e+00	2.1206000000000000e-04	1.0596999999999999e-04
-9.4000000000000004e+00	2.1354000000000002e-04	1.0637000000000000e-04
-9.3800000000000008e+00	2.1504000000000000e-04	1.0676000000000000e-04
-9.3599999999999994e+00	2.1655000000000001e-04	1.0715000000000000e-04
-9.3399999999999999e+00	2.1806999999999998e-04	1.0755000000000000e-04
-9.3200000000000003e+00	2.1961000000000002e-04	1.0794999999999999e-04
-9.3000000000000007e+00	2.2117000000000000e-04	1.0835000000000000e-04
-9.2799999999999994e+00	2.2274000000000003e-04	1.0875000000000000e-04
-9.2599999999999998e+00	2.2431000000000003e-04	1.0916000000000001e-04
-9.2400000000000002e+00	2.2592000000000001e-04	1.0957000000000001e-04
-9.2200000000000006e+00	2.2752999999999998e-04	1.0998000000000000e-04
-9.1999999999999993e+00	2.2915000000000001e-04	1.1039000000000001e-04
-9.1799999999999997e+00	2.3080000000000000e-04	1.1080000000000001e-04
-9.1600000000000001e+00	2.3246000000000001e-04	1.1122000000000001e-04
-9.1400000000000006e+00	2.3412999999999998e-04	1.1164000000000001e-04
-9.1199999999999992e+00	2.3581999999999997e-04	1.1206000000000001e-04
-9.0999999999999996e+00	2.3752000000000002e-04	1.1249000000000000e-04
-9.0800000000000001e+00	2.3923999999999999e-04	1.1291000000000000e-04
-9.0600000000000005e+00	2.4097999999999999e-04	1.1334000000000001e-04
-9.0399999999999991e+00	2.4274000000000002e-04	1.1378000000000000e-04
-9.0199999999999996e+00	2.4451000000000003e-04	1.1421000000000001e-04
-9.0000000000000000e+00	2.4629999999999997e-04	1.1464000000000000e-04
-8.9800000000000004e+00	2.4810000000000001e-04	1.1508000000000002e-04
-8.9600000000000009e+00	2.4992999999999999e-04	1.1552000000000001e-04
-8.9399999999999995e+00	2.5176000000000002e-04	1.1596999999999999e-04
-8.9199999999999999e+00	2.5361999999999997e-04	1.1642000000000000e-04
-8.9000000000000004e+00	2.5549999999999998e-04	1.1685999999999999e-04
-8.8800000000000008e+00	2.5739000000000003e-04	1.1732000000000001e-04
-8.8599999999999994e+00	2.5929000000000002e-04	1.1778000000000000e-04
-8.8399999999999999e+00	2.6122000000000000e-04	1.1823000000000001e-04
-8.8200000000000003e+00	2.6316999999999996e-04	1.1868999999999999e-04
-8.8000000000000007e+00	2.6513999999999997e-04	1.1915999999999999e-04
-8.7799999999999994e+00	2.6712000000000003e-04	1.1962000000000000e-04
-8.7599999999999998e+00	2.6913000000000002e-04	1.2008000000000000e-04
-8.7400000000000002e+00	2.7115000000000000e-04	1.2056000000000000e-04
-8.7200000000000006e+00	2.7318999999999998e-04	1.2103999999999999e-04
-8.6999999999999993e+00	2.7525000000000000e-04	1.2151000000000001e-04
-8.6799999999999997e+00	2.7734000000000000e-04	1.2197999999999999e-04
-8.6600000000000001e+00	2.7943999999999999e-04	1.2248000000000001e-04
-8.6400000000000006e+00	2.8155999999999998e-04	1.2296000000000000e-04
-8.6199999999999992e+00	2.8369000000000002e-04	1.2344000000000000e-04
-8.5999999999999996e+00	2.8585999999999998e-04	1.2394000000000001e-04
-8.5800000000000001e+00	2.8804999999999998e-04	1.2443000000000000e-04
-8.5600000000000005e+00	2.9025000000000003e-04	1.2491999999999999e-04
-8.5399999999999991e+00	2.9248000000000002e-04	1.2542000000000000e-04
-8.5199999999999996e+00	2.9472999999999999e-04	1.2593000000000001e-04
-8.5000000000000000e+00	2.9700000000000001e-04	1.2644000000000002e-04
-8.4800000000000004e+00	2.9929999999999996e-04	1.2694000000000000e-04
-8.4600000000000009e+00	3.0161000000000001e-04	1.2746000000000000e-04
-8.4399999999999995e+00	3.0394999999999999e-04	1.2797999999999998e-04
-8.4199999999999999e+00	3.0631000000000001e-04	1.2848999999999998e-04
-8.4000000000000004e+00	3.0869000000000003e-04	1.2901999999999998e-04
-8.3800000000000008e+00	3.1110000000000003e-04	1.2953999999999998e-04
-8.3599999999999994e+00	3.1353999999999996e-04	1.3006999999999998e-04
-8.3399999999999999e+00	3.1599000000000004e-04	1.3060000000000000e-04
-8.3200000000000003e+00	3.1846999999999995e-04	1.3113000000000000e-04
-8.3000000000000007e+00	3.2096999999999996e-04	1.3167000000000002e-04
-8.2799999999999994e+00	3.2350000000000000e-04	1.3221000000000001e-04
-8.2599999999999998e+00	3.2605000000000004e-04	1.3276000000000000e-04
-8.2400000000000002e+00	3.2863000000000000e-04	1.3330999999999998e-04
-8.2200000000000006e+00	3.3124000000000001e-04	1.3386000000000002e-04
-8.1999999999999993e+00	3.3387000000000000e-04	1.3441000000000001e-04
-8.1799999999999997e+00	3.3652999999999992e-04	1.3496999999999999e-04
-8.1600000000000001e+00	3.3921999999999999e-04	1.3553000000000000e-04
-8.1400000000000006e+00	3.4193000000000000e-04	1.3610000000000000e-04
-8.1199999999999992e+00	3.4466999999999999e-04	1.3666999999999998e-04
-8.0999999999999996e+00	3.4743000000000003e-04	1.3724000000000001e-04
-8.0800000000000001e+00	3.5022999999999999e-04	1.3780999999999998e-04
-8.0600000000000005e+00	3.5304999999999994e-04	1.3839000000000001e-04
-8.0399999999999991e+00	3.5589999999999998e-04	1.3899000000000002e-04
-8.0199999999999996e+00	3.5878000000000000e-04	1.3956999999999999e-04
-8.0000000000000000e+00	3.6169000000000001e-04	1.4016000000000001e-04
-7.9800000000000004e+00	3.6463000000000001e-04	1.4074999999999998e-04
-7.9600000000000000e+00	3.6759999999999999e-04	1.4134999999999999e-04
-7.9400000000000004e+00	3.7060000000000001e-04	1.4195000000000001e-04
-7.9199999999999999e+00	3.7363000000000001e-04	1.4257000000000001e-04
-7.9000000000000004e+00	3.7669000000000005e-04	1.4317000000000000e-04
-7.8799999999999999e+00	3.7978000000000003e-04	1.4378999999999998e-04
-7.8600000000000003e+00	3.8290000000000004e-04	1.4440999999999998e-04
-7.8399999999999999e+00	3.8606000000000003e-04	1.4502999999999999e-04
-7.8200000000000003e+00	3.8925000000000000e-04	1.4564999999999999e-04
-7.7999999999999998e+00	3.9247000000000002e-04	1.4628999999999998e-04
-7.7800000000000002e+00	3.9572999999999995e-04	1.4691999999999998e-04
-7.7599999999999998e+00	3.9900999999999999e-04	1.4756000000000000e-04
-7.7400000000000002e+00	4.0233000000000001e-04	1.4820000000000000e-04
-7.7199999999999998e+00	4.0569000000000000e-04	1.4885000000000001e-04
-7.7000000000000002e+00	4.0908999999999997e-04	1.4950000000000000e-04
-7.6799999999999997e+00	4.1250999999999994e-04	1.5015999999999999e-04
-7.6600000000000001e+00	4.1598000000000004e-04	1.5082000000000000e-04
-7.6399999999999997e+00	4.1947000000000002e-04	1.5148000000000001e-04
-7.6200000000000001e+00	4.2301000000000003e-04	1.5216000000000001e-04
-7.5999999999999996e+00	4.2657999999999997e-04	1.5282000000000002e-04
-7.5800000000000001e+00	4.3019000000000000e-04	1.5349999999999999e-04
-7.5599999999999996e+00	4.3384000000000001e-04	1.5418000000000002e-04
-7.5400000000000000e+00	4.3752999999999999e-04	1.5487999999999998e-04
-7.5199999999999996e+00	4.4125000000000002e-04	1.5556000000000001e-04
-7.5000000000000000e+00	4.4503000000000001e-04	1.5626000000000000e-04
-7.4800000000000004e+00	4.4883000000000000e-04	1.5695999999999999e-04
-7.4600000000000000e+00	4.5267999999999996e-04	1.5767000000000000e-04
-7.4400000000000004e+00	4.5657000000000000e-04	1.5838000000000001e-04
-7.4199999999999999e+00	4.6051000000000002e-04	1.5910000000000002e-04
-7.4000000000000004e+00	4.6447999999999997e-04	1.5982000000000000e-04
-7.3799999999999999e+00	4.6849000000000001e-04	1.6055000000000000e-04
-7.3600000000000003e+00	4.7255000000000008e-04	1.6127000000000001e-04
-7.3399999999999999e+00	4.7665999999999995e-04	1.6201000000000000e-04
-7.3200000000000003e+00	4.8079999999999998e-04	1.6275000000000000e-04
-7.2999999999999998e+00	4.8499000000000003e-04	1.6348999999999999e-04
-7.2800000000000002e+00	4.8923000000000000e-04	1.6425000000000001e-04
-7.2599999999999998e+00	4.9350999999999996e-04	1.6500999999999999e-04
-7.2400000000000002e+00	4.9784999999999999e-04	1.6577000000000001e-04
-7.2199999999999998e+00	5.0221999999999995e-04	1.6652999999999997e-04
-7.2000000000000002e+00	5.0666000000000003e-04	1.6731000000000000e-04
-7.1799999999999997e+00	5.1113000000000005e-04	1.6809000000000000e-04
-7.1600000000000001e+00	5.1564999999999998e-04	1.6887000000000000e-04
-7.1399999999999997e+00	5.2023000000000000e-04	1.6965999999999997e-04
-7.1200000000000001e+00	5.2486000000000004e-04	1.7045000000000000e-04
-7.0999999999999996e+00	5.2954000000000000e-04	1.7124999999999999e-04
-7.0800000000000001e+00	5.3426999999999999e-04	1.7206000000000000e-04
-7.0599999999999996e+00	5.3905000000000001e-04	1.7286999999999999e-04
-7.0400000000000000e+00	5.4389000000000000e-04	1.7368000000000000e-04
-7.0199999999999996e+00	5.4878000000000001e-04	1.7450000000000001e-04
-7.0000000000000000e+00	5.5373000000000000e-04	1.7534000000000001e-04
-6.9800000000000004e+00	5.5873000000000001e-04	1.7618000000000001e-04
-6.9600000000000000e+00	5.6378999999999999e-04	1.7702000000000001e-04
-6.9400000000000004e+00	5.6891000000000005e-04	1.7786000000000001e-04
-6.9199999999999999e+00	5.7408999999999997e-04	1.7871000000000000e-04
-6.9000000000000004e+00	5.7931999999999992e-04	1.7956999999999999e-04
-6.8799999999999999e+00	5.8462000000000000e-04	1.8044000000000000e-04
-6.8600000000000003e+00	5.8997999999999993e-04	1.8130999999999998e-04
-6.8399999999999999e+00	5.9540000000000005e-04	1.8218999999999999e-04
-6.8200000000000003e+00	6.0088000000000003e-04	1.8307000000000002e-04
-6.7999999999999998e+00	6.0643000000000003e-04	1.8396999999999999e-04
-6.7800000000000002e+00	6.1202999999999995e-04	1.8487000000000001e-04
-6.7599999999999998e+00	6.1771000000000005e-04	1.8576999999999998e-04
-6.7400000000000002e+00	6.2345000000000000e-04	1.8667999999999999e-04
-6.7199999999999998e+00	6.2927000000000002e-04	1.8760000000000001e-04
-6.7000000000000002e+00	6.3513999999999997e-04	1.8852000000000002e-04
-6.6799999999999997e+00	6.4108999999999998e-04	1.8946000000000002e-04
-6.6600000000000001e+00	6.4711000000000000e-04	1.9040000000000002e-04
-6.6399999999999997e+00	6.5320000000000005e-04	1.9133999999999999e-04
-6.6200000000000001e+00	6.5936999999999994e-04	1.9230000000000001e-04
-6.5999999999999996e+00	6.6559999999999992e-04	1.9326000000000000e-04
-6.5800000000000001e+00	6.7190999999999996e-04	1.9422999999999999e-04
-6.5599999999999996e+00	6.7829999999999995e-04	1.9519999999999997e-04
-6.5400000000000000e+00	6.8477000000000002e-04	1.9619000000000000e-04
-6.5199999999999996e+00	6.9132000000000004e-04	1.9716999999999998e-04
-6.5000000000000000e+00	6.9793999999999998e-04	1.9817000000000001e-04
-6.4800000000000004e+00	7.0465000000000002e-04	1.9917000000000001e-04
-6.4600000000000000e+00	7.1142999999999998e-04	2.0018999999999999e-04
-6.4400000000000004e+00	7.1830000000000006e-04	2.0121000000000001e-04
-6.4199999999999999e+00	7.2525999999999992e-04	2.0223999999999999e-04
-6.4000000000000004e+00	7.3229999999999996e-04	2.0327999999999999e-04
-6.3799999999999999e+00	7.3944000000000006e-04	2.0432000000000000e-04
-6.3600000000000003e+00	7.4667000000000006e-04	2.0536999999999999e-04
-6.3399999999999999e+00	7.5397000000000007e-04	2.0643000000000001e-04
-6.3200000000000003e+00	7.6138000000000009e-04	2.0751000000000000e-04
-6.2999999999999998e+00	7.6886999999999995e-04	2.0859000000000001e-04
-6.2800000000000002e+00	7.7647000000000002e-04	2.0966999999999999e-04
-6.2599999999999998e+00	7.8414999999999995e-04	2.1076999999999999e-04
-6.2400000000000002e+00	7.9194000000000009e-04	2.1187000000000002e-04
-6.2199999999999998e+00	7.9983000000000007e-04	2.1298000000000001e-04
-6.2000000000000002e+00	8.0783000000000005e-04	2.1410000000000000e-04
-6.1799999999999997e+00	8.1591999999999993e-04	2.1524000000000001e-04
-6.1600000000000001e+00	8.2411000000000008e-04	2.1637000000000002e-04
-6.1399999999999997e+00	8.3241999999999995e-04	2.1753000000000001e-04
-6.1200000000000001e+00	8.4084000000000003e-04	2.1869000000000001e-04
-6.0999999999999996e+00	8.4935999999999996e-04	2.1985000000000000e-04
-6.0800000000000001e+00	8.5800000000000004e-04	2.2102999999999999e-04
-6.0599999999999996e+00	8.6675000000000012e-04	2.2222000000000000e-04
-6.0400000000000000e+00	8.7563000000000007e-04	2.2340000000000001e-04
-6.0199999999999996e+00	8.8462000000000002e-04	2.2462000000000003e-04
-6.0000000000000000e+00	8.9371999999999997e-04	2.2583000000000000e-04
-5.9800000000000004e+00	9.0295999999999996e-04	2.2705000000000002e-04
-5.9600000000000000e+00	9.1232000000000010e-04	2.2829000000000000e-04
-5.9400000000000004e+00	9.2179999999999996e-04	2.2954000000000000e-04
-5.9199999999999999e+00	9.3142000000000008e-04	2.3080000000000000e-04
-5.9000000000000004e+00	9.4117000000000007e-04	2.3206000000000000e-04
-5.8799999999999999e+00	9.5104000000000000e-04	2.3334000000000001e-04
-5.8600000000000003e+00	9.6106000000000002e-04	2.3462999999999999e-04
-5.8399999999999999e+00	9.7121999999999996e-04	2.3592999999999997e-04
-5.8200000000000003e+00	9.8152999999999999e-04	2.3724000000000000e-04
-5.7999999999999998e+00	9.9197999999999995e-04	2.3855999999999999e-04
-5.7800000000000002e+00	1.0025699999999999e-03	2.3989999999999998e-04
-5.7599999999999998e+00	1.0133099999999999e-03	2.4123999999999999e-04
-5.7400000000000002e+00	1.0242100000000000e-03	2.4258999999999999e-04
-5.7199999999999998e+00	1.0352700000000000e-03	2.4396999999999998e-04
-5.7000000000000002e+00	1.0464800000000000e-03	2.4533999999999998e-04
-5.6799999999999997e+00	1.0578599999999999e-03	2.4674000000000001e-04
-5.6600000000000001e+00	1.0693999999999999e-03	2.4813999999999999e-04
-5.6399999999999997e+00	1.0811099999999999e-03	2.4955000000000002e-04
-5.6200000000000001e+00	1.0930000000000000e-03	2.5097999999999999e-04
-5.5999999999999996e+00	1.1050599999999999e-03	2.5242000000000000e-04
-5.5800000000000001e+00	1.1172999999999999e-03	2.5388000000000000e-04
-5.5599999999999996e+00	1.1297199999999999e-03	2.5534000000000000e-04
-5.5400000000000000e+00	1.1423300000000000e-03	2.5682000000000000e-04
-5.5199999999999996e+00	1.1551300000000001e-03	2.5830999999999998e-04
-5.5000000000000000e+00	1.1681300000000001e-03	2.5982000000000002e-04
-5.4800000000000004e+00	1.1813200000000000e-03	2.6133000000000005e-04
-5.4600000000000000e+00	1.1947099999999999e-03	2.6287000000000001e-04
-5.4400000000000004e+00	1.2083200000000001e-03	2.6440999999999997e-04
-5.4199999999999999e+00	1.2221300000000001e-03	2.6597000000000003e-04
-5.4000000000000004e+00	1.2361600000000000e-03	2.6754999999999997e-04
-5.3799999999999999e+00	1.2504199999999999e-03	2.6913000000000002e-04
-5.3600000000000003e+00	1.2648899999999999e-03	2.7073000000000000e-04
-5.3399999999999999e+00	1.2796000000000001e-03	2.7234999999999998e-04
-5.3200000000000003e+00	1.2945400000000003e-03	2.7398000000000000e-04
-5.2999999999999998e+00	1.3097199999999999e-03	2.7561999999999997e-04
-5.2800000000000002e+00	1.3251500000000000e-03	2.7729000000000002e-04
-5.2599999999999998e+00	1.3408199999999999e-03	2.7895999999999997e-04
-5.2400000000000002e+00	1.3567600000000000e-03	2.8066000000000001e-04
-5.2199999999999998e+00	1.3729500000000000e-03	2.8237000000000000e-04
-5.2000000000000002e+00	1.3894200000000002e-03	2.8408000000000003e-04
-5.1799999999999997e+00	1.4061500000000001e-03	2.8582999999999999e-04
-5.1600000000000001e+00	1.4231800000000000e-03	2.8757999999999995e-04
-5.1399999999999997e+00	1.4404800000000001e-03	2.8936000000000001e-04
-5.1200000000000001e+00	1.4580800000000001e-03	2.9115000000000000e-04
-5.0999999999999996e+00	1.4759899999999999e-03	2.9295999999999999e-04
-5.0800000000000001e+00	1.4942000000000002e-03	2.9476999999999997e-04
-5.0599999999999996e+00	1.5127200000000000e-03	2.9661999999999999e-04
-5.0400000000000000e+00	1.5315699999999999e-03	2.9847000000000001e-04
-5.0199999999999996e+00	1.5507400000000001e-03	3.0035000000000001e-04
-5.0000000000000000e+00	1.5702699999999999e-03	3.0225000000000000e-04
-4.9800000000000004e+00	1.5901299999999999e-03	3.0415999999999999e-04
-4.9600000000000000e+00	1.6103400000000000e-03	3.0608999999999996e-04
-4.9400000000000004e+00	1.6309300000000001e-03	3.0803999999999998e-04
-4.9199999999999999e+00	1.6518900000000000e-03	3.1000999999999999e-04
-4.9000000000000004e+00	1.6732300000000004e-03	3.1199999999999999e-04
-4.8799999999999999e+00	1.6949599999999999e-03	3.1400999999999998e-04
-4.8600000000000003e+00	1.7170900000000001e-03	3.1603999999999996e-04
-4.8399999999999999e+00	1.7396400000000002e-03	3.1808999999999999e-04
-4.8200000000000003e+00	1.7626100000000002e-03	3.2015000000000000e-04
-4.7999999999999998e+00	1.7860100000000002e-03	3.2225000000000000e-04
-4.7800000000000002e+00	1.8098699999999999e-03	3.2435999999999999e-04
-4.7599999999999998e+00	1.8341799999999999e-03	3.2649000000000003e-04
-4.7400000000000002e+00	1.8589499999999998e-03	3.2864999999999999e-04
-4.7199999999999998e+00	1.8842099999999999e-03	3.3082000000000001e-04
-4.7000000000000002e+00	1.9099700000000000e-03	3.3302000000000001e-04
-4.6799999999999997e+00	1.9362299999999999e-03	3.3524000000000000e-04
-4.6600000000000001e+00	1.9630099999999998e-03	3.3748999999999997e-04
-4.6399999999999997e+00	1.9903400000000002e-03	3.3974999999999999e-04
-4.6200000000000001e+00	2.0182199999999998e-03	3.4204000000000005e-04
-4.5999999999999996e+00	2.0466700000000000e-03	3.4434999999999999e-04
-4.5800000000000001e+00	2.0756999999999998e-03	3.4668999999999998e-04
-4.5599999999999996e+00	2.1053299999999999e-03	3.4906000000000000e-04
-4.5400000000000000e+00	2.1355599999999999e-03	3.5144000000000001e-04
-4.5199999999999996e+00	2.1664499999999999e-03	3.5385000000000001e-04
-4.5000000000000000e+00	2.1979899999999999e-03	3.5628999999999999e-04
-4.4800000000000004e+00	2.2301900000000000e-03	3.5875000000000002e-04
-4.4600000000000000e+00	2.2631000000000001e-03	3.6124999999999997e-04
-4.4400000000000004e+00	2.2967100000000000e-03	3.6377000000000002e-04
-4.4199999999999999e+00	2.3310600000000002e-03	3.6631000000000001e-04
-4.4000000000000004e+00	2.3661800000000003e-03	3.6888000000000003e-04
-4.3799999999999999e+00	2.4020600000000001e-03	3.7147999999999999e-04
-4.3600000000000003e+00	2.4387599999999999e-03	3.7411000000000003e-04
-4.3399999999999999e+00	2.4762899999999999e-03	3.7675999999999996e-04
-4.3200000000000003e+00	2.5146600000000002e-03	3.7945000000000003e-04
-4.2999999999999998e+00	2.5539400000000002e-03	3.8217000000000004e-04
-4.2800000000000002e+00	2.5941200000000001e-03	3.8491000000000003e-04
-4.2599999999999998e+00	2.6352200000000002e-03	3.8769999999999999e-04
-4.2400000000000002e+00	2.6772999999999996e-03	3.9050000000000001e-04
-4.2199999999999998e+00	2.7204000000000000e-03	3.9334999999999999e-04
-4.2000000000000002e+00	2.7645199999999999e-03	3.9621999999999997e-04
-4.1799999999999997e+00	2.8097100000000004e-03	3.9911999999999999e-04
-4.1600000000000001e+00	2.8560100000000000e-03	4.0205999999999998e-04
-4.1399999999999997e+00	2.9034399999999998e-03	4.0504000000000001e-04
-4.1200000000000001e+00	2.9520699999999998e-03	4.0803999999999998e-04
-4.0999999999999996e+00	3.0019199999999999e-03	4.1107999999999997e-04
-4.0800000000000001e+00	3.0530300000000000e-03	4.1416000000000001e-04
-4.0599999999999996e+00	3.1054500000000001e-03	4.1726999999999997e-04
-4.0400000000000000e+00	3.1592300000000003e-03	4.2042000000000002e-04
-4.0199999999999996e+00	3.2144000000000005e-03	4.2361000000000005e-04
-4.0000000000000000e+00	3.2710400000000002e-03	4.2684000000000000e-04
-3.9800000000000000e+00	3.3291700000000002e-03	4.3009999999999999e-04
-3.9600000000000000e+00	3.3888700000000000e-03	4.3340000000000002e-04
-3.9399999999999999e+00	3.4501700000000002e-03	4.3673999999999997e-04
-3.9199999999999999e+00	3.5131799999999999e-03	4.4013000000000006e-04
-3.8999999999999999e+00	3.5779099999999997e-03	4.4355999999999996e-04
-3.8799999999999999e+00	3.6444499999999996e-03	4.4702000000000001e-04
-3.8599999999999999e+00	3.7128600000000001e-03	4.5052999999999998e-04
-3.8399999999999999e+00	3.7832300000000003e-03	4.5408999999999998e-04
-3.8199999999999998e+00	3.8556299999999996e-03	4.5769000000000002e-04
-3.7999999999999998e+00	3.9301400000000004e-03	4.6133000000000003e-04
-3.7799999999999998e+00	4.0068200000000003e-03	4.6502000000000002e-04
-3.7599999999999998e+00	4.0857599999999999e-03	4.6875999999999998e-04
-3.7400000000000002e+00	4.1671000000000000e-03	4.7254000000000003e-04
-3.7200000000000002e+00	4.2508700000000003e-03	4.7636999999999999e-04
-3.7000000000000002e+00	4.3372200000000001e-03	4.8025999999999999e-04
-3.6800000000000002e+00	4.4262499999999996e-03	4.8418999999999996e-04
-3.6600000000000001e+00	4.5180699999999999e-03	4.8817999999999995e-04
-3.6400000000000001e+00	4.6127800000000004e-03	4.9222000000000003e-04
-3.6200000000000001e+00	4.7104900000000003e-03	4.9631000000000002e-04
-3.6000000000000001e+00	4.8113899999999996e-03	5.0045999999999999e-04
-3.5800000000000001e+00	4.9155700000000002e-03	5.0465999999999998e-04
-3.5600000000000001e+00	5.0232000000000002e-03	5.0891999999999995e-04
-3.5400000000000000e+00	5.1344299999999997e-03	5.1322999999999994e-04
-3.5200000000000000e+00	5.2493699999999997e-03	5.1760000000000000e-04
-3.5000000000000000e+00	5.3682799999999996e-03	5.2204000000000009e-04
-3.4800000000000000e+00	5.4912700000000004e-03	5.2654999999999998e-04
-3.4600000000000000e+00	5.6185400000000000e-03	5.3111000000000000e-04
-3.4399999999999999e+00	5.7503099999999998e-03	5.3574000000000004e-04
-3.4199999999999999e+00	5.8868400000000008e-03	5.4042999999999995e-04
-3.3999999999999999e+00	6.0282599999999997e-03	5.4520000000000002e-04
-3.3799999999999999e+00	6.1748600000000008e-03	5.5002000000000002e-04
-3.3599999999999999e+00	6.3268999999999999e-03	5.5491999999999998e-04
-3.3399999999999999e+00	6.4845900000000001e-03	5.5990000000000000e-04
-3.3199999999999998e+00	6.6483000000000002e-03	5.6495000000000004e-04
-3.2999999999999998e+00	6.8182699999999995e-03	5.7007000000000000e-04
-3.2799999999999998e+00	6.9948800000000002e-03	5.7527000000000001e-04
-3.2599999999999998e+00	7.1784000000000006e-03	5.8054999999999999e-04
-3.2400000000000002e+00	7.3692300000000001e-03	5.8591999999999997e-04
-3.2200000000000002e+00	7.5677100000000001e-03	5.9136999999999992e-04
-3.2000000000000002e+00	7.7743199999999995e-03	5.9688999999999999e-04
-3.1800000000000002e+00	7.9894900000000001e-03	6.0252000000000005e-04
-3.1600000000000001e+00	8.2136299999999995e-03	6.0822999999999997e-04
-3.1400000000000001e+00	8.4473099999999995e-03	6.1403999999999994e-04
-3.1200000000000001e+00	8.6909599999999993e-03	6.1994000000000003e-04
-3.1000000000000001e+00	8.9452100000000003e-03	6.2593999999999996e-04
-3.0800000000000001e+00	9.2107000000000005e-03	6.3203999999999995e-04
-3.0600000000000001e+00	9.4880599999999995e-03	6.3824999999999993e-04
-3.0400000000000000e+00	9.7779600000000005e-03	6.4457000000000002e-04
-3.0200000000000000e+00	1.0081079999999999e-02	6.5098999999999995e-04
-3.0000000000000000e+00	1.0398370000000001e-02	6.5753000000000003e-04
-2.9800000000000000e+00	1.0730499999999999e-02	6.6418000000000000e-04
-2.9600000000000000e+00	1.1078590000000001e-02	6.7097000000000001e-04
-2.9399999999999999e+00	1.1443409999999999e-02	6.7787000000000001e-04
-2.9199999999999999e+00	1.1826200000000000e-02	6.8491000000000005e-04
-2.8999999999999999e+00	1.2228130000000000e-02	6.9208000000000008e-04
-2.8799999999999999e+00	1.2650190000000000e-02	6.9939000000000004e-04
-2.8599999999999999e+00	1.3093930000000000e-02	7.0684000000000003e-04
-2.8399999999999999e+00	1.3560780000000000e-02	7.1444999999999994e-04
-2.8199999999999998e+00	1.4052160000000001e-02	7.2221999999999998e-04
-2.7999999999999998e+00	1.4569720000000000e-02	7.3014000000000000e-04
-2.7799999999999998e+00	1.5115410000000001e-02	7.3824999999999997e-04
-2.7599999999999998e+00	1.5691190000000001e-02	7.4651999999999997e-04
-2.7400000000000002e+00	1.6298960000000001e-02	7.5497999999999993e-04
-2.7200000000000002e+00	1.6941379999999999e-02	7.6362999999999995e-04
-2.7000000000000002e+00	1.7620660000000000e-02	7.7248000000000008e-04
-2.6800000000000002e+00	1.8339580000000001e-02	7.8155000000000000e-04
-2.6600000000000001e+00	1.9101259999999998e-02	7.9083999999999990e-04
-2.6400000000000001e+00	1.9908700000000001e-02	8.0035999999999996e-04
-2.6200000000000001e+00	2.0765550000000001e-02	8.1012000000000000e-04
-2.6000000000000001e+00	2.1675649999999998e-02	8.2014999999999996e-04
-2.5800000000000001e+00	2.2643060000000000e-02	8.3044000000000000e-04
-2.5600000000000001e+00	2.3672769999999996e-02	8.4102999999999999e-04
-2.5400000000000000e+00	2.4769140000000002e-02	8.5192999999999998e-04
-2.5200000000000000e+00	2.5938630000000001e-02	8.6314000000000009e-04
-2.5000000000000000e+00	2.7186290000000002e-02	8.7471000000000001e-04
-2.4800000000000000e+00	2.8519430000000002e-02	8.8663999999999995e-04
-2.4600000000000000e+00	2.9945119999999995e-02	8.9896000000000008e-04
-2.4399999999999999e+00	3.1471130000000000e-02	9.1168999999999994e-04
-2.4199999999999999e+00	3.3107009999999999e-02	9.2489000000000004e-04
-2.3999999999999999e+00	3.4862239999999996e-02	9.3855000000000002e-04
-2.3799999999999999e+00	3.6747630000000003e-02	9.5274000000000010e-04
-2.3599999999999999e+00	3.8774619999999996e-02	9.6747999999999995e-04
-2.3399999999999999e+00	4.0957420000000001e-02	9.8282000000000013e-04
-2.3199999999999998e+00	4.3309799999999996e-02	9.9882000000000009e-04
-2.2999999999999998e+00	4.5847959999999993e-02	1.0155200000000000e-03
-2.2799999999999998e+00	4.8591090000000003e-02	1.0330000000000001e-03
-2.2599999999999998e+00	5.1558119999999999e-02	1.0513000000000000e-03
-2.2400000000000002e+00	5.4771219999999995e-02	1.0705299999999999e-03
-2.2200000000000002e+00	5.8255310000000005e-02	1.0907499999999999e-03
-2.2000000000000002e+00	6.2037610000000000e-02	1.1120699999999999e-03
-2.1800000000000002e+00	6.6147709999999998e-02	1.1345900000000000e-03
-2.1600000000000001e+00	7.0622080000000004e-02	1.1584300000000000e-03
-2.1400000000000001e+00	7.5493830000000012e-02	1.1837400000000000e-03
-2.1200000000000001e+00	8.0808290000000019e-02	1.2106500000000000e-03
-2.1000000000000001e+00	8.6609510000000001e-02	1.2393500000000000e-03
-2.0800000000000001e+00	9.2946719999999997e-02	1.2700100000000000e-03
-2.0600000000000001e+00	9.9877640000000004e-02	1.3028499999999999e-03
-2.0400000000000000e+00	1.0745980999999999e-01	1.3380900000000001e-03
-2.0200000000000000e+00	1.1576153000000000e-01	1.3760000000000001e-03
-2.0000000000000000e+00	1.2485225000000000e-01	1.4168599999999998e-03
-1.9800000000000000e+00	1.3480875999999997e-01	1.4609699999999998e-03
-1.9600000000000000e+00	1.4570539000000002e-01	1.5086399999999999e-03
-1.9399999999999999e+00	1.5762898000000003e-01	1.5602300000000001e-03
-1.9199999999999999e+00	1.7065985999999997e-01	1.6160900000000001e-03
-1.8999999999999999e+00	1.8487103000000002e-01	1.6765499999999997e-03
-1.8799999999999999e+00	2.0034106999999998e-01	1.7419600000000001e-03
-1.8600000000000001e+00	2.1711694999999998e-01	1.8125799999999998e-03
-1.8400000000000001e+00	2.3523922000000000e-01	1.8886300000000001e-03
-1.8200000000000001e+00	2.5472252000000001e-01	1.9702500000000002e-03
-1.8000000000000000e+00	2.7552309000000003e-01	2.0573700000000002e-03
-1.7800000000000000e+00	2.9756599000000000e-01	2.1497700000000001e-03
-1.7600000000000000e+00	3.2069471999999999e-01	2.2469700000000000e-03
-1.7400000000000000e+00	3.4470888000000005e-01	2.3482600000000000e-03
-1.7200000000000000e+00	3.6931012000000002e-01	2.4526200000000000e-03
-1.7000000000000000e+00	3.9415834000000005e-01	2.5588300000000002e-03
-1.6799999999999999e+00	4.1881091000000004e-01	2.6653300000000000e-03
-1.6599999999999999e+00	4.4281197000000000e-01	2.7705399999999997e-03
-1.6399999999999999e+00	4.6567433000000003e-01	2.8727599999999998e-03
-1.6200000000000001e+00	4.8690904000000002e-01	2.9703500000000001e-03
-1.6000000000000001e+00	5.0606539000000006e-01	3.0618700000000000e-03
-1.5800000000000001e+00	5.2277077000000005e-01	3.1461199999999996e-03
-1.5600000000000001e+00	5.3674235000000003e-01	3.2223099999999999e-03
-1.5400000000000000e+00	5.4777343000000001e-01	3.2898900000000002e-03
-1.5200000000000000e+00	5.5579054000000006e-01	3.3487999999999999e-03
-1.5000000000000000e+00	5.6084195999999986e-01	3.3993199999999999e-03
-1.4800000000000000e+00	5.6303278000000001e-01	3.4419500000000000e-03
-1.4600000000000000e+00	5.6258308999999995e-01	3.4775199999999996e-03
-1.4399999999999999e+00	5.5975001000000002e-01	3.5069300000000001e-03
-1.4199999999999999e+00	5.5484940999999999e-01	3.5312799999999999e-03
-1.3999999999999999e+00	5.4820775000000010e-01	3.5516099999999997e-03
-1.3799999999999999e+00	5.4015001000000007e-01	3.5689900000000002e-03
-1.3600000000000001e+00	5.3099964999999993e-01	3.5844200000000001e-03
-1.3400000000000001e+00	5.2105119000000000e-01	3.5988399999999999e-03
-1.3200000000000001e+00	5.1057781000000002e-01	3.6130599999999995e-03
-1.3000000000000000e+00	4.9981216000000006e-01	3.6278199999999999e-03
-1.2800000000000000e+00	4.8895947000000006e-01	3.6437500000000003e-03
-1.2600000000000000e+00	4.7818801999999999e-01	3.6613899999999996e-03
-1.2400000000000000e+00	4.6763862000000000e-01	3.6811900000000000e-03
-1.2200000000000000e+00	4.5742037999999996e-01	3.7035400000000000e-03
-1.2000000000000000e+00	4.4762021000000002e-01	3.7287500000000003e-03
-1.1799999999999999e+00	4.3830106000000002e-01	3.7570800000000003e-03
-1.1599999999999999e+00	4.2951056000000004e-01	3.7887700000000003e-03
-1.1399999999999999e+00	4.2127749000000003e-01	3.8240000000000001e-03
-1.1200000000000001e+00	4.1362112999999995e-01	3.8629199999999997e-03
-1.1000000000000001e+00	4.0654898999999994e-01	3.9057099999999997e-03
-1.0800000000000001e+00	4.0005474000000002e-01	3.9524000000000000e-03
-1.0600000000000001e+00	3.9415424999999998e-01	4.0033100000000004e-03
-9.8999999999999999e-01	3.7569223999999996e-01	4.1991700000000003e-03
-9.8899999999999999e-01	3.7598985000000001e-01	4.2061299999999998e-03
-9.8799999999999999e-01	3.7612744999999997e-01	4.2119699999999998e-03
-9.8699999999999999e-01	3.7616883000000001e-01	4.2171099999999996e-03
-9.8599999999999999e-01	3.7614674999999997e-01	4.2217799999999996e-03
-9.8499999999999999e-01	3.7608156999999998e-01	4.2261499999999997e-03
-9.8399999999999999e-01	3.7598797000000000e-01	4.2302899999999994e-03
-9.8299999999999998e-01	3.7587383999999996e-01	4.2342899999999999e-03
-9.8199999999999998e-01	3.7574424000000001e-01	4.2381699999999994e-03
-9.8099999999999998e-01	3.7560547999999999e-01	4.2419799999999994e-03
-9.7999999999999998e-01	3.7545912000000004e-01	4.2457400000000005e-03
-9.7899999999999998e-01	3.7530653000000003e-01	4.2494500000000001e-03
-9.7799999999999998e-01	3.7515018000000006e-01	4.2531399999999999e-03
-9.7699999999999998e-01	3.7499103000000006e-01	4.2567999999999998e-03
-9.7599999999999998e-01	3.7483003000000004e-01	4.2604599999999998e-03
-9.7499999999999998e-01	3.7466755999999996e-01	4.2640999999999998e-03
-9.7399999999999998e-01	3.7450456000000004e-01	4.2677499999999998e-03
-9.7299999999999998e-01	3.7434064000000000e-01	4.2713800000000000e-03
-9.7199999999999998e-01	3.7417673000000001e-01	4.2750300000000000e-03
-9.7099999999999997e-01	3.7401227999999997e-01	4.2786700000000000e-03
-9.6999999999999997e-01	3.7384875000000006e-01	4.2823200000000001e-03
-9.6899999999999997e-01	3.7368429999999997e-01	4.2859700000000001e-03
-9.6799999999999997e-01	3.7352210999999996e-01	4.2896300000000000e-03
-9.6699999999999997e-01	3.7335857000000000e-01	4.2932999999999999e-03
-9.6599999999999997e-01	3.7319675999999996e-01	4.2969700000000007e-03
-9.6499999999999997e-01	3.7303586000000000e-01	4.3006499999999996e-03
-9.6399999999999997e-01	3.7287492000000005e-01	4.3043400000000002e-03
-9.6299999999999997e-01	3.7271438000000001e-01	4.3080400000000000e-03
-9.6199999999999997e-01	3.7255566000000001e-01	4.3117500000000005e-03
-9.6099999999999997e-01	3.7239690999999997e-01	4.3154700000000001e-03
-9.5999999999999996e-01	3.7223947000000002e-01	4.3191899999999997e-03
-9.5899999999999996e-01	3.7208290999999993e-01	4.3229300000000000e-03
-9.5799999999999996e-01	3.7192727999999997e-01	4.3266800000000003e-03
-9.5699999999999996e-01	3.7177157000000000e-01	4.3304299999999997e-03
-9.5599999999999996e-01	3.7161717000000000e-01	4.3341899999999999e-03
-9.5499999999999996e-01	3.7146498000000006e-01	4.3379800000000000e-03
-9.5399999999999996e-01	3.7131273999999997e-01	4.3417600000000001e-03
-9.5299999999999996e-01	3.7116041999999999e-01	4.3455500000000001e-03
-9.5199999999999996e-01	3.7100994999999998e-01	4.3493600000000000e-03
-9.5099999999999996e-01	3.7086033999999996e-01	4.3531799999999999e-03
-9.4999999999999996e-01	3.7071145000000000e-01	4.3570099999999997e-03
-9.4899999999999995e-01	3.7056264000000000e-01	4.3608300000000004e-03
-9.4799999999999995e-01	3.7041645000000001e-01	4.3647000000000000e-03
-9.4699999999999995e-01	3.7026977000000000e-01	4.3685500000000006e-03
-9.4599999999999995e-01	3.7012434000000000e-01	4.3724200000000001e-03
-9.4499999999999995e-01	3.6997924000000004e-01	4.3762899999999997e-03
-9.4399999999999995e-01	3.6983552999999997e-01	4.3801900000000000e-03
-9.4299999999999995e-01	3.6969310000000000e-01	4.3840900000000002e-03
-9.4199999999999995e-01	3.6955053999999998e-01	4.3879899999999996e-03
-9.4099999999999995e-01	3.6940979999999995e-01	4.3919199999999997e-03
-9.3999999999999995e-01	3.6926936000000005e-01	4.3958499999999998e-03
-9.3899999999999995e-01	3.6912973999999998e-01	4.3997899999999998e-03
-9.3799999999999994e-01	3.6899097999999997e-01	4.4037499999999997e-03
-9.3700000000000006e-01	3.6885306000000001e-01	4.4077100000000004e-03
-9.3600000000000005e-01	3.6871598000000000e-01	4.4116800000000003e-03
-9.3500000000000005e-01	3.6857917000000001e-01	4.4156600000000001e-03
-9.3400000000000005e-01	3.6844377000000000e-01	4.4196499999999998e-03
-9.3300000000000005e-01	3.6830862000000003e-01	4.4236599999999994e-03
-9.3200000000000005e-01	3.6817526000000000e-01	4.4276799999999998e-03
-9.3100000000000005e-01	3.6804179999999997e-01	4.4317000000000002e-03
-9.3000000000000005e-01	3.6790951000000000e-01	4.4357400000000005e-03
-9.2900000000000005e-01	3.6777768000000000e-01	4.4397799999999999e-03
-9.2800000000000005e-01	3.6764704999999998e-01	4.4438400000000001e-03
-9.2700000000000005e-01	3.6751590000000001e-01	4.4479000000000003e-03
-9.2600000000000005e-01	3.6738692000000001e-01	4.4519800000000003e-03
-9.2500000000000004e-01	3.6725777000000004e-01	4.4560699999999995e-03
-9.2400000000000004e-01	3.6712943999999997e-01	4.4601599999999995e-03
-9.2300000000000004e-01	3.6700229000000001e-01	4.4642600000000003e-03
-9.2200000000000004e-01	3.6687558999999997e-01	4.4683900000000000e-03
-9.2100000000000004e-01	3.6674971000000001e-01	4.4725099999999999e-03
-9.2000000000000004e-01	3.6662498999999993e-01	4.4766600000000004e-03
-9.1900000000000004e-01	3.6649971999999997e-01	4.4808000000000001e-03
-9.1800000000000004e-01	3.6637622999999997e-01	4.4849699999999996e-03
-9.1700000000000004e-01	3.6625256000000000e-01	4.4891400000000000e-03
-9.1600000000000004e-01	3.6612968999999995e-01	4.4933099999999995e-03
-9.1500000000000004e-01	3.6600799000000001e-01	4.4974999999999998e-03
-9.1400000000000003e-01	3.6588570999999998e-01	4.5016900000000000e-03
-9.1300000000000003e-01	3.6576558000000003e-01	4.5059000000000002e-03
-9.1200000000000003e-01	3.6564488000000001e-01	4.5101200000000003e-03
-9.1100000000000003e-01	3.6552598000000003e-01	4.5143600000000002e-03
-9.1000000000000003e-01	3.6540684999999995e-01	4.5186000000000002e-03
-9.0900000000000003e-01	3.6528750999999993e-01	4.5228400000000002e-03
-9.0800000000000003e-01	3.6516995000000002e-01	4.5271000000000000e-03
-9.0700000000000003e-01	3.6505316999999998e-01	4.5313799999999998e-03
-9.0600000000000003e-01	3.6493577000000005e-01	4.5356500000000004e-03
-9.0500000000000003e-01	3.6481955000000005e-01	4.5399400000000001e-03
-9.0400000000000003e-01	3.6470371000000001e-01	4.5442299999999998e-03
-9.0300000000000002e-01	3.6458863999999996e-01	4.5485500000000002e-03
-9.0200000000000002e-01	3.6447331999999993e-01	4.5528599999999997e-03
-9.0100000000000002e-01	3.6435940000000000e-01	4.5571900000000000e-03
-9.0000000000000002e-01	3.6424561999999999e-01	4.5615199999999995e-03
-8.9900000000000002e-01	3.6413224000000000e-01	4.5658699999999997e-03
-8.9800000000000002e-01	3.6401997999999997e-01	4.5702399999999997e-03
-8.9700000000000002e-01	3.6390774000000004e-01	4.5745999999999998e-03
-8.9600000000000002e-01	3.6379520999999998e-01	4.5789699999999999e-03
-8.9500000000000002e-01	3.6368346000000001e-01	4.5833499999999999e-03
-8.9400000000000002e-01	3.6357209000000001e-01	4.5877499999999998e-03
-8.9300000000000002e-01	3.6346183999999998e-01	4.5921599999999996e-03
-8.9200000000000002e-01	3.6335194000000004e-01	4.5965700000000003e-03
-8.9100000000000001e-01	3.6324179000000001e-01	4.6010000000000001e-03
-8.9000000000000001e-01	3.6313201000000001e-01	4.6054299999999998e-03
-8.8900000000000001e-01	3.6302298000000005e-01	4.6098800000000002e-03
-8.8800000000000001e-01	3.6291429000000003e-01	4.6143199999999999e-03
-8.8700000000000001e-01	3.6280531999999993e-01	4.6187800000000003e-03
-8.8600000000000001e-01	3.6269708000000001e-01	4.6232500000000006e-03
-8.8500000000000001e-01	3.6258986000000004e-01	4.6277300000000000e-03
-8.8400000000000001e-01	3.6248132000000000e-01	4.6322199999999994e-03
-8.8300000000000001e-01	3.6237490999999999e-01	4.6367200000000004e-03
-8.8200000000000001e-01	3.6226780000000003e-01	4.6412199999999997e-03
-8.8100000000000001e-01	3.6216070000000000e-01	4.6457399999999998e-03
-8.8000000000000000e-01	3.6205432999999998e-01	4.6502699999999998e-03
-8.7900000000000000e-01	3.6194863999999999e-01	4.6547999999999997e-03
-8.7800000000000000e-01	3.6184192999999998e-01	4.6593399999999997e-03
-8.7700000000000000e-01	3.6173626000000003e-01	4.6638800000000005e-03
-8.7600000000000000e-01	3.6163060999999996e-01	4.6684500000000002e-03
-8.7500000000000000e-01	3.6152563999999998e-01	4.6730200000000000e-03
-8.7400000000000000e-01	3.6141999000000002e-01	4.6776000000000005e-03
-8.7300000000000000e-01	3.6131465999999995e-01	4.6821800000000002e-03
-8.7200000000000000e-01	3.6121004000000001e-01	4.6867699999999998e-03
-8.7100000000000000e-01	3.6110576999999999e-01	4.6913800000000002e-03
-8.7000000000000000e-01	3.6100109999999996e-01	4.6959900000000006e-03
-8.6899999999999999e-01	3.6089609000000000e-01	4.7006100000000000e-03
-8.6799999999999999e-01	3.6079209000000001e-01	4.7052300000000003e-03
-8.6699999999999999e-01	3.6068809000000002e-01	4.7098799999999996e-03
-8.6599999999999999e-01	3.6058333000000004e-01	4.7145199999999998e-03
-8.6499999999999999e-01	3.6047927000000002e-01	4.7191700000000000e-03
-8.6399999999999999e-01	3.6037553000000000e-01	4.7238400000000000e-03
-8.6299999999999999e-01	3.6027103999999999e-01	4.7285000000000001e-03
-8.6199999999999999e-01	3.6016651999999999e-01	4.7331800000000000e-03
-8.6099999999999999e-01	3.6006263999999999e-01	4.7378699999999999e-03
-8.5999999999999999e-01	3.5995875999999999e-01	4.7425699999999998e-03
-8.5899999999999999e-01	3.5985445999999999e-01	4.7472599999999997e-03
-8.5799999999999998e-01	3.5975045000000005e-01	4.7519700000000003e-03
-8.5699999999999998e-01	3.5964641000000003e-01	4.7566900000000001e-03
-8.5599999999999998e-01	3.5954122999999999e-01	4.7614199999999997e-03
-8.5499999999999998e-01	3.5943669000000000e-01	4.7661400000000003e-03
-8.5399999999999998e-01	3.5933249999999994e-01	4.7708799999999999e-03
-8.5299999999999998e-01	3.5922820999999999e-01	4.7756400000000003e-03
-8.5199999999999998e-01	3.5912313999999995e-01	4.7803899999999998e-03
-8.5099999999999998e-01	3.5901837000000003e-01	4.7851600000000001e-03
-8.4999999999999998e-01	3.5891242999999995e-01	4.7899199999999996e-03
-8.4899999999999998e-01	3.5880825999999999e-01	4.7946999999999998e-03
-8.4799999999999998e-01	3.5870255999999995e-01	4.7994900000000000e-03
-8.4699999999999998e-01	3.5859637999999994e-01	4.8042700000000002e-03
-8.4599999999999997e-01	3.5849087999999996e-01	4.8090800000000003e-03
-8.4499999999999997e-01	3.5838494000000004e-01	4.8138900000000004e-03
-8.4399999999999997e-01	3.5827743000000001e-01	4.8186899999999996e-03
-8.4299999999999997e-01	3.5817167999999999e-01	4.8235199999999995e-03
-8.4199999999999997e-01	3.5806435999999997e-01	4.8283500000000003e-03
-8.4099999999999997e-01	3.5795658000000002e-01	4.8331800000000003e-03
-8.3999999999999997e-01	3.5784948000000000e-01	4.8380200000000002e-03
-8.3899999999999997e-01	3.5774151000000004e-01	4.8428700000000000e-03
-8.3799999999999997e-01	3.5763346000000001e-01	4.8477199999999998e-03
-8.3699999999999997e-01	3.5752421000000001e-01	4.8525800000000004e-03
-8.3599999999999997e-01	3.5741521999999992e-01	4.8574500000000001e-03
-8.3499999999999996e-01	3.5730613000000000e-01	4.8623199999999998e-03
-8.3399999999999996e-01	3.5719544000000003e-01	4.8672000000000003e-03
-8.3299999999999996e-01	3.5708502999999997e-01	4.8720800000000000e-03
-8.3199999999999996e-01	3.5697454000000001e-01	4.8769700000000004e-03
-8.3099999999999996e-01	3.5686313000000003e-01	4.8818700000000000e-03
-8.2999999999999996e-01	3.5675127000000001e-01	4.8867700000000003e-03
-8.2899999999999996e-01	3.5663814999999999e-01	4.8916699999999999e-03
-8.2799999999999996e-01	3.5652611000000001e-01	4.8965900000000001e-03
-8.2699999999999996e-01	3.5641280000000003e-01	4.9015199999999995e-03
-8.2599999999999996e-01	3.5629819999999995e-01	4.9064399999999998e-03
-8.2499999999999996e-01	3.5618349999999999e-01	4.9113700000000000e-03
-8.2399999999999995e-01	3.5606834000000004e-01	4.9163000000000002e-03
-8.2299999999999995e-01	3.5595343000000007e-01	4.9212500000000003e-03
-8.2199999999999995e-01	3.5583687999999997e-01	4.9262000000000004e-03
-8.2099999999999995e-01	3.5571901000000000e-01	4.9311499999999996e-03
-8.1999999999999995e-01	3.5560190999999997e-01	4.9361100000000005e-03
-8.1899999999999995e-01	3.5548261999999997e-01	4.9410699999999997e-03
-8.1799999999999995e-01	3.5536372999999999e-01	4.9460400000000005e-03
-8.1699999999999995e-01	3.5524349999999999e-01	4.9510099999999996e-03
-8.1599999999999995e-01	3.5512281000000001e-01	4.9559900000000004e-03
-8.1499999999999995e-01	3.5500113999999999e-01	4.9609700000000003e-03
-8.1399999999999995e-01	3.5487864999999996e-01	4.9659600000000002e-03
-8.1299999999999994e-01	3.5475603999999994e-01	4.9709500000000000e-03
-8.1200000000000006e-01	3.5463210000000001e-01	4.9759399999999999e-03
-8.1100000000000005e-01	3.5450732999999995e-01	4.9809399999999997e-03
-8.1000000000000005e-01	3.5438243000000003e-01	4.9859599999999994e-03
-8.0900000000000005e-01	3.5425582000000000e-01	4.9909600000000000e-03
-8.0800000000000005e-01	3.5412785000000002e-01	4.9959699999999998e-03
-8.0700000000000005e-01	3.5399903999999993e-01	5.0009800000000004e-03
-8.0600000000000005e-01	3.5386976000000003e-01	5.0060100000000000e-03
-8.0500000000000005e-01	3.5373999999999994e-01	5.0110299999999997e-03
-8.0400000000000005e-01	3.5360885999999997e-01	5.0160600000000001e-03
-8.0300000000000005e-01	3.5347563999999998e-01	5.0210799999999998e-03
-8.0200000000000005e-01	3.5334353000000002e-01	5.0261200000000002e-03
-8.0100000000000005e-01	3.5320936000000003e-01	5.0311699999999997e-03
-8.0000000000000004e-01	3.5307341000000003e-01	5.0362000000000002e-03
-7.9900000000000004e-01	3.5293699000000001e-01	5.0412499999999997e-03
-7.9800000000000004e-01	3.5279845999999998e-01	5.0462900000000002e-03
-7.9700000000000004e-01	3.5266070999999999e-01	5.0513399999999996e-03
-7.9600000000000004e-01	3.5251993999999998e-01	5.0563900000000000e-03
-7.9500000000000004e-01	3.5237958999999996e-01	5.0614500000000003e-03
-7.9400000000000004e-01	3.5223747999999999e-01	5.0665099999999998e-03
-7.9300000000000004e-01	3.5209359999999995e-01	5.0715700000000001e-03
-7.9200000000000004e-01	3.5194887999999996e-01	5.0766300000000004e-03
-7.9100000000000004e-01	3.5180330999999998e-01	5.0816999999999998e-03
-7.9000000000000004e-01	3.5165562000000000e-01	5.0867700000000000e-03
-7.8900000000000003e-01	3.5150615000000002e-01	5.0918300000000003e-03
-7.8800000000000003e-01	3.5135712999999996e-01	5.0969099999999996e-03
-7.8700000000000003e-01	3.5120597000000003e-01	5.1019799999999999e-03
-7.8600000000000003e-01	3.5105300000000000e-01	5.1070500000000001e-03
-7.8500000000000003e-01	3.5089884999999998e-01	5.1121299999999995e-03
-7.8400000000000003e-01	3.5074421000000000e-01	5.1172100000000005e-03
-7.8300000000000003e-01	3.5058707000000000e-01	5.1222899999999998e-03
-7.8200000000000003e-01	3.5042812000000001e-01	5.1273600000000001e-03
-7.8100000000000003e-01	3.5026798999999997e-01	5.1324500000000002e-03
-7.8000000000000003e-01	3.5010701000000000e-01	5.1375299999999995e-03
-7.7900000000000003e-01	3.4994519000000002e-01	5.1426199999999997e-03
-7.7800000000000002e-01	3.4977954999999999e-01	5.1476899999999999e-03
-7.7700000000000002e-01	3.4961440000000005e-01	5.1527800000000000e-03
-7.7600000000000002e-01	3.4944707999999997e-01	5.1578800000000001e-03
-7.7500000000000002e-01	3.4927722999999999e-01	5.1629599999999994e-03
-7.7400000000000002e-01	3.4910688000000001e-01	5.1680400000000005e-03
-7.7300000000000002e-01	3.4893469000000005e-01	5.1731299999999997e-03
-7.7200000000000002e-01	3.4876064999999995e-01	5.1782199999999999e-03
-7.7100000000000002e-01	3.4858544000000002e-01	5.1833100000000000e-03
-7.7000000000000002e-01	3.4840770999999998e-01	5.1884000000000001e-03
-7.6900000000000002e-01	3.4822777999999999e-01	5.1934800000000003e-03
-7.6800000000000002e-01	3.4804773000000000e-01	5.1985800000000004e-03
-7.6700000000000002e-01	3.4786408000000002e-01	5.2036500000000006e-03
-7.6600000000000001e-01	3.4768033000000004e-01	5.2087499999999998e-03
-7.6500000000000001e-01	3.4749402999999995e-01	5.2138300000000000e-03
-7.6400000000000001e-01	3.4730553999999997e-01	5.2189100000000002e-03
-7.6300000000000001e-01	3.4711586999999994e-01	5.2240000000000003e-03
-7.6200000000000001e-01	3.4692302000000003e-01	5.2290800000000005e-03
-7.6100000000000001e-01	3.4672934000000000e-01	5.2341599999999999e-03
-7.6000000000000001e-01	3.4653419000000008e-01	5.2392500000000000e-03
-7.5900000000000001e-01	3.4633648000000000e-01	5.2443200000000002e-03
-7.5800000000000001e-01	3.4613589000000000e-01	5.2493999999999996e-03
-7.5700000000000001e-01	3.4593419000000003e-01	5.2544800000000006e-03
-7.5600000000000001e-01	3.4573101000000006e-01	5.2595500000000000e-03
-7.5500000000000000e-01	3.4552526000000000e-01	5.2646300000000002e-03
-7.5400000000000000e-01	3.4531664999999995e-01	5.2696899999999996e-03
-7.5300000000000000e-01	3.4510799999999997e-01	5.2747699999999998e-03
-7.5200000000000000e-01	3.4489473999999998e-01	5.2798300000000001e-03
-7.5100000000000000e-01	3.4468067000000002e-01	5.2848899999999996e-03
-7.5000000000000000e-01	3.4446481000000001e-01	5.2899499999999999e-03
-7.4900000000000000e-01	3.4424578000000006e-01	5.2950200000000001e-03
-7.4800000000000000e-01	3.4402564000000002e-01	5.3000800000000004e-03
-7.4700000000000000e-01	3.4380262000000000e-01	5.3051299999999999e-03
-7.4600000000000000e-01	3.4357785000000002e-01	5.3101800000000003e-03
-7.4500000000000000e-01	3.4335021999999993e-01	5.3152299999999998e-03
-7.4399999999999999e-01	3.4311939000000002e-01	5.3202700000000002e-03
-7.4299999999999999e-01	3.4288861000000004e-01	5.3253199999999997e-03
-7.4199999999999999e-01	3.4265317000000001e-01	5.3303500000000002e-03
-7.4099999999999999e-01	3.4241780999999993e-01	5.3353899999999998e-03
-7.3999999999999999e-01	3.4217746999999998e-01	5.3404200000000002e-03
-7.3899999999999999e-01	3.4193575000000004e-01	5.3454499999999999e-03
-7.3799999999999999e-01	3.4169233000000004e-01	5.3504699999999995e-03
-7.3699999999999999e-01	3.4144573000000000e-01	5.3554900000000001e-03
-7.3599999999999999e-01	3.4119746000000001e-01	5.3605099999999998e-03
-7.3499999999999999e-01	3.4094569999999996e-01	5.3655100000000004e-03
-7.3399999999999999e-01	3.4069259000000007e-01	5.3705300000000001e-03
-7.3299999999999998e-01	3.4043600000000002e-01	5.3755399999999998e-03
-7.3199999999999998e-01	3.4017776000000000e-01	5.3805399999999996e-03
-7.3099999999999998e-01	3.3991605999999996e-01	5.3855300000000004e-03
-7.2999999999999998e-01	3.3965273000000001e-01	5.3905200000000002e-03
-7.2899999999999998e-01	3.3938594000000000e-01	5.3955100000000001e-03
-7.2799999999999998e-01	3.3911721000000000e-01	5.4004900000000000e-03
-7.2699999999999998e-01	3.3884535999999998e-01	5.4054699999999999e-03
-7.2599999999999998e-01	3.3857160000000003e-01	5.4104399999999999e-03
-7.2499999999999998e-01	3.3829441000000005e-01	5.4154099999999998e-03
-7.2399999999999998e-01	3.3801533000000006e-01	5.4203699999999999e-03
-7.2299999999999998e-01	3.3773253000000003e-01	5.4253200000000000e-03
-7.2199999999999998e-01	3.3744631999999997e-01	5.4302700000000001e-03
-7.2099999999999997e-01	3.3715977999999996e-01	5.4352200000000002e-03
-7.1999999999999997e-01	3.3686832000000000e-01	5.4401500000000004e-03
-7.1899999999999997e-01	3.3657626000000002e-01	5.4450999999999996e-03
-7.1799999999999997e-01	3.3627896000000002e-01	5.4500099999999999e-03
-7.1699999999999997e-01	3.3597987000000001e-01	5.4549300000000002e-03
-7.1599999999999997e-01	3.3567834999999996e-01	5.4598500000000005e-03
-7.1499999999999997e-01	3.3537380999999999e-01	5.4647599999999999e-03
-7.1399999999999997e-01	3.3506686000000002e-01	5.4696700000000003e-03
-7.1299999999999997e-01	3.3475630000000001e-01	5.4745599999999998e-03
-7.1199999999999997e-01	3.3444368000000002e-01	5.4794600000000002e-03
-7.1099999999999997e-01	3.3412745999999999e-01	5.4843399999999999e-03
-7.0999999999999996e-01	3.3380736000000000e-01	5.4892200000000004e-03
-7.0899999999999996e-01	3.3348523000000002e-01	5.4940800000000001e-03
-7.0799999999999996e-01	3.3316081000000003e-01	5.4989500000000007e-03
-7.0699999999999996e-01	3.3283255000000000e-01	5.5038099999999996e-03
-7.0599999999999996e-01	3.3250232000000002e-01	5.5086700000000002e-03
-7.0499999999999996e-01	3.3216827000000004e-01	5.5135200000000001e-03
-7.0399999999999996e-01	3.3183199999999996e-01	5.5183599999999999e-03
-7.0299999999999996e-01	3.3149192000000000e-01	5.5231799999999999e-03
-7.0199999999999996e-01	3.3114805000000003e-01	5.5279999999999999e-03
-7.0099999999999996e-01	3.3080334000000000e-01	5.5328299999999999e-03
-6.9999999999999996e-01	3.3045328000000002e-01	5.5376300000000000e-03
-6.9899999999999995e-01	3.3010106000000006e-01	5.5424300000000001e-03
-6.9799999999999995e-01	3.2974616000000001e-01	5.5472300000000002e-03
-6.9699999999999995e-01	3.2938782999999994e-01	5.5520199999999995e-03
-6.9599999999999995e-01	3.2902686000000003e-01	5.5567999999999998e-03
-6.9499999999999995e-01	3.2866223000000000e-01	5.5615700000000001e-03
-6.9399999999999995e-01	3.2829499000000001e-01	5.5663400000000004e-03
-6.9299999999999995e-01	3.2792381000000004e-01	5.5711000000000007e-03
-6.9199999999999995e-01	3.2755036999999998e-01	5.5758500000000003e-03
-6.9099999999999995e-01	3.2717277000000000e-01	5.5805899999999999e-03
-6.8999999999999995e-01	3.2679160000000002e-01	5.5853300000000003e-03
-6.8899999999999995e-01	3.2640926999999997e-01	5.5900699999999999e-03
-6.8799999999999994e-01	3.2602148999999997e-01	5.5947699999999998e-03
-6.8700000000000006e-01	3.2563261999999998e-01	5.5994900000000004e-03
-6.8600000000000005e-01	3.2523995999999994e-01	5.6042000000000002e-03
-6.8500000000000005e-01	3.2484329000000001e-01	5.6088900000000001e-03
-6.8400000000000005e-01	3.2444396000000003e-01	5.6135800000000000e-03
-6.8300000000000005e-01	3.2404066000000004e-01	5.6182599999999999e-03
-6.8200000000000005e-01	3.2363475999999997e-01	5.6229399999999999e-03
-6.8100000000000005e-01	3.2322656000000000e-01	5.6276099999999999e-03
-6.8000000000000005e-01	3.2281417999999995e-01	5.6322700000000000e-03
-6.7900000000000005e-01	3.2239767000000003e-01	5.6369200000000001e-03
-6.7800000000000005e-01	3.2197893000000000e-01	5.6415600000000003e-03
-6.7700000000000005e-01	3.2155715999999995e-01	5.6461900000000006e-03
-6.7600000000000005e-01	3.2113163000000000e-01	5.6508200000000000e-03
-6.7500000000000004e-01	3.2070342000000002e-01	5.6554399999999994e-03
-6.7400000000000004e-01	3.2027119000000004e-01	5.6600499999999998e-03
-6.7300000000000004e-01	3.1983635999999999e-01	5.6646600000000002e-03
-6.7200000000000004e-01	3.1939729999999994e-01	5.6692499999999998e-03
-6.7100000000000004e-01	3.1895570000000001e-01	5.6738399999999994e-03
-6.7000000000000004e-01	3.1851019000000003e-01	5.6784200000000000e-03
-6.6900000000000004e-01	3.1806167999999996e-01	5.6829900000000006e-03
-6.6800000000000004e-01	3.1761100999999997e-01	5.6875599999999995e-03
-6.6700000000000004e-01	3.1715599000000000e-01	5.6921100000000002e-03
-6.6600000000000004e-01	3.1669807000000000e-01	5.6966599999999992e-03
-6.6500000000000004e-01	3.1623642000000002e-01	5.7012000000000000e-03
-6.6400000000000003e-01	3.1577167000000000e-01	5.7057399999999999e-03
-6.6300000000000003e-01	3.1530493000000004e-01	5.7102699999999999e-03
-6.6200000000000003e-01	3.1483348999999999e-01	5.7147900000000000e-03
-6.6100000000000003e-01	3.1435985999999999e-01	5.7193100000000000e-03
-6.6000000000000003e-01	3.1388165000000001e-01	5.7238099999999993e-03
-6.5900000000000003e-01	3.1340103999999996e-01	5.7283000000000004e-03
-6.5800000000000003e-01	3.1291617999999999e-01	5.7327899999999998e-03
-6.5700000000000003e-01	3.1242875000000003e-01	5.7372800000000000e-03
-6.5600000000000003e-01	3.1193852999999999e-01	5.7417600000000003e-03
-6.5500000000000003e-01	3.1144583000000003e-01	5.7462399999999997e-03
-6.5400000000000003e-01	3.1094738000000000e-01	5.7506899999999993e-03
-6.5300000000000002e-01	3.1044768000000000e-01	5.7551500000000005e-03
-6.5200000000000002e-01	3.0994395999999996e-01	5.7595900000000002e-03
-6.5100000000000002e-01	3.0943769000000004e-01	5.7640399999999998e-03
-6.5000000000000002e-01	3.0892861000000005e-01	5.7684799999999994e-03
-6.4900000000000002e-01	3.0841540000000006e-01	5.7729000000000001e-03
-6.4800000000000002e-01	3.0789950999999999e-01	5.7773400000000006e-03
-6.4700000000000002e-01	3.0737956000000000e-01	5.7817400000000005e-03
-6.4600000000000002e-01	3.0685820000000003e-01	5.7861600000000003e-03
-6.4500000000000002e-01	3.0633312000000001e-01	5.7905700000000001e-03
-6.4400000000000002e-01	3.0580362000000005e-01	5.7949600000000000e-03
-6.4300000000000002e-01	3.0527142000000002e-01	5.7993599999999999e-03
-6.4200000000000002e-01	3.0473680999999997e-01	5.8037399999999999e-03
-6.4100000000000001e-01	3.0419933999999998e-01	5.8081299999999999e-03
-6.4000000000000001e-01	3.0365768999999998e-01	5.8125099999999999e-03
-6.3900000000000001e-01	3.0311539999999998e-01	5.8168899999999999e-03
-6.3800000000000001e-01	3.0256688999999998e-01	5.8212400000000001e-03
-6.3700000000000001e-01	3.0201760000000000e-01	5.8256100000000002e-03
-6.3600000000000001e-01	3.0146407000000003e-01	5.8299600000000004e-03
-6.3500000000000001e-01	3.0090799000000001e-01	5.8343200000000005e-03
-6.3400000000000001e-01	3.0034917999999999e-01	5.8386799999999997e-03
-6.3300000000000001e-01	2.9978794000000003e-01	5.8430199999999991e-03
-6.3200000000000001e-01	2.9922242999999998e-01	5.8473599999999994e-03
-6.3100000000000001e-01	2.9865433000000002e-01	5.8516899999999997e-03
-6.3000000000000000e-01	2.9808394999999999e-01	5.8560299999999999e-03
-6.2900000000000000e-01	2.9751063000000000e-01	5.8603599999999994e-03
-6.2800000000000000e-01	2.9693491000000000e-01	5.8647000000000005e-03
-6.2700000000000000e-01	2.9635520000000004e-01	5.8690100000000009e-03
-6.2600000000000000e-01	2.9577272999999998e-01	5.8733199999999996e-03
-6.2500000000000000e-01	2.9518939000000000e-01	5.8776599999999998e-03
-6.2400000000000000e-01	2.9460221999999997e-01	5.8819800000000002e-03
-6.2300000000000000e-01	2.9400954000000001e-01	5.8862699999999999e-03
-6.2200000000000000e-01	2.9341833000000000e-01	5.8905999999999993e-03
-6.2100000000000000e-01	2.9282269000000000e-01	5.8949099999999997e-03
-6.2000000000000000e-01	2.9222325000000005e-01	5.8992000000000003e-03
-6.1899999999999999e-01	2.9162322999999996e-01	5.9035099999999998e-03
-6.1799999999999999e-01	2.9101953000000003e-01	5.9078299999999993e-03
-6.1699999999999999e-01	2.9041325000000001e-01	5.9121299999999998e-03
-6.1599999999999999e-01	2.8980549000000000e-01	5.9164300000000003e-03
-6.1499999999999999e-01	2.8919370000000000e-01	5.9207399999999990e-03
-6.1399999999999999e-01	2.8857791999999999e-01	5.9250199999999996e-03
-6.1299999999999999e-01	2.8796400999999999e-01	5.9293499999999999e-03
-6.1199999999999999e-01	2.8734466000000003e-01	5.9336500000000004e-03
-6.1099999999999999e-01	2.8672357999999998e-01	5.9379500000000000e-03
-6.0999999999999999e-01	2.8609879000000005e-01	5.9422499999999996e-03
-6.0899999999999999e-01	2.8547399000000001e-01	5.9465700000000000e-03
-6.0799999999999998e-01	2.8484401999999998e-01	5.9508600000000005e-03
-6.0699999999999998e-01	2.8421412999999995e-01	5.9551800000000000e-03
-6.0599999999999998e-01	2.8358279000000003e-01	5.9594999999999995e-03
-6.0499999999999998e-01	2.8294650999999998e-01	5.9638000000000000e-03
-6.0399999999999998e-01	2.8230842000000000e-01	5.9681100000000004e-03
-6.0299999999999998e-01	2.8166910000000001e-01	5.9724300000000008e-03
-6.0199999999999998e-01	2.8102812999999999e-01	5.9767599999999994e-03
-6.0099999999999998e-01	2.8038441999999997e-01	5.9810899999999997e-03
-5.9999999999999998e-01	2.7973919999999997e-01	5.9854299999999999e-03
-5.9899999999999998e-01	2.7909096000000005e-01	5.9897600000000002e-03
-5.9799999999999998e-01	2.7843977000000003e-01	5.9940900000000005e-03
-5.9699999999999998e-01	2.7778764000000000e-01	5.9984299999999999e-03
-5.9599999999999997e-01	2.7713420999999994e-01	6.0027900000000000e-03
-5.9499999999999997e-01	2.7647802999999999e-01	6.0071299999999994e-03
-5.9399999999999997e-01	2.7582068999999998e-01	6.0114999999999995e-03
-5.9299999999999997e-01	2.7516258000000005e-01	6.0158699999999996e-03
-5.9199999999999997e-01	2.7450004000000000e-01	6.0202399999999996e-03
-5.9099999999999997e-01	2.7383685000000002e-01	6.0246099999999997e-03
-5.8999999999999997e-01	2.7317234999999995e-01	6.0290099999999996e-03
-5.8899999999999997e-01	2.7250583000000000e-01	6.0333899999999996e-03
-5.8799999999999997e-01	2.7183661999999997e-01	6.0377899999999995e-03
-5.8699999999999997e-01	2.7116847000000005e-01	6.0422200000000001e-03
-5.8599999999999997e-01	2.7049626999999998e-01	6.0466299999999999e-03
-5.8499999999999996e-01	2.6982195999999997e-01	6.0510500000000005e-03
-5.8399999999999996e-01	2.6914846999999997e-01	6.0554900000000002e-03
-5.8299999999999996e-01	2.6847149000000003e-01	6.0599199999999999e-03
-5.8199999999999996e-01	2.6779367999999998e-01	6.0643799999999994e-03
-5.8099999999999996e-01	2.6711572000000000e-01	6.0688500000000006e-03
-5.7999999999999996e-01	2.6643558000000001e-01	6.0733300000000000e-03
-5.7899999999999996e-01	2.6575328999999998e-01	6.0778100000000003e-03
-5.7799999999999996e-01	2.6506929000000001e-01	6.0823100000000005e-03
-5.7699999999999996e-01	2.6438643000000006e-01	6.0868299999999997e-03
-5.7599999999999996e-01	2.6370190999999998e-01	6.0913600000000005e-03
-5.7499999999999996e-01	2.6301382000000001e-01	6.0958800000000006e-03
-5.7399999999999995e-01	2.6232728999999999e-01	6.1004399999999995e-03
-5.7299999999999995e-01	2.6163588000000004e-01	6.1049900000000002e-03
-5.7199999999999995e-01	2.6094585999999997e-01	6.1095699999999999e-03
-5.7099999999999995e-01	2.6025583000000002e-01	6.1141699999999995e-03
-5.6999999999999995e-01	2.5956416999999998e-01	6.1187699999999999e-03
-5.6899999999999995e-01	2.5887093000000000e-01	6.1233899999999994e-03
-5.6799999999999995e-01	2.5817754999999998e-01	6.1280399999999995e-03
-5.6699999999999995e-01	2.5748298999999997e-01	6.1326899999999997e-03
-5.6599999999999995e-01	2.5678669999999998e-01	6.1373500000000006e-03
-5.6499999999999995e-01	2.5609068000000001e-01	6.1420399999999997e-03
-5.6399999999999995e-01	2.5539336000000001e-01	6.1467400000000004e-03
-5.6299999999999994e-01	2.5469602000000002e-01	6.1514700000000000e-03
-5.6200000000000006e-01	2.5399748000000000e-01	6.1562100000000005e-03
-5.6100000000000005e-01	2.5329776000000004e-01	6.1609600000000000e-03
-5.6000000000000005e-01	2.5259821999999998e-01	6.1657399999999994e-03
-5.5900000000000005e-01	2.5189879999999998e-01	6.1705500000000003e-03
-5.5800000000000005e-01	2.5119678000000001e-01	6.1753599999999995e-03
-5.5700000000000005e-01	2.5049502000000001e-01	6.1801900000000003e-03
-5.5600000000000005e-01	2.4979509999999999e-01	6.1850600000000000e-03
-5.5500000000000005e-01	2.4909112999999999e-01	6.1899300000000006e-03
-5.5400000000000005e-01	2.4838904000000001e-01	6.1948300000000001e-03
-5.5300000000000005e-01	2.4768703000000000e-01	6.1997600000000003e-03
-5.5200000000000005e-01	2.4698418000000000e-01	6.2047100000000004e-03
-5.5100000000000005e-01	2.4628025000000001e-01	6.2096800000000004e-03
-5.5000000000000004e-01	2.4557673000000002e-01	6.2146800000000002e-03
-5.4900000000000004e-01	2.4487222000000000e-01	6.2196899999999999e-03
-5.4800000000000004e-01	2.4416788000000000e-01	6.2247199999999996e-03
-5.4700000000000004e-01	2.4346403999999999e-01	6.2298000000000006e-03
-5.4600000000000004e-01	2.4276075000000000e-01	6.2348899999999999e-03
-5.4500000000000004e-01	2.4205505999999999e-01	6.2400000000000008e-03
-5.4400000000000004e-01	2.4135108999999999e-01	6.2451499999999997e-03
-5.4300000000000004e-01	2.4064741999999997e-01	6.2503200000000002e-03
-5.4200000000000004e-01	2.3994288000000000e-01	6.2555200000000005e-03
-5.4100000000000004e-01	2.3923860000000000e-01	6.2607500000000007e-03
-5.4000000000000004e-01	2.3853608000000001e-01	6.2660100000000007e-03
-5.3900000000000003e-01	2.3783134000000003e-01	6.2712900000000005e-03
-5.3800000000000003e-01	2.3712801999999997e-01	6.2766000000000002e-03
-5.3700000000000003e-01	2.3642394999999999e-01	6.2819499999999997e-03
-5.3600000000000003e-01	2.3572262000000002e-01	6.2873299999999998e-03
-5.3500000000000003e-01	2.3501891999999999e-01	6.2927299999999999e-03
-5.3400000000000003e-01	2.3431685999999999e-01	6.2981600000000006e-03
-5.3300000000000003e-01	2.3361620000000002e-01	6.3036399999999992e-03
-5.3200000000000003e-01	2.3291448999999997e-01	6.3091399999999995e-03
-5.3100000000000003e-01	2.3221307000000002e-01	6.3146799999999996e-03
-5.3000000000000003e-01	2.3151164999999999e-01	6.3202399999999995e-03
-5.2900000000000003e-01	2.3081154000000001e-01	6.3258400000000010e-03
-5.2800000000000002e-01	2.3011277000000002e-01	6.3314800000000004e-03
-5.2700000000000002e-01	2.2941385000000003e-01	6.3371499999999997e-03
-5.2600000000000002e-01	2.2871493000000001e-01	6.3428499999999997e-03
-5.2500000000000002e-01	2.2801716999999999e-01	6.3485900000000003e-03
-5.2400000000000002e-01	2.2732160999999998e-01	6.3543799999999998e-03
-5.2300000000000002e-01	2.2662362999999999e-01	6.3601899999999999e-03
-5.2200000000000002e-01	2.2592868999999999e-01	6.3660499999999998e-03
-5.2100000000000002e-01	2.2523352999999999e-01	6.3719399999999995e-03
-5.2000000000000002e-01	2.2454035999999999e-01	6.3778800000000007e-03
-5.1900000000000002e-01	2.2384567000000000e-01	6.3838400000000000e-03
-5.1800000000000002e-01	2.2315380000000001e-01	6.3898500000000007e-03
-5.1700000000000002e-01	2.2246246000000003e-01	6.3959100000000003e-03
-5.1600000000000001e-01	2.2177168999999999e-01	6.4019899999999998e-03
-5.1500000000000001e-01	2.2108224999999998e-01	6.4081299999999997e-03
-5.1400000000000001e-01	2.2039201999999999e-01	6.4142899999999996e-03
-5.1300000000000001e-01	2.1970427000000001e-01	6.4205199999999990e-03
-5.1200000000000001e-01	2.1901683999999999e-01	6.4267700000000001e-03
-5.1100000000000001e-01	2.1833133999999998e-01	6.4330799999999999e-03
-5.1000000000000001e-01	2.1764568000000001e-01	6.4394199999999995e-03
-5.0900000000000001e-01	2.1696216000000002e-01	6.4458199999999997e-03
-5.0800000000000001e-01	2.1627914000000001e-01	6.4522499999999997e-03
-5.0700000000000001e-01	2.1559697000000000e-01	6.4587299999999993e-03
-5.0600000000000001e-01	2.1491704000000000e-01	6.4652700000000004e-03
-5.0500000000000000e-01	2.1423780000000001e-01	6.4718399999999995e-03
-5.0400000000000000e-01	2.1355870000000002e-01	6.4784600000000001e-03
-5.0300000000000000e-01	2.1288084000000002e-01	6.4851300000000004e-03
-5.0200000000000000e-01	2.1220485999999997e-01	6.4918500000000004e-03
-5.0100000000000000e-01	2.1153063999999999e-01	6.4986300000000000e-03
-5.0000000000000000e-01	2.1085693999999999e-01	6.5054399999999995e-03
-4.9900000000000000e-01	2.1018403000000002e-01	6.5123100000000003e-03
-4.9800000000000000e-01	2.0951219999999998e-01	6.5192200000000009e-03
-4.9700000000000000e-01	2.0884272999999998e-01	6.5262000000000002e-03
-4.9600000000000000e-01	2.0817291000000002e-01	6.5332200000000010e-03
-4.9500000000000000e-01	2.0750588000000003e-01	6.5402899999999998e-03
-4.9399999999999999e-01	2.0683936999999999e-01	6.5474200000000000e-03
-4.9299999999999999e-01	2.0617430000000000e-01	6.5546000000000007e-03
-4.9199999999999999e-01	2.0551120000000000e-01	6.5618399999999993e-03
-4.9099999999999999e-01	2.0484925999999998e-01	6.5691299999999994e-03
-4.8999999999999999e-01	2.0418843000000000e-01	6.5764800000000000e-03
-4.8899999999999999e-01	2.0352844000000003e-01	6.5838900000000002e-03
-4.8799999999999999e-01	2.0287041000000000e-01	6.5913499999999993e-03
-4.8699999999999999e-01	2.0221343999999999e-01	6.5988599999999998e-03
-4.8599999999999999e-01	2.0155760000000000e-01	6.6064299999999999e-03
-4.8499999999999999e-01	2.0090358999999999e-01	6.6140699999999997e-03
-4.8399999999999999e-01	2.0025028000000000e-01	6.6217599999999991e-03
-4.8299999999999998e-01	1.9959951000000001e-01	6.6295199999999999e-03
-4.8199999999999998e-01	1.9894905999999998e-01	6.6373300000000003e-03
-4.8099999999999998e-01	1.9830025000000001e-01	6.6451999999999995e-03
-4.7999999999999998e-01	1.9765285999999999e-01	6.6531400000000001e-03
-4.7899999999999998e-01	1.9700777999999999e-01	6.6611400000000003e-03
-4.7799999999999998e-01	1.9636259000000000e-01	6.6692000000000001e-03
-4.7699999999999998e-01	1.9572025000000004e-01	6.6773300000000004e-03
-4.7599999999999998e-01	1.9507789000000000e-01	6.6855199999999986e-03
-4.7499999999999998e-01	1.9443786000000002e-01	6.6937799999999999e-03
-4.7399999999999998e-01	1.9379883000000003e-01	6.7021000000000008e-03
-4.7299999999999998e-01	1.9316113000000001e-01	6.7104899999999995e-03
-4.7199999999999998e-01	1.9252579000000000e-01	6.7189500000000004e-03
-4.7099999999999997e-01	1.9189070999999999e-01	6.7274799999999992e-03
-4.6999999999999997e-01	1.9125744000000000e-01	6.7360800000000002e-03
-4.6899999999999997e-01	1.9062525999999999e-01	6.7447399999999991e-03
-4.6800000000000003e-01	1.8999482000000001e-01	6.7534700000000001e-03
-4.6700000000000003e-01	1.8936580000000000e-01	6.7622800000000007e-03
-4.6600000000000003e-01	1.8873827000000001e-01	6.7711600000000000e-03
-4.6500000000000002e-01	1.8811093000000001e-01	6.7801100000000007e-03
-4.6400000000000002e-01	1.8748642999999998e-01	6.7891300000000000e-03
-4.6300000000000002e-01	1.8686239000000002e-01	6.7982200000000007e-03
-4.6200000000000002e-01	1.8623933000000001e-01	6.8073999999999999e-03
-4.6100000000000002e-01	1.8561832000000000e-01	6.8166499999999988e-03
-4.6000000000000002e-01	1.8499841000000000e-01	6.8259800000000006e-03
-4.5900000000000002e-01	1.8437986999999997e-01	6.8353800000000003e-03
-4.5800000000000002e-01	1.8376295999999998e-01	6.8448700000000012e-03
-4.5700000000000002e-01	1.8314724000000002e-01	6.8544399999999998e-03
-4.5600000000000002e-01	1.8253238999999999e-01	6.8640699999999999e-03
-4.5500000000000002e-01	1.8191882999999998e-01	6.8737999999999994e-03
-4.5400000000000001e-01	1.8130654000000002e-01	6.8836100000000001e-03
-4.5300000000000001e-01	1.8069564000000002e-01	6.8934900000000004e-03
-4.5200000000000001e-01	1.8008563999999999e-01	6.9034700000000001e-03
-4.5100000000000001e-01	1.7947732000000000e-01	6.9135400000000001e-03
-4.5000000000000001e-01	1.7886961000000001e-01	6.9236799999999998e-03
-4.4900000000000001e-01	1.7826316000000000e-01	6.9339099999999997e-03
-4.4800000000000001e-01	1.7765822000000001e-01	6.9442400000000000e-03
-4.4700000000000001e-01	1.7705382000000000e-01	6.9546399999999998e-03
-4.4600000000000001e-01	1.7645092000000001e-01	6.9651399999999999e-03
-4.4500000000000001e-01	1.7584931999999998e-01	6.9757399999999994e-03
-4.4400000000000001e-01	1.7524845999999999e-01	6.9864300000000001e-03
-4.4300000000000000e-01	1.7464884999999999e-01	6.9972100000000002e-03
-4.4200000000000000e-01	1.7404991000000003e-01	7.0080899999999998e-03
-4.4100000000000000e-01	1.7345273000000000e-01	7.0190700000000005e-03
-4.4000000000000000e-01	1.7285542000000001e-01	7.0301300000000008e-03
-4.3900000000000000e-01	1.7226060999999998e-01	7.0413100000000003e-03
-4.3800000000000000e-01	1.7166521000000001e-01	7.0525799999999993e-03
-4.3700000000000000e-01	1.7107124999999998e-01	7.0639499999999994e-03
-4.3600000000000000e-01	1.7047904000000000e-01	7.0754300000000006e-03
-4.3500000000000000e-01	1.6988697000000003e-01	7.0870200000000012e-03
-4.3400000000000000e-01	1.6929539999999998e-01	7.0986899999999995e-03
-4.3300000000000000e-01	1.6870528999999998e-01	7.1104900000000006e-03
-4.3200000000000000e-01	1.6811534000000000e-01	7.1223999999999992e-03
-4.3099999999999999e-01	1.6752699000000001e-01	7.1344199999999998e-03
-4.2999999999999999e-01	1.6693909000000001e-01	7.1465499999999998e-03
-4.2899999999999999e-01	1.6635172000000001e-01	7.1587899999999999e-03
-4.2799999999999999e-01	1.6576480000000002e-01	7.1711399999999995e-03
-4.2699999999999999e-01	1.6517927000000002e-01	7.1836299999999999e-03
-4.2599999999999999e-01	1.6459375000000001e-01	7.1962199999999997e-03
-4.2499999999999999e-01	1.6400889999999999e-01	7.2089400000000005e-03
-4.2399999999999999e-01	1.6342476999999997e-01	7.2217800000000006e-03
-4.2299999999999999e-01	1.6284147999999998e-01	7.2347499999999999e-03
-4.2199999999999999e-01	1.6225886000000000e-01	7.2478500000000001e-03
-4.2099999999999999e-01	1.6167619000000000e-01	7.2610699999999997e-03
-4.1999999999999998e-01	1.6109410999999998e-01	7.2744200000000002e-03
-4.1899999999999998e-01	1.6051273000000002e-01	7.2879099999999999e-03
-4.1799999999999998e-01	1.5993112000000001e-01	7.3015400000000005e-03
-4.1699999999999998e-01	1.5935063999999999e-01	7.3153100000000002e-03
-4.1599999999999998e-01	1.5877043999999998e-01	7.3292200000000000e-03
-4.1499999999999998e-01	1.5819043000000002e-01	7.3432700000000007e-03
-4.1399999999999998e-01	1.5761045999999998e-01	7.3574699999999996e-03
-4.1299999999999998e-01	1.5703050999999998e-01	7.3718100000000012e-03
-4.1199999999999998e-01	1.5645089999999998e-01	7.3863100000000001e-03
-4.1099999999999998e-01	1.5587168000000001e-01	7.4009599999999998e-03
-4.0999999999999998e-01	1.5529256999999999e-01	7.4157700000000003e-03
-4.0899999999999997e-01	1.5471340000000003e-01	7.4307499999999999e-03
-4.0799999999999997e-01	1.5413409000000000e-01	7.4458800000000002e-03
-4.0699999999999997e-01	1.5355489000000000e-01	7.4611699999999996e-03
-4.0600000000000003e-01	1.5297582000000001e-01	7.4766499999999996e-03
-4.0500000000000003e-01	1.5239584999999997e-01	7.4922800000000005e-03
-4.0400000000000003e-01	1.5181623000000002e-01	7.5081100000000001e-03
-4.0300000000000002e-01	1.5123669000000001e-01	7.5241100000000005e-03
-4.0200000000000002e-01	1.5065641999999999e-01	7.5402899999999998e-03
-4.0100000000000002e-01	1.5007593999999999e-01	7.5566699999999997e-03
-4.0000000000000002e-01	1.4949482000000000e-01	7.5732300000000002e-03
-3.9900000000000002e-01	1.4891308999999997e-01	7.5899899999999996e-03
-3.9800000000000002e-01	1.4833108000000000e-01	7.6069500000000003e-03
-3.9700000000000002e-01	1.4774807000000001e-01	7.6241199999999999e-03
-3.9600000000000002e-01	1.4716441000000000e-01	7.6414800000000000e-03
-3.9500000000000002e-01	1.4657997000000000e-01	7.6590700000000005e-03
-3.9400000000000002e-01	1.4599475000000001e-01	7.6768700000000006e-03
-3.9300000000000002e-01	1.4540892000000000e-01	7.6949099999999993e-03
-3.9200000000000002e-01	1.4482149000000000e-01	7.7131500000000002e-03
-3.9100000000000001e-01	1.4423282999999998e-01	7.7316499999999996e-03
-3.9000000000000001e-01	1.4364282000000000e-01	7.7503699999999995e-03
-3.8900000000000001e-01	1.4305193999999999e-01	7.7693500000000013e-03
-3.8800000000000001e-01	1.4245918999999999e-01	7.7885699999999999e-03
-3.8700000000000001e-01	1.4186489000000002e-01	7.8080400000000005e-03
-3.8600000000000001e-01	1.4126873000000001e-01	7.8277900000000011e-03
-3.8500000000000001e-01	1.4067107000000001e-01	7.8478000000000003e-03
-3.8400000000000001e-01	1.4007106000000000e-01	7.8680799999999995e-03
-3.8300000000000001e-01	1.3946868000000001e-01	7.8886500000000005e-03
-3.8200000000000001e-01	1.3886448999999998e-01	7.9094999999999999e-03
-3.8100000000000001e-01	1.3825741000000000e-01	7.9306600000000008e-03
-3.8000000000000000e-01	1.3764823000000001e-01	7.9521200000000000e-03
-3.7900000000000000e-01	1.3703572000000000e-01	7.9738900000000008e-03
-3.7800000000000000e-01	1.3642034000000000e-01	7.9959799999999998e-03
-3.7700000000000000e-01	1.3580221000000001e-01	8.0184200000000001e-03
-3.7600000000000000e-01	1.3518092000000001e-01	8.0411900000000001e-03
-3.7500000000000000e-01	1.3455578000000001e-01	8.0643099999999999e-03
-3.7400000000000000e-01	1.3392678000000002e-01	8.0877899999999992e-03
-3.7300000000000000e-01	1.3329405000000000e-01	8.1116299999999999e-03
-3.7200000000000000e-01	1.3265737999999999e-01	8.1358699999999999e-03
-3.7100000000000000e-01	1.3201639999999998e-01	8.1604999999999994e-03
-3.7000000000000000e-01	1.3137080999999998e-01	8.1855399999999998e-03
-3.6899999999999999e-01	1.3072014000000001e-01	8.2109799999999997e-03
-3.6799999999999999e-01	1.3006485000000001e-01	8.2368700000000003e-03
-3.6699999999999999e-01	1.2940425000000000e-01	8.2632100000000000e-03
-3.6599999999999999e-01	1.2873815999999999e-01	8.2900000000000005e-03
-3.6499999999999999e-01	1.2806631999999998e-01	8.3172799999999998e-03
-3.6399999999999999e-01	1.2738830000000001e-01	8.3450399999999997e-03
-3.6299999999999999e-01	1.2670433000000000e-01	8.3733200000000001e-03
-3.6199999999999999e-01	1.2601378999999999e-01	8.4021400000000006e-03
-3.6099999999999999e-01	1.2531619999999999e-01	8.4314999999999998e-03
-3.5999999999999999e-01	1.2461191999999999e-01	8.4614299999999990e-03
-3.5899999999999999e-01	1.2390014999999999e-01	8.4919699999999997e-03
-3.5799999999999998e-01	1.2318092999999999e-01	8.5231200000000003e-03
-3.5699999999999998e-01	1.2245381000000000e-01	8.5549000000000007e-03
-3.5599999999999998e-01	1.2171850000000001e-01	8.5873600000000005e-03
-3.5499999999999998e-01	1.2097484000000000e-01	8.6205099999999996e-03
-3.5399999999999998e-01	1.2022259000000000e-01	8.6543999999999996e-03
-3.5299999999999998e-01	1.1946145000000000e-01	8.6890400000000003e-03
-3.5199999999999998e-01	1.1869101000000000e-01	8.7244699999999998e-03
-3.5099999999999998e-01	1.1791128000000001e-01	8.7607299999999996e-03
-3.4999999999999998e-01	1.1712166000000000e-01	8.7978600000000011e-03
-3.4899999999999998e-01	1.1632229000000001e-01	8.8359000000000007e-03
-3.4799999999999998e-01	1.1551261000000000e-01	8.8748899999999999e-03
-3.4699999999999998e-01	1.1469276000000000e-01	8.9148700000000001e-03
-3.4599999999999997e-01	1.1386212000000001e-01	8.9559100000000010e-03
-3.4499999999999997e-01	1.1302067000000000e-01	8.9980399999999988e-03
-3.4399999999999997e-01	1.1216828000000001e-01	9.0413300000000002e-03
-3.4300000000000003e-01	1.1130439000000000e-01	9.0858400000000013e-03
-3.4200000000000003e-01	1.1042940000000001e-01	9.1316300000000000e-03
-3.4100000000000003e-01	1.0954267000000001e-01	9.1787699999999993e-03
-3.4000000000000002e-01	1.0864433000000001e-01	9.2273299999999989e-03
-3.3900000000000002e-01	1.0773422000000001e-01	9.2774099999999998e-03
-3.3800000000000002e-01	1.0681200000000000e-01	9.3290600000000001e-03
-3.3700000000000002e-01	1.0587810000000002e-01	9.3823999999999991e-03
-3.3600000000000002e-01	1.0493196999999999e-01	9.4375099999999996e-03
-3.3500000000000002e-01	1.0397356000000001e-01	9.4944900000000013e-03
-3.3400000000000002e-01	1.0300300000000001e-01	9.5534700000000014e-03
-3.3300000000000002e-01	1.0202048999999999e-01	9.6145400000000013e-03
-3.3200000000000002e-01	1.0102578000000000e-01	9.6778400000000001e-03
-3.3100000000000002e-01	1.0001895999999999e-01	9.7435100000000004e-03
-3.3000000000000002e-01	9.9000050000000006e-02	9.8116599999999998e-03
-3.2900000000000001e-01	9.7969439999999991e-02	9.8824599999999992e-03
-3.2800000000000001e-01	9.6926989999999991e-02	9.9560599999999992e-03
-3.2700000000000001e-01	9.5872899999999997e-02	1.0032640000000001e-02
-3.2600000000000001e-01	9.4807390000000005e-02	1.0112349999999999e-02
-3.2500000000000001e-01	9.3730729999999998e-02	1.0195390000000000e-02
-3.2400000000000001e-01	9.2643130000000018e-02	1.0281920000000000e-02
-3.2300000000000001e-01	9.1544920000000016e-02	1.0372170000000000e-02
-3.2200000000000001e-01	9.0436409999999995e-02	1.0466310000000000e-02
-3.2100000000000001e-01	8.9317859999999999e-02	1.0564540000000001e-02
-3.2000000000000001e-01	8.8189779999999995e-02	1.0667090000000001e-02
-3.1900000000000001e-01	8.7052569999999996e-02	1.0774130000000000e-02
-3.1800000000000000e-01	8.5906640000000006e-02	1.0885859999999999e-02
-3.1700000000000000e-01	8.4752679999999997e-02	1.1002470000000000e-02
-3.1600000000000000e-01	8.3591060000000009e-02	1.1124129999999999e-02
-3.1500000000000000e-01	8.2422469999999998e-02	1.1250980000000001e-02
-3.1400000000000000e-01	8.1247420000000001e-02	1.1383140000000000e-02
-3.1300000000000000e-01	8.0066569999999990e-02	1.1520699999999998e-02
-3.1200000000000000e-01	7.8880819999999990e-02	1.1663730000000001e-02
-3.1100000000000000e-01	7.7690780000000001e-02	1.1812219999999998e-02
-3.1000000000000000e-01	7.6497389999999998e-02	1.1966150000000000e-02
-3.0900000000000000e-01	7.5301149999999997e-02	1.2125410000000000e-02
-3.0800000000000000e-01	7.4103370000000002e-02	1.2289870000000000e-02
-3.0700000000000000e-01	7.2904610000000009e-02	1.2459329999999999e-02
-3.0599999999999999e-01	7.1706080000000005e-02	1.2633550000000000e-02
-3.0499999999999999e-01	7.0508779999999993e-02	1.2812239999999999e-02
-3.0399999999999999e-01	6.9313669999999994e-02	1.2995049999999998e-02
-3.0299999999999999e-01	6.8121749999999995e-02	1.3181620000000000e-02
-3.0199999999999999e-01	6.6934319999999992e-02	1.3371580000000001e-02
-3.0099999999999999e-01	6.5752669999999999e-02	1.3564520000000000e-02
-2.9999999999999999e-01	6.4577720000000005e-02	1.3760030000000001e-02
-2.9899999999999999e-01	6.3411090000000003e-02	1.3957720000000000e-02
-2.9799999999999999e-01	6.2253810000000000e-02	1.4157190000000000e-02
-2.9699999999999999e-01	6.1107130000000003e-02	1.4358060000000001e-02
-2.9599999999999999e-01	5.9972819999999996e-02	1.4560000000000000e-02
-2.9499999999999998e-01	5.8852440000000006e-02	1.4762680000000000e-02
-2.9399999999999998e-01	5.7747069999999998e-02	1.4965810000000000e-02
-2.9299999999999998e-01	5.6658330000000000e-02	1.5169129999999999e-02
-2.9199999999999998e-01	5.5587350000000008e-02	1.5372410000000000e-02
-2.9099999999999998e-01	5.4536390000000004e-02	1.5575439999999999e-02
-2.8999999999999998e-01	5.3506839999999993e-02	1.5778060000000000e-02
-2.8899999999999998e-01	5.2500160000000004e-02	1.5980120000000000e-02
-2.8799999999999998e-01	5.1518370000000001e-02	1.6181500000000001e-02
-2.8699999999999998e-01	5.0562609999999994e-02	1.6382089999999998e-02
-2.8599999999999998e-01	4.9634979999999995e-02	1.6581819999999997e-02
-2.8499999999999998e-01	4.8737209999999996e-02	1.6780629999999998e-02
-2.8399999999999997e-01	4.7871110000000008e-02	1.6978470000000002e-02
-2.8299999999999997e-01	4.7038320000000002e-02	1.7175309999999999e-02
-2.8199999999999997e-01	4.6240499999999990e-02	1.7371140000000000e-02
-2.8100000000000003e-01	4.5479800000000001e-02	1.7565940000000002e-02
-2.8000000000000003e-01	4.4758119999999998e-02	1.7759740000000000e-02
-2.7900000000000003e-01	4.4076829999999997e-02	1.7952509999999998e-02
-2.7800000000000002e-01	4.3438340000000006e-02	1.8144290000000000e-02
-2.7700000000000002e-01	4.2844209999999994e-02	1.8335100000000000e-02
-2.7600000000000002e-01	4.2296239999999999e-02	1.8524940000000000e-02
-2.7500000000000002e-01	4.1797080000000000e-02	1.8713870000000001e-02
-2.7400000000000002e-01	4.1347799999999997e-02	1.8901890000000001e-02
-2.7300000000000002e-01	4.0950890000000004e-02	1.9089059999999998e-02
-2.7200000000000002e-01	4.0608560000000002e-02	1.9275410000000000e-02
-2.7100000000000002e-01	4.0322529999999995e-02	1.9460999999999999e-02
-2.7000000000000002e-01	4.0095179999999994e-02	1.9645880000000001e-02
-2.6900000000000002e-01	3.9928589999999993e-02	1.9830069999999998e-02
-2.6800000000000002e-01	3.9825330000000006e-02	2.0013650000000001e-02
-2.6700000000000002e-01	3.9787339999999997e-02	2.0196650000000000e-02
-2.6600000000000001e-01	3.9817570000000004e-02	2.0379100000000001e-02
-2.6500000000000001e-01	3.9918519999999999e-02	2.0561030000000001e-02
-2.6400000000000001e-01	4.0092969999999999e-02	2.0742480000000001e-02
-2.6300000000000001e-01	4.0343999999999998e-02	2.0923490000000003e-02
-2.6200000000000001e-01	4.0675019999999999e-02	2.1104079999999997e-02
-2.6100000000000001e-01	4.1089500000000001e-02	2.1284320000000002e-02
-2.6000000000000001e-01	4.1590760000000004e-02	2.1464230000000001e-02
-2.5900000000000001e-01	4.2183760000000001e-02	2.1643879999999997e-02
-2.5800000000000001e-01	4.2873399999999999e-02	2.1823340000000000e-02
-2.5700000000000001e-01	4.3664170000000002e-02	2.2002660000000000e-02
-2.5600000000000001e-01	4.4562550000000006e-02	2.2181920000000001e-02
-2.5500000000000000e-01	4.5574230000000000e-02	2.2361150000000000e-02
-2.5400000000000000e-01	4.6707970000000001e-02	2.2540419999999999e-02
-2.5300000000000000e-01	4.7971790000000000e-02	2.2719770000000000e-02
-2.5200000000000000e-01	4.9375820000000001e-02	2.2899230000000000e-02
-2.5100000000000000e-01	5.0930180000000005e-02	2.3078809999999998e-02
-2.5000000000000000e-01	5.2649579999999994e-02	2.3258570000000003e-02
-2.4900000000000000e-01	5.4547109999999996e-02	2.3438510000000003e-02
-2.4800000000000000e-01	5.6642290000000005e-02	2.3618680000000000e-02
-2.4700000000000000e-01	5.8956349999999998e-02	2.3799130000000002e-02
-2.4600000000000000e-01	6.1511480000000000e-02	2.3979920000000002e-02
-2.4500000000000000e-01	6.4337909999999998e-02	2.4161120000000001e-02
-2.4399999999999999e-01	6.7471349999999999e-02	2.4342860000000001e-02
-2.4299999999999999e-01	7.0953089999999996e-02	2.4525240000000000e-02
-2.4199999999999999e-01	7.4833700000000003e-02	2.4708410000000000e-02
-2.4099999999999999e-01	7.9174880000000003e-02	2.4892489999999996e-02
-2.3999999999999999e-01	8.4055039999999998e-02	2.5077629999999997e-02
-2.3899999999999999e-01	8.9564030000000003e-02	2.5263939999999999e-02
-2.3799999999999999e-01	9.5823249999999999e-02	2.5451519999999998e-02
-2.3699999999999999e-01	1.0297811999999998e-01	2.5640509999999998e-02
-2.3599999999999999e-01	1.1121625000000000e-01	2.5830989999999998e-02
-2.3499999999999999e-01	1.2077303000000000e-01	2.6023080000000004e-02
-2.3400000000000001e-01	1.3195148000000001e-01	2.6216910000000003e-02
-2.3300000000000001e-01	1.4512185000000000e-01	2.6412629999999999e-02
-2.3200000000000001e-01	1.6075559000000000e-01	2.6610450000000001e-02
-2.3100000000000001e-01	1.7939820000000001e-01	2.6810639999999997e-02
-2.3000000000000001e-01	2.0163028999999999e-01	2.7013499999999999e-02
-2.2900000000000001e-01	2.2796737000000000e-01	2.7219460000000001e-02
-2.2800000000000001e-01	2.5854799000000001e-01	2.7428950000000001e-02
-2.2700000000000001e-01	2.9291161000000004e-01	2.7642519999999997e-02
-2.2600000000000001e-01	3.2966123000000003e-01	2.7860739999999998e-02
-2.2500000000000001e-01	3.6673787000000002e-01	2.8084249999999998e-02
-2.2400000000000000e-01	4.0205009000000003e-01	2.8313729999999999e-02
-2.2300000000000000e-01	4.3418574999999998e-01	2.8549900000000000e-02
-2.2200000000000000e-01	4.6259555000000002e-01	2.8793529999999998e-02
-2.2100000000000000e-01	4.8736703999999997e-01	2.9045450000000000e-02
-2.2000000000000000e-01	5.0894315000000001e-01	2.9306569999999997e-02
-2.1900000000000000e-01	5.2786434999999998e-01	2.9577960000000000e-02
-2.1800000000000000e-01	5.4464497000000001e-01	2.9860879999999999e-02
-2.1700000000000000e-01	5.5972310000000003e-01	3.0156759999999998e-02
-2.1600000000000000e-01	5.7346896999999997e-01	3.0467479999999998e-02
-2.1500000000000000e-01	5.8617454000000002e-01	3.0795309999999999e-02
-2.1400000000000000e-01	5.9807728000000004e-01	3.1143030000000002e-02
-2.1299999999999999e-01	6.0937906999999991e-01	3.1514319999999998e-02
-2.1199999999999999e-01	6.2024323000000003e-01	3.1913700000000003e-02
-2.1099999999999999e-01	6.3082070000000001e-01	3.2347239999999999e-02
-2.0999999999999999e-01	6.4124941999999996e-01	3.2822680000000000e-02
-2.0899999999999999e-01	6.5165713999999997e-01	3.3349930000000000e-02
-2.0799999999999999e-01	6.6218118999999998e-01	3.3941729999999996e-02
-2.0699999999999999e-01	6.7296176999999990e-01	3.4613430000000001e-02
-2.0599999999999999e-01	6.8414728000000002e-01	3.5382049999999998e-02
-2.0499999999999999e-01	6.9587036999999996e-01	3.6262160000000002e-02
-2.0399999999999999e-01	7.0821550999999994e-01	3.7259130000000001e-02
-2.0300000000000001e-01	7.2117989999999987e-01	3.8361210000000000e-02
-2.0200000000000001e-01	7.3466304000000004e-01	3.9539190000000002e-02
-2.0100000000000001e-01	7.4851579000000001e-01	4.0756059999999997e-02
-2.0000000000000001e-01	7.6259958999999999e-01	4.1979120000000002e-02
-1.9900000000000001e-01	7.7682393999999999e-01	4.3186469999999998e-02
-1.9800000000000001e-01	7.9114638999999998e-01	4.4366169999999996e-02
-1.9700000000000001e-01	8.0554844000000003e-01	4.5512690000000001e-02
-1.9600000000000001e-01	8.2003815000000002e-01	4.6625029999999998e-02
-1.9500000000000001e-01	8.3463765000000012e-01	4.7704540000000004e-02
-1.9400000000000001e-01	8.4936862000000002e-01	4.8753169999999998e-02
-1.9300000000000000e-01	8.6425874999999996e-01	4.9773579999999998e-02
-1.9200000000000000e-01	8.7932778000000000e-01	5.0767989999999999e-02
-1.9100000000000000e-01	8.9461278999999994e-01	5.1739519999999997e-02
-1.9000000000000000e-01	9.1013087000000004e-01	5.2690130000000002e-02
-1.8900000000000000e-01	9.2591880999999987e-01	5.3622630000000004e-02
-1.8800000000000000e-01	9.4199684000000006e-01	5.4538790000000004e-02
-1.8700000000000000e-01	9.5839467000000000e-01	5.5440729999999994e-02
-1.8600000000000000e-01	9.7514372999999999e-01	5.6330419999999992e-02
-1.8500000000000000e-01	9.9226612000000003e-01	5.7209189999999993e-02
-1.8400000000000000e-01	1.0097970699999999e+00	5.8078800000000000e-02
-1.8300000000000000e-01	1.0277707800000000e+00	5.8940650000000011e-02
-1.8200000000000000e-01	1.0462099800000000e+00	5.9795669999999995e-02
-1.8099999999999999e-01	1.0651575900000001e+00	6.0645220000000000e-02
-1.7999999999999999e-01	1.0846461400000000e+00	6.1490270000000000e-02
-1.7899999999999999e-01	1.1047154600000000e+00	6.2331789999999998e-02
-1.7799999999999999e-01	1.1254042900000001e+00	6.3170669999999998e-02
-1.7699999999999999e-01	1.1467602100000001e+00	6.4007939999999999e-02
-1.7599999999999999e-01	1.1688282800000001e+00	6.4844449999999998e-02
-1.7499999999999999e-01	1.1916579400000000e+00	6.5681199999999995e-02
-1.7399999999999999e-01	1.2153069600000002e+00	6.6519170000000002e-02
-1.7299999999999999e-01	1.2398383900000001e+00	6.7359470000000005e-02
-1.7199999999999999e-01	1.2653081100000001e+00	6.8202920000000000e-02
-1.7100000000000001e-01	1.2917888100000001e+00	6.9050719999999996e-02
-1.7000000000000001e-01	1.3193588299999999e+00	6.9904110000000005e-02
-1.6900000000000001e-01	1.3480886200000002e+00	7.0764170000000001e-02
-1.6800000000000001e-01	1.3780613100000001e+00	7.1632040000000008e-02
-1.6700000000000001e-01	1.4093669200000001e+00	7.2509379999999998e-02
-1.6600000000000001e-01	1.4420727200000003e+00	7.3397249999999997e-02
-1.6500000000000001e-01	1.4762518100000002e+00	7.4297379999999996e-02
-1.6400000000000001e-01	1.5119382200000000e+00	7.5211000000000000e-02
-1.6300000000000001e-01	1.5491468100000001e+00	7.6140360000000004e-02
-1.6200000000000001e-01	1.5877668999999999e+00	7.7086459999999996e-02
-1.6100000000000000e-01	1.6276051999999999e+00	7.8051559999999992e-02
-1.6000000000000000e-01	1.6683208700000001e+00	7.9037529999999995e-02
-1.5900000000000000e-01	1.7094160199999999e+00	8.0046010000000001e-02
-1.5800000000000000e-01	1.7503697000000000e+00	8.1079300000000007e-02
-1.5700000000000000e-01	1.7907085400000000e+00	8.2138039999999995e-02
-1.5600000000000000e-01	1.8301847599999999e+00	8.3222749999999998e-02
-1.5500000000000000e-01	1.8687845500000000e+00	8.4332030000000002e-02
-1.5400000000000000e-01	1.9066030600000001e+00	8.5460820000000007e-02
-1.5300000000000000e-01	1.9438321800000000e+00	8.6600819999999995e-02
-1.5200000000000000e-01	1.9805996399999999e+00	8.7737559999999992e-02
-1.5100000000000000e-01	2.0169610099999997e+00	8.8849470000000000e-02
-1.4999999999999999e-01	2.0528840599999998e+00	8.9908279999999993e-02
-1.4899999999999999e-01	2.0882020199999998e+00	9.0878209999999987e-02
-1.4799999999999999e-01	2.1227188799999999e+00	9.1722239999999997e-02
-1.4699999999999999e-01	2.1562068700000001e+00	9.2406820000000001e-02
-1.4599999999999999e-01	2.1884937200000003e+00	9.2908809999999994e-02
-1.4499999999999999e-01	2.2194830699999999e+00	9.3218629999999997e-02
-1.4399999999999999e-01	2.2491715299999999e+00	9.3340540000000000e-02
-1.4299999999999999e-01	2.2776349199999997e+00	9.3288350000000006e-02
-1.4199999999999999e-01	2.3049760199999998e+00	9.3081520000000001e-02
-1.4099999999999999e-01	2.3313239300000004e+00	9.2740800000000012e-02
-1.4000000000000001e-01	2.3567718900000001e+00	9.2286560000000004e-02
-1.3900000000000001e-01	2.3814089200000002e+00	9.1737399999999997e-02
-1.3800000000000001e-01	2.4053054000000000e+00	9.1108890000000012e-02
-1.3700000000000001e-01	2.4284782400000000e+00	9.0415020000000013e-02
-1.3600000000000001e-01	2.4509399300000001e+00	8.9666730000000000e-02
-1.3500000000000001e-01	2.4726527499999995e+00	8.8873990000000000e-02
-1.3400000000000001e-01	2.4935722299999998e+00	8.8044520000000001e-02
-1.3300000000000001e-01	2.5135879299999999e+00	8.7184999999999999e-02
-1.3200000000000001e-01	2.5325754800000002e+00	8.6300920000000003e-02
-1.3100000000000001e-01	2.5503702300000004e+00	8.5397090000000009e-02
-1.3000000000000000e-01	2.5667466800000001e+00	8.4478070000000002e-02
-1.2900000000000000e-01	2.5814350200000002e+00	8.3546940000000000e-02
-1.2800000000000000e-01	2.5940964900000001e+00	8.2607290000000000e-02
-1.2700000000000000e-01	2.6043429600000003e+00	8.1662819999999997e-02
-1.2600000000000000e-01	2.6116922300000001e+00	8.0716049999999998e-02
-1.2500000000000000e-01	2.6155872800000002e+00	7.9770449999999993e-02
-1.2400000000000000e-01	2.6154156000000004e+00	7.8829280000000002e-02
-1.2300000000000000e-01	2.6105567599999997e+00	7.7896830000000000e-02
-1.2200000000000000e-01	2.6003969699999998e+00	7.6975760000000004e-02
-1.2100000000000000e-01	2.5844986899999998e+00	7.6070630000000000e-02
-1.2000000000000000e-01	2.5626950099999997e+00	7.5184580000000001e-02
-1.1899999999999999e-01	2.5352593200000002e+00	7.4321689999999996e-02
-1.1799999999999999e-01	2.5028678700000002e+00	7.3484540000000001e-02
-1.1700000000000001e-01	2.4665992500000002e+00	7.2676159999999990e-02
-1.1600000000000001e-01	2.4276374599999997e+00	7.1897199999999994e-02
-1.1500000000000000e-01	2.3871872199999995e+00	7.1148890000000006e-02
-1.1400000000000000e-01	2.3462381300000001e+00	7.0431259999999996e-02
-1.1300000000000000e-01	2.3055399500000000e+00	6.9743849999999996e-02
-1.1200000000000000e-01	2.2655982100000003e+00	6.9085489999999999e-02
-1.1100000000000000e-01	2.2267833799999996e+00	6.8455619999999995e-02
-1.1000000000000000e-01	2.1892510399999994e+00	6.7852579999999996e-02
-1.0900000000000000e-01	2.1530992799999997e+00	6.7275329999999994e-02
-1.0800000000000000e-01	2.1183598400000005e+00	6.6722740000000003e-02
-1.0700000000000000e-01	2.0850149099999999e+00	6.6193549999999990e-02
-1.0600000000000000e-01	2.0530371800000000e+00	6.5686809999999998e-02
-1.0500000000000000e-01	2.0223401299999999e+00	6.5201010000000004e-02
-1.0400000000000000e-01	1.9928831700000000e+00	6.4735440000000005e-02
-1.0299999999999999e-01	1.9646059300000001e+00	6.4289059999999995e-02
-1.0199999999999999e-01	1.9374241799999998e+00	6.3860479999999997e-02
-1.0100000000000001e-01	1.9112836300000002e+00	6.3448829999999998e-02
-1.0000000000000001e-01	1.8861199700000000e+00	6.3053180000000000e-02
-9.9000000000000005e-02	1.8618712600000000e+00	6.2672289999999992e-02
-9.8000000000000004e-02	1.8384996599999999e+00	6.2305609999999997e-02
-9.7000000000000003e-02	1.8159268399999999e+00	6.1951790000000000e-02
-9.6000000000000002e-02	1.7941335800000000e+00	6.1610529999999997e-02
-9.5000000000000001e-02	1.7730468399999999e+00	6.1280550000000003e-02
-9.4000000000000000e-02	1.7526557200000001e+00	6.0961860000000000e-02
-9.2999999999999999e-02	1.7329031600000002e+00	6.0653570000000004e-02
-9.1999999999999998e-02	1.7137467099999999e+00	6.0355220000000001e-02
-9.0999999999999998e-02	1.6951702699999998e+00	6.0066770000000005e-02
-8.9999999999999997e-02	1.6771452900000001e+00	5.9787980000000004e-02
-8.8999999999999996e-02	1.6596248999999998e+00	5.9518580000000001e-02
-8.7999999999999995e-02	1.6426014000000000e+00	5.9258779999999997e-02
-8.6999999999999994e-02	1.6260296399999998e+00	5.9008129999999992e-02
-8.5999999999999993e-02	1.6099064900000002e+00	5.8766959999999993e-02
-8.5000000000000006e-02	1.5941999400000000e+00	5.8535199999999996e-02
-8.4000000000000005e-02	1.5788815800000000e+00	5.8312680000000006e-02
-8.3000000000000004e-02	1.5639530699999999e+00	5.8099629999999999e-02
-8.2000000000000003e-02	1.5493737500000000e+00	5.7895400000000000e-02
-8.1000000000000003e-02	1.5351479099999998e+00	5.7700230000000005e-02
-8.0000000000000002e-02	1.5212426600000002e+00	5.7513460000000002e-02
-7.9000000000000001e-02	1.5076582199999999e+00	5.7335030000000009e-02
-7.8000000000000000e-02	1.4943627399999999e+00	5.7164019999999996e-02
-7.6999999999999999e-02	1.4813522099999998e+00	5.7000079999999995e-02
-7.5999999999999998e-02	1.4686177000000000e+00	5.6842840000000006e-02
-7.4999999999999997e-02	1.4561392900000001e+00	5.6691630000000007e-02
-7.3999999999999996e-02	1.4439107400000000e+00	5.6545890000000001e-02
-7.2999999999999995e-02	1.4319209799999999e+00	5.6405250000000004e-02
-7.1999999999999995e-02	1.4201533099999999e+00	5.6269130000000001e-02
-7.0999999999999994e-02	1.4085995200000001e+00	5.6137319999999997e-02
-7.0000000000000007e-02	1.3972561300000002e+00	5.6009589999999998e-02
-6.9000000000000006e-02	1.3861092200000000e+00	5.5885629999999999e-02
-6.8000000000000005e-02	1.3751519700000001e+00	5.5765380000000003e-02
-6.7000000000000004e-02	1.3643682000000001e+00	5.5648699999999995e-02
-6.6000000000000003e-02	1.3537633800000000e+00	5.5535810000000005e-02
-6.5000000000000002e-02	1.3433151999999999e+00	5.5426619999999996e-02
-6.4000000000000001e-02	1.3330290999999999e+00	5.5321440000000000e-02
-6.3000000000000000e-02	1.3228854299999999e+00	5.5220310000000009e-02
-6.2000000000000000e-02	1.3128777700000001e+00	5.5123370000000005e-02
-6.0999999999999999e-02	1.3030076299999998e+00	5.5031010000000005e-02
-5.9999999999999998e-02	1.2932602199999998e+00	5.4943320000000004e-02
-5.8999999999999997e-02	1.2836310000000002e+00	5.4860439999999996e-02
-5.8000000000000003e-02	1.2741095200000001e+00	5.4782390000000000e-02
-5.7000000000000002e-02	1.2646959700000000e+00	5.4709239999999992e-02
-5.6000000000000001e-02	1.2553771000000000e+00	5.4640880000000003e-02
-5.5000000000000000e-02	1.2461422600000001e+00	5.4577089999999995e-02
-5.3999999999999999e-02	1.2369907200000001e+00	5.4517759999999998e-02
-5.2999999999999999e-02	1.2279148899999999e+00	5.4462650000000001e-02
-5.1999999999999998e-02	1.2189041100000000e+00	5.4411459999999995e-02
-5.0999999999999997e-02	1.2099517600000000e+00	5.4364029999999994e-02
-5.0000000000000003e-02	1.2010464100000000e+00	5.4320049999999995e-02
-4.9000000000000002e-02	1.1921888500000000e+00	5.4279480000000005e-02
-4.8000000000000001e-02	1.1833579599999999e+00	5.4242079999999998e-02
-4.7000000000000000e-02	1.1745544699999999e+00	5.4207860000000004e-02
-4.5999999999999999e-02	1.1657666800000002e+00	5.4176840000000004e-02
-4.4999999999999998e-02	1.1569806999999999e+00	5.4148929999999998e-02
-4.3999999999999997e-02	1.1481885899999997e+00	5.4124159999999998e-02
-4.2999999999999997e-02	1.1393793000000001e+00	5.4102540000000005e-02
-4.2000000000000003e-02	1.1305351800000001e+00	5.4084010000000002e-02
-4.1000000000000002e-02	1.1216511999999998e+00	5.4068550000000000e-02
-4.0000000000000001e-02	1.1127071700000000e+00	5.4055989999999998e-02
-3.9000000000000000e-02	1.1036874999999999e+00	5.4046220000000006e-02
-3.7999999999999999e-02	1.0945778000000002e+00	5.4039039999999997e-02
-3.6999999999999998e-02	1.0853562999999999e+00	5.4034239999999997e-02
-3.5999999999999997e-02	1.0760045100000000e+00	5.4031610000000001e-02
-3.5000000000000003e-02	1.0664923099999999e+00	5.4030869999999995e-02
-3.4000000000000002e-02	1.0567974700000000e+00	5.4031929999999999e-02
-3.3000000000000002e-02	1.0468906899999999e+00	5.4034639999999995e-02
-3.2000000000000001e-02	1.0367370400000000e+00	5.4038900000000001e-02
-3.1000000000000000e-02	1.0263006200000002e+00	5.4044770000000006e-02
-2.9999999999999999e-02	1.0155369500000000e+00	5.4052309999999999e-02
-2.9000000000000001e-02	1.0043972200000000e+00	5.4061750000000006e-02
-2.8000000000000001e-02	9.9282612000000003e-01	5.4073339999999998e-02
-2.7000000000000000e-02	9.8076293000000003e-01	5.4087480000000000e-02
-2.5999999999999999e-02	9.6812993999999997e-01	5.4104570000000005e-02
-2.5000000000000001e-02	9.5484585000000000e-01	5.4125060000000003e-02
-2.4000000000000000e-02	9.4081652999999998e-01	5.4149480000000000e-02
-2.3000000000000000e-02	9.2592916999999997e-01	5.4178230000000001e-02
-2.1999999999999999e-02	9.1005390999999991e-01	5.4211700000000002e-02
-2.1000000000000001e-02	8.9305927999999990e-01	5.4250290000000000e-02
-2.0000000000000000e-02	8.7479167999999996e-01	5.4294229999999999e-02
-1.9000000000000000e-02	8.5506430999999994e-01	5.4343559999999999e-02
-1.7999999999999999e-02	8.3369750000000009e-01	5.4398329999999995e-02
-1.7000000000000001e-02	8.1050738000000000e-01	5.4458430000000002e-02
-1.6000000000000000e-02	7.8532020999999985e-01	5.4523669999999996e-02
-1.4999999999999999e-02	7.5795820000000003e-01	5.4593679999999999e-02
-1.4000000000000000e-02	7.2846633000000005e-01	5.4668480000000005e-02
-1.2999999999999999e-02	6.9673211000000002e-01	5.4747339999999992e-02
-1.2000000000000000e-02	6.6308177000000001e-01	5.4830299999999998e-02
-1.0999999999999999e-02	6.2772373999999997e-01	5.4916710000000007e-02
-1.0000000000000000e-02	5.9135968999999999e-01	5.5006650000000004e-02
-8.9999999999999993e-03	5.5451074000000000e-01	5.5099559999999999e-02
-8.0000000000000002e-03	5.1793531000000004e-01	5.5195290000000001e-02
-7.0000000000000001e-03	4.8254088000000001e-01	5.5293960000000003e-02
-6.0000000000000001e-03	4.4877847999999998e-01	5.5395210000000000e-02
-5.0000000000000001e-03	4.1725013000000000e-01	5.5499190000000004e-02
-4.0000000000000001e-03	3.8819417000000001e-01	5.5605890000000005e-02
-3.0000000000000001e-03	3.6143836000000001e-01	5.5714960000000008e-02
-2.0000000000000000e-03	3.3731981000000000e-01	5.5827030000000000e-02
-1.0000000000000000e-03	3.1536393000000001e-01	5.5941720000000000e-02
0.0000000000000000e+00	2.9561674000000004e-01	5.6059489999999997e-02
1.0000000000000000e-03	2.7786364000000002e-01	5.6180469999999996e-02
2.0000000000000000e-03	2.6181952999999997e-01	5.6304679999999996e-02
3.0000000000000001e-03	2.4730184000000000e-01	5.6432240000000002e-02
4.0000000000000001e-03	2.3420282999999997e-01	5.6563379999999996e-02
5.0000000000000001e-03	2.2229760000000001e-01	5.6698040000000005e-02
6.0000000000000001e-03	2.1145210000000000e-01	5.6836250000000005e-02
7.0000000000000001e-03	2.0159137000000002e-01	5.6978089999999995e-02
8.0000000000000002e-03	1.9255821000000001e-01	5.7123380000000001e-02
8.9999999999999993e-03	1.8429973999999999e-01	5.7272099999999999e-02
1.0000000000000000e-02	1.7665664000000003e-01	5.7423919999999996e-02
1.0999999999999999e-02	1.6966676000000003e-01	5.7578909999999997e-02
1.2000000000000000e-02	1.6316391999999999e-01	5.7736620000000002e-02
1.2999999999999999e-02	1.5715891999999998e-01	5.7896980000000001e-02
1.4000000000000000e-02	1.5157367999999999e-01	5.8059720000000002e-02
1.4999999999999999e-02	1.4636773000000000e-01	5.8224640000000001e-02
1.6000000000000000e-02	1.4150597000000001e-01	5.8391539999999992e-02
1.7000000000000001e-02	1.3695704000000000e-01	5.8560290000000001e-02
1.7999999999999999e-02	1.3269316999999997e-01	5.8730749999999998e-02
1.9000000000000000e-02	1.2868942000000000e-01	5.8902830000000003e-02
2.0000000000000000e-02	1.2490650000000000e-01	5.9076429999999999e-02
2.1000000000000001e-02	1.2131496000000000e-01	5.9251539999999998e-02
2.1999999999999999e-02	1.1798887000000000e-01	5.9429050000000004e-02
2.3000000000000000e-02	1.1535980000000000e-01	5.9613320000000004e-02
2.4000000000000000e-02	1.1425263999999999e-01	5.9812679999999993e-02
2.5000000000000001e-02	1.1509564999999999e-01	6.0031250000000001e-02
2.5999999999999999e-02	1.1546244000000000e-01	6.0244110000000003e-02
2.7000000000000000e-02	1.1224632000000001e-01	6.0420030000000000e-02
2.8000000000000001e-02	1.0684381000000001e-01	6.0575039999999997e-02
2.9000000000000001e-02	1.0215051000000000e-01	6.0740330000000002e-02
2.9999999999999999e-02	9.8863200000000012e-02	6.0922640000000000e-02
3.1000000000000000e-02	9.6392880000000000e-02	6.1115169999999996e-02
3.2000000000000001e-02	9.4283590000000000e-02	6.1312699999999998e-02
3.3000000000000002e-02	9.2329049999999996e-02	6.1513180000000001e-02
3.4000000000000002e-02	9.0499150000000000e-02	6.1716129999999994e-02
3.5000000000000003e-02	8.8759149999999995e-02	6.1921340000000005e-02
3.5999999999999997e-02	8.7102250000000020e-02	6.2128759999999998e-02
3.6999999999999998e-02	8.5514510000000002e-02	6.2338409999999997e-02
3.7999999999999999e-02	8.4008490000000005e-02	6.2550469999999997e-02
3.9000000000000000e-02	8.2563170000000005e-02	6.2765100000000004e-02
4.0000000000000001e-02	8.1182790000000005e-02	6.2982630000000012e-02
4.1000000000000002e-02	7.9856399999999994e-02	6.3203440000000000e-02
4.2000000000000003e-02	7.8581219999999993e-02	6.3427970000000000e-02
4.2999999999999997e-02	7.7361469999999988e-02	6.3656760000000007e-02
4.3999999999999997e-02	7.6194339999999999e-02	6.3890349999999999e-02
4.4999999999999998e-02	7.5070320000000010e-02	6.4129230000000009e-02
4.5999999999999999e-02	7.3987519999999987e-02	6.4373910000000006e-02
4.7000000000000000e-02	7.2950059999999983e-02	6.4624849999999998e-02
4.8000000000000001e-02	7.1949680000000016e-02	6.4882410000000001e-02
4.9000000000000002e-02	7.0984879999999986e-02	6.5146900000000008e-02
5.0000000000000003e-02	7.0059490000000002e-02	6.5418560000000001e-02
5.0999999999999997e-02	6.9166339999999993e-02	6.5697499999999992e-02
5.1999999999999998e-02	6.8309180000000011e-02	6.5983790000000000e-02
5.2999999999999999e-02	6.7476209999999995e-02	6.6277370000000002e-02
5.3999999999999999e-02	6.6676440000000003e-02	6.6578209999999999e-02
5.5000000000000000e-02	6.5908420000000009e-02	6.6886169999999995e-02
5.6000000000000001e-02	6.5166059999999998e-02	6.7201049999999998e-02
5.7000000000000002e-02	6.4448240000000004e-02	6.7522710000000000e-02
5.8000000000000003e-02	6.3754000000000005e-02	6.7850980000000005e-02
[truncated: 1,880 more rows]
