# Supplementary material for: An electronic origin of charge order in infinite-layer nickelates
Source: Nat Commun. 2023 Sep 6;14:5477. doi: 10.1038/s41467-023-41236-3 (PMC10482875; doi:10.1038/s41467-023-41236-3)
Supplement: Supplementary file 3 — Source Data [file 41467_2023_41236_MOESM3_ESM.zip › Figure3/panel_b/data.txt]

#Figure 3b
#Total energy vs U

#U(eV)  E_PM(eV/f.u.)  E_AFM(eV/f.u.)   E_CO(eV/f.u.)      
2.0      -0.32179      -0.32179          -0.32179
3.0      -0.19792      -0.20318          -0.22246
3.7      -0.13596      -0.15859          -0.18990
4.0      -0.11559      -0.14532          -0.18192
4.5      -0.08519      -0.12916          -0.17375
5.0      -0.07085      -0.11405          -0.16841
5.5      -0.05965      -0.10466          -0.16319
6.0      -0.05676      -0.09923          -0.15940
