# Supplementary material for: An electronic origin of charge order in infinite-layer nickelates
Source: Nat Commun. 2023 Sep 6;14:5477. doi: 10.1038/s41467-023-41236-3 (PMC10482875; doi:10.1038/s41467-023-41236-3)
Supplement: Supplementary file 3 — Source Data [file 41467_2023_41236_MOESM3_ESM.zip › Figure3/panel_g_h/data.txt]

#Figure 3g and 3h
#CO spectral function
#omega(eV) Ni1-dx2y2(1/eV) Ni2-dx2y2(1/eV) effective-s(1/eV)
-2.0000000000000000e+01	3.2450000000000003e-05	2.6950000000000001e-05	2.9800000000000003e-05
-1.9980000000000000e+01	3.2520000000000000e-05	2.6999999999999999e-05	2.9859999999999999e-05
-1.9960000000000001e+01	3.2580000000000003e-05	2.7050000000000000e-05	2.9910000000000000e-05
-1.9940000000000001e+01	3.2650000000000001e-05	2.7100000000000001e-05	2.9969999999999999e-05
-1.9920000000000002e+01	3.2719999999999998e-05	2.7149999999999999e-05	3.0029999999999999e-05
-1.9899999999999999e+01	3.2790000000000003e-05	2.7209999999999999e-05	3.0090000000000002e-05
-1.9879999999999999e+01	3.2849999999999999e-05	2.7260000000000000e-05	3.0150000000000001e-05
-1.9859999999999999e+01	3.2920000000000003e-05	2.7310000000000001e-05	3.0210000000000000e-05
-1.9840000000000000e+01	3.2990000000000001e-05	2.7359999999999999e-05	3.0270000000000003e-05
-1.9820000000000000e+01	3.3059999999999999e-05	2.7410000000000000e-05	3.0329999999999999e-05
-1.9800000000000001e+01	3.3130000000000003e-05	2.7460000000000001e-05	3.0380000000000001e-05
-1.9780000000000001e+01	3.3189999999999999e-05	2.7509999999999999e-05	3.0440000000000000e-05
-1.9760000000000002e+01	3.3259999999999997e-05	2.7569999999999999e-05	3.0499999999999999e-05
-1.9739999999999998e+01	3.3330000000000001e-05	2.7620000000000000e-05	3.0559999999999999e-05
-1.9719999999999999e+01	3.3399999999999999e-05	2.7670000000000001e-05	3.0620000000000002e-05
-1.9699999999999999e+01	3.3470000000000003e-05	2.7719999999999999e-05	3.0679999999999998e-05
-1.9680000000000000e+01	3.3540000000000001e-05	2.7770000000000000e-05	3.0740000000000000e-05
-1.9660000000000000e+01	3.3609999999999998e-05	2.7830000000000000e-05	3.0806666666666664e-05
-1.9640000000000001e+01	3.3680000000000003e-05	2.7880000000000001e-05	3.0870000000000001e-05
-1.9620000000000001e+01	3.3750000000000000e-05	2.7929999999999999e-05	3.0929999999999997e-05
-1.9600000000000001e+01	3.3819999999999998e-05	2.7990000000000001e-05	3.0990000000000000e-05
-1.9579999999999998e+01	3.3890000000000002e-05	2.8039999999999999e-05	3.1050000000000003e-05
-1.9559999999999999e+01	3.3970000000000002e-05	2.8090000000000000e-05	3.1109999999999999e-05
-1.9539999999999999e+01	3.4039999999999999e-05	2.8150000000000000e-05	3.1170000000000001e-05
-1.9520000000000000e+01	3.4109999999999997e-05	2.8200000000000001e-05	3.1229999999999997e-05
-1.9500000000000000e+01	3.4180000000000001e-05	2.8249999999999999e-05	3.1300000000000002e-05
-1.9480000000000000e+01	3.4249999999999999e-05	2.8309999999999998e-05	3.1359999999999998e-05
-1.9460000000000001e+01	3.4329999999999998e-05	2.8360000000000000e-05	3.1420000000000001e-05
-1.9440000000000001e+01	3.4400000000000003e-05	2.8419999999999999e-05	3.1479999999999997e-05
-1.9420000000000002e+01	3.4470000000000000e-05	2.8470000000000000e-05	3.1550000000000001e-05
-1.9399999999999999e+01	3.4539999999999998e-05	2.8530000000000000e-05	3.1609999999999997e-05
-1.9379999999999999e+01	3.4619999999999997e-05	2.8580000000000001e-05	3.1670000000000000e-05
-1.9359999999999999e+01	3.4690000000000002e-05	2.8640000000000000e-05	3.1739999999999998e-05
-1.9340000000000000e+01	3.4770000000000001e-05	2.8690000000000001e-05	3.1800000000000000e-05
-1.9320000000000000e+01	3.4839999999999998e-05	2.8750000000000001e-05	3.1860000000000003e-05
-1.9300000000000001e+01	3.4910000000000003e-05	2.8799999999999999e-05	3.1930000000000001e-05
-1.9280000000000001e+01	3.4990000000000002e-05	2.8860000000000002e-05	3.1989999999999997e-05
-1.9260000000000002e+01	3.5060000000000000e-05	2.8920000000000001e-05	3.2060000000000001e-05
-1.9239999999999998e+01	3.5139999999999999e-05	2.8969999999999999e-05	3.2119999999999997e-05
-1.9219999999999999e+01	3.5209999999999997e-05	2.9030000000000002e-05	3.2180000000000000e-05
-1.9199999999999999e+01	3.5290000000000003e-05	2.9079999999999999e-05	3.2249999999999998e-05
-1.9180000000000000e+01	3.5370000000000002e-05	2.9139999999999999e-05	3.2310000000000001e-05
-1.9160000000000000e+01	3.5439999999999999e-05	2.9200000000000002e-05	3.2379999999999998e-05
-1.9140000000000001e+01	3.5519999999999999e-05	2.9249999999999999e-05	3.2450000000000003e-05
-1.9120000000000001e+01	3.5590000000000003e-05	2.9309999999999999e-05	3.2509999999999999e-05
-1.9100000000000001e+01	3.5670000000000002e-05	2.9369999999999998e-05	3.2580000000000003e-05
-1.9079999999999998e+01	3.5750000000000002e-05	2.9430000000000001e-05	3.2639999999999999e-05
-1.9059999999999999e+01	3.5830000000000001e-05	2.9479999999999999e-05	3.2709999999999997e-05
-1.9039999999999999e+01	3.5899999999999998e-05	2.9539999999999998e-05	3.2780000000000001e-05
-1.9020000000000000e+01	3.5979999999999998e-05	2.9600000000000001e-05	3.2839999999999997e-05
-1.9000000000000000e+01	3.6059999999999997e-05	2.9660000000000001e-05	3.2910000000000002e-05
-1.8980000000000000e+01	3.6140000000000003e-05	2.9720000000000000e-05	3.2979999999999999e-05
-1.8960000000000001e+01	3.6220000000000002e-05	2.9779999999999999e-05	3.3040000000000002e-05
-1.8940000000000001e+01	3.6300000000000001e-05	2.9839999999999999e-05	3.3110000000000000e-05
-1.8920000000000002e+01	3.6380000000000001e-05	2.9890000000000000e-05	3.3179999999999997e-05
-1.8899999999999999e+01	3.6449999999999998e-05	2.9950000000000000e-05	3.3250000000000002e-05
-1.8879999999999999e+01	3.6529999999999998e-05	3.0009999999999999e-05	3.3319999999999999e-05
-1.8859999999999999e+01	3.6609999999999997e-05	3.0069999999999998e-05	3.3380000000000002e-05
-1.8840000000000000e+01	3.6699999999999998e-05	3.0130000000000001e-05	3.3450000000000000e-05
-1.8820000000000000e+01	3.6779999999999997e-05	3.0190000000000001e-05	3.3519999999999998e-05
-1.8800000000000001e+01	3.6860000000000003e-05	3.0250000000000000e-05	3.3590000000000002e-05
-1.8780000000000001e+01	3.6940000000000002e-05	3.0309999999999999e-05	3.3660000000000000e-05
-1.8760000000000002e+01	3.7020000000000001e-05	3.0369999999999999e-05	3.3729999999999997e-05
-1.8739999999999998e+01	3.7100000000000001e-05	3.0429999999999998e-05	3.3800000000000002e-05
-1.8719999999999999e+01	3.7180000000000000e-05	3.0499999999999999e-05	3.3869999999999999e-05
-1.8699999999999999e+01	3.7270000000000001e-05	3.0559999999999999e-05	3.3939999999999997e-05
-1.8680000000000000e+01	3.7350000000000000e-05	3.0620000000000002e-05	3.4010000000000001e-05
-1.8660000000000000e+01	3.7429999999999999e-05	3.0679999999999998e-05	3.4079999999999999e-05
-1.8640000000000001e+01	3.7509999999999998e-05	3.0740000000000000e-05	3.4150000000000003e-05
-1.8620000000000001e+01	3.7599999999999999e-05	3.0800000000000003e-05	3.4220000000000001e-05
-1.8600000000000001e+01	3.7679999999999998e-05	3.0870000000000001e-05	3.4289999999999999e-05
-1.8579999999999998e+01	3.7769999999999999e-05	3.0929999999999997e-05	3.4360000000000003e-05
-1.8559999999999999e+01	3.7849999999999998e-05	3.0990000000000000e-05	3.4430000000000001e-05
-1.8539999999999999e+01	3.7939999999999999e-05	3.1050000000000003e-05	3.4510000000000000e-05
-1.8520000000000000e+01	3.8019999999999999e-05	3.1120000000000000e-05	3.4579999999999998e-05
-1.8500000000000000e+01	3.8109999999999999e-05	3.1180000000000003e-05	3.4650000000000002e-05
-1.8480000000000000e+01	3.8189999999999999e-05	3.1239999999999999e-05	3.4720000000000000e-05
-1.8460000000000001e+01	3.8279999999999999e-05	3.1309999999999997e-05	3.4799999999999999e-05
-1.8440000000000001e+01	3.8359999999999999e-05	3.1370000000000000e-05	3.4870000000000003e-05
-1.8420000000000002e+01	3.8449999999999999e-05	3.1430000000000002e-05	3.4940000000000001e-05
-1.8399999999999999e+01	3.8540000000000000e-05	3.1500000000000000e-05	3.5020000000000000e-05
-1.8379999999999999e+01	3.8620000000000000e-05	3.1560000000000003e-05	3.5089999999999998e-05
-1.8359999999999999e+01	3.8710000000000000e-05	3.1630000000000000e-05	3.5160000000000002e-05
-1.8340000000000000e+01	3.8800000000000001e-05	3.1690000000000003e-05	3.5240000000000001e-05
-1.8320000000000000e+01	3.8890000000000002e-05	3.1760000000000001e-05	3.5309999999999999e-05
-1.8300000000000001e+01	3.8980000000000003e-05	3.1819999999999997e-05	3.5389999999999998e-05
-1.8280000000000001e+01	3.9060000000000002e-05	3.1890000000000001e-05	3.5460000000000003e-05
-1.8260000000000002e+01	3.9150000000000003e-05	3.1949999999999997e-05	3.5540000000000002e-05
-1.8239999999999998e+01	3.9239999999999997e-05	3.2020000000000002e-05	3.5610000000000000e-05
-1.8219999999999999e+01	3.9329999999999998e-05	3.2089999999999999e-05	3.5689999999999999e-05
-1.8199999999999999e+01	3.9419999999999999e-05	3.2150000000000002e-05	3.5760000000000003e-05
-1.8180000000000000e+01	3.9509999999999999e-05	3.2220000000000000e-05	3.5840000000000002e-05
-1.8160000000000000e+01	3.9600000000000000e-05	3.2289999999999997e-05	3.5920000000000002e-05
-1.8140000000000001e+01	3.9700000000000003e-05	3.2350000000000000e-05	3.5989999999999999e-05
-1.8120000000000001e+01	3.9789999999999997e-05	3.2419999999999998e-05	3.6069999999999999e-05
-1.8100000000000001e+01	3.9879999999999998e-05	3.2490000000000002e-05	3.6149999999999998e-05
-1.8079999999999998e+01	3.9969999999999998e-05	3.2560000000000000e-05	3.6220000000000002e-05
-1.8059999999999999e+01	4.0059999999999999e-05	3.2629999999999998e-05	3.6300000000000001e-05
-1.8039999999999999e+01	4.0160000000000002e-05	3.2690000000000000e-05	3.6380000000000001e-05
-1.8020000000000000e+01	4.0250000000000003e-05	3.2759999999999998e-05	3.6460000000000000e-05
-1.8000000000000000e+01	4.0339999999999997e-05	3.2830000000000002e-05	3.6529999999999998e-05
-1.7980000000000000e+01	4.0439999999999999e-05	3.2900000000000000e-05	3.6609999999999997e-05
-1.7960000000000001e+01	4.0530000000000000e-05	3.2969999999999998e-05	3.6690000000000003e-05
-1.7940000000000001e+01	4.0620000000000001e-05	3.3040000000000002e-05	3.6770000000000002e-05
-1.7920000000000002e+01	4.0720000000000003e-05	3.3110000000000000e-05	3.6850000000000001e-05
-1.7899999999999999e+01	4.0809999999999997e-05	3.3179999999999997e-05	3.6930000000000000e-05
-1.7879999999999999e+01	4.0910000000000000e-05	3.3250000000000002e-05	3.7010000000000000e-05
-1.7859999999999999e+01	4.1010000000000002e-05	3.3319999999999999e-05	3.7089999999999999e-05
-1.7840000000000000e+01	4.1100000000000003e-05	3.3389999999999997e-05	3.7169999999999998e-05
-1.7820000000000000e+01	4.1199999999999999e-05	3.3460000000000002e-05	3.7249999999999997e-05
-1.7800000000000001e+01	4.1300000000000001e-05	3.3529999999999999e-05	3.7329999999999997e-05
-1.7780000000000001e+01	4.1390000000000002e-05	3.3599999999999997e-05	3.7410000000000003e-05
-1.7760000000000002e+01	4.1489999999999997e-05	3.3680000000000003e-05	3.7490000000000002e-05
-1.7739999999999998e+01	4.1590000000000000e-05	3.3750000000000000e-05	3.7580000000000003e-05
-1.7719999999999999e+01	4.1690000000000002e-05	3.3819999999999998e-05	3.7660000000000002e-05
-1.7699999999999999e+01	4.1789999999999998e-05	3.3890000000000002e-05	3.7740000000000001e-05
-1.7680000000000000e+01	4.1890000000000000e-05	3.3970000000000002e-05	3.7820000000000000e-05
-1.7660000000000000e+01	4.1990000000000003e-05	3.4039999999999999e-05	3.7900000000000000e-05
-1.7640000000000001e+01	4.2089999999999999e-05	3.4109999999999997e-05	3.7990000000000000e-05
-1.7620000000000001e+01	4.2190000000000001e-05	3.4190000000000003e-05	3.8070000000000000e-05
-1.7600000000000001e+01	4.2290000000000003e-05	3.4260000000000001e-05	3.8149999999999999e-05
-1.7579999999999998e+01	4.2389999999999999e-05	3.4329999999999998e-05	3.8240000000000000e-05
-1.7559999999999999e+01	4.2490000000000001e-05	3.4409999999999998e-05	3.8319999999999999e-05
-1.7539999999999999e+01	4.2589999999999997e-05	3.4480000000000002e-05	3.8410000000000000e-05
-1.7520000000000000e+01	4.2690000000000000e-05	3.4560000000000001e-05	3.8489999999999999e-05
-1.7500000000000000e+01	4.2799999999999997e-05	3.4629999999999999e-05	3.8580000000000000e-05
-1.7480000000000000e+01	4.2899999999999999e-05	3.4709999999999998e-05	3.8659999999999999e-05
-1.7460000000000001e+01	4.3000000000000002e-05	3.4780000000000002e-05	3.8750000000000000e-05
-1.7440000000000001e+01	4.3109999999999999e-05	3.4860000000000002e-05	3.8829999999999999e-05
-1.7420000000000002e+01	4.3210000000000001e-05	3.4940000000000001e-05	3.8920000000000000e-05
-1.7399999999999999e+01	4.3319999999999999e-05	3.5009999999999999e-05	3.8999999999999999e-05
-1.7379999999999999e+01	4.3420000000000001e-05	3.5089999999999998e-05	3.9090000000000000e-05
-1.7359999999999999e+01	4.3529999999999998e-05	3.5169999999999997e-05	3.9180000000000001e-05
-1.7340000000000000e+01	4.3630000000000001e-05	3.5240000000000001e-05	3.9270000000000002e-05
-1.7320000000000000e+01	4.3739999999999998e-05	3.5320000000000001e-05	3.9350000000000001e-05
-1.7300000000000001e+01	4.3850000000000002e-05	3.5400000000000000e-05	3.9440000000000002e-05
-1.7280000000000001e+01	4.3949999999999998e-05	3.5479999999999999e-05	3.9530000000000003e-05
-1.7260000000000002e+01	4.4060000000000002e-05	3.5559999999999998e-05	3.9619999999999997e-05
-1.7239999999999998e+01	4.4169999999999999e-05	3.5639999999999998e-05	3.9709999999999998e-05
-1.7219999999999999e+01	4.4280000000000003e-05	3.5719999999999997e-05	3.9796666666666658e-05
-1.7199999999999999e+01	4.4390000000000000e-05	3.5800000000000003e-05	3.9879999999999998e-05
-1.7180000000000000e+01	4.4499999999999997e-05	3.5880000000000002e-05	3.9969999999999998e-05
-1.7160000000000000e+01	4.4610000000000001e-05	3.5960000000000001e-05	4.0059999999999999e-05
-1.7140000000000001e+01	4.4719999999999999e-05	3.6040000000000001e-05	4.0150000000000000e-05
-1.7120000000000001e+01	4.4830000000000003e-05	3.6120000000000000e-05	4.0240000000000001e-05
-1.7100000000000001e+01	4.4940000000000000e-05	3.6199999999999999e-05	4.0339999999999997e-05
-1.7079999999999998e+01	4.5049999999999997e-05	3.6279999999999998e-05	4.0429999999999997e-05
-1.7059999999999999e+01	4.5160000000000001e-05	3.6359999999999997e-05	4.0519999999999998e-05
-1.7039999999999999e+01	4.5280000000000000e-05	3.6439999999999997e-05	4.0609999999999999e-05
-1.7020000000000000e+01	4.5389999999999997e-05	3.6529999999999998e-05	4.0699999999999993e-05
-1.7000000000000000e+01	4.5500000000000001e-05	3.6609999999999997e-05	4.0790000000000001e-05
-1.6980000000000000e+01	4.5620000000000000e-05	3.6690000000000003e-05	4.0890000000000003e-05
-1.6960000000000001e+01	4.5729999999999998e-05	3.6770000000000002e-05	4.0979999999999997e-05
-1.6940000000000001e+01	4.5850000000000003e-05	3.6860000000000003e-05	4.1070000000000005e-05
-1.6920000000000002e+01	4.5960000000000000e-05	3.6940000000000002e-05	4.1170000000000007e-05
-1.6899999999999999e+01	4.6079999999999999e-05	3.7030000000000003e-05	4.1260000000000001e-05
-1.6879999999999999e+01	4.6199999999999998e-05	3.7110000000000002e-05	4.1350000000000002e-05
-1.6859999999999999e+01	4.6310000000000002e-05	3.7200000000000003e-05	4.1449999999999998e-05
-1.6840000000000000e+01	4.6430000000000001e-05	3.7280000000000002e-05	4.1539999999999992e-05
-1.6820000000000000e+01	4.6550000000000000e-05	3.7370000000000003e-05	4.1639999999999994e-05
-1.6800000000000001e+01	4.6669999999999999e-05	3.7450000000000002e-05	4.1736666666666670e-05
-1.6780000000000001e+01	4.6789999999999998e-05	3.7540000000000003e-05	4.1829999999999998e-05
-1.6760000000000002e+01	4.6910000000000003e-05	3.7620000000000002e-05	4.1930000000000000e-05
-1.6739999999999998e+01	4.7030000000000002e-05	3.7710000000000003e-05	4.2020000000000001e-05
-1.6719999999999999e+01	4.7150000000000001e-05	3.7799999999999997e-05	4.2120000000000003e-05
-1.6699999999999999e+01	4.7270000000000000e-05	3.7889999999999998e-05	4.2220000000000006e-05
-1.6680000000000000e+01	4.7389999999999999e-05	3.7969999999999997e-05	4.2320000000000008e-05
-1.6660000000000000e+01	4.7509999999999997e-05	3.8059999999999998e-05	4.2410000000000002e-05
-1.6640000000000001e+01	4.7630000000000003e-05	3.8149999999999999e-05	4.2509999999999998e-05
-1.6620000000000001e+01	4.7759999999999997e-05	3.8240000000000000e-05	4.2610000000000000e-05
-1.6600000000000001e+01	4.7880000000000002e-05	3.8330000000000001e-05	4.2710000000000003e-05
-1.6579999999999998e+01	4.8000000000000001e-05	3.8420000000000001e-05	4.2809999999999998e-05
-1.6559999999999999e+01	4.8130000000000002e-05	3.8510000000000002e-05	4.2910000000000001e-05
-1.6539999999999999e+01	4.8250000000000001e-05	3.8600000000000003e-05	4.3010000000000003e-05
-1.6520000000000000e+01	4.8380000000000001e-05	3.8689999999999997e-05	4.3109999999999992e-05
-1.6500000000000000e+01	4.8510000000000001e-05	3.8779999999999998e-05	4.3209999999999995e-05
-1.6480000000000000e+01	4.8630000000000000e-05	3.8869999999999999e-05	4.3309999999999997e-05
-1.6460000000000001e+01	4.8760000000000001e-05	3.8970000000000001e-05	4.3409999999999999e-05
-1.6440000000000001e+01	4.8890000000000001e-05	3.9060000000000002e-05	4.3510000000000002e-05
-1.6420000000000002e+01	4.9020000000000002e-05	3.9150000000000003e-05	4.3619999999999999e-05
-1.6399999999999999e+01	4.9150000000000002e-05	3.9239999999999997e-05	4.3720000000000002e-05
-1.6379999999999999e+01	4.9280000000000003e-05	3.9339999999999999e-05	4.3819999999999997e-05
-1.6359999999999999e+01	4.9410000000000003e-05	3.9430000000000000e-05	4.3920000000000000e-05
-1.6340000000000000e+01	4.9539999999999997e-05	3.9530000000000003e-05	4.4029999999999997e-05
-1.6320000000000000e+01	4.9669999999999997e-05	3.9619999999999997e-05	4.4129999999999999e-05
-1.6300000000000001e+01	4.9799999999999998e-05	3.9719999999999999e-05	4.4240000000000003e-05
-1.6280000000000001e+01	4.9929999999999998e-05	3.9810000000000000e-05	4.4339999999999999e-05
-1.6260000000000002e+01	5.0070000000000000e-05	3.9910000000000002e-05	4.4450000000000003e-05
-1.6239999999999998e+01	5.0200000000000000e-05	4.0000000000000003e-05	4.4549999999999999e-05
-1.6219999999999999e+01	5.0340000000000003e-05	4.0099999999999999e-05	4.4660000000000003e-05
-1.6199999999999999e+01	5.0470000000000003e-05	4.0200000000000001e-05	4.4759999999999998e-05
-1.6180000000000000e+01	5.0609999999999998e-05	4.0290000000000002e-05	4.4870000000000002e-05
-1.6160000000000000e+01	5.0739999999999999e-05	4.0389999999999998e-05	4.4980000000000000e-05
-1.6140000000000001e+01	5.0880000000000001e-05	4.0490000000000000e-05	4.5080000000000002e-05
-1.6120000000000001e+01	5.1020000000000003e-05	4.0590000000000003e-05	4.5189999999999999e-05
-1.6100000000000001e+01	5.1159999999999998e-05	4.0689999999999998e-05	4.5299999999999997e-05
-1.6079999999999998e+01	5.1300000000000000e-05	4.0790000000000001e-05	4.5409999999999994e-05
-1.6059999999999999e+01	5.1430000000000001e-05	4.0890000000000003e-05	4.5519999999999991e-05
-1.6039999999999999e+01	5.1570000000000003e-05	4.0989999999999999e-05	4.5630000000000002e-05
-1.6020000000000000e+01	5.1719999999999999e-05	4.1090000000000001e-05	4.5739999999999999e-05
-1.6000000000000000e+01	5.1860000000000002e-05	4.1189999999999997e-05	4.5850000000000003e-05
-1.5980000000000000e+01	5.1999999999999997e-05	4.1289999999999999e-05	4.5960000000000000e-05
-1.5960000000000001e+01	5.2139999999999999e-05	4.1399999999999997e-05	4.6069999999999998e-05
-1.5940000000000000e+01	5.2290000000000002e-05	4.1499999999999999e-05	4.6180000000000002e-05
-1.5920000000000000e+01	5.2429999999999998e-05	4.1600000000000002e-05	4.6289999999999999e-05
-1.5900000000000000e+01	5.2570000000000000e-05	4.1699999999999997e-05	4.6400000000000010e-05
-1.5880000000000001e+01	5.2719999999999997e-05	4.1810000000000001e-05	4.6510000000000007e-05
-1.5859999999999999e+01	5.2870000000000000e-05	4.1909999999999997e-05	4.6629999999999999e-05
-1.5840000000000000e+01	5.3010000000000002e-05	4.2020000000000001e-05	4.6740000000000003e-05
-1.5820000000000000e+01	5.3159999999999999e-05	4.2120000000000003e-05	4.6850000000000000e-05
-1.5800000000000001e+01	5.3310000000000003e-05	4.2230000000000001e-05	4.6969999999999999e-05
-1.5779999999999999e+01	5.3460000000000000e-05	4.2330000000000003e-05	4.7079999999999996e-05
-1.5760000000000000e+01	5.3609999999999997e-05	4.2440000000000000e-05	4.7200000000000002e-05
-1.5740000000000000e+01	5.3760000000000000e-05	4.2549999999999997e-05	4.7309999999999999e-05
-1.5720000000000001e+01	5.3909999999999997e-05	4.2660000000000002e-05	4.7429999999999998e-05
-1.5699999999999999e+01	5.4060000000000001e-05	4.2759999999999997e-05	4.7549999999999997e-05
-1.5680000000000000e+01	5.4209999999999998e-05	4.2870000000000001e-05	4.7660000000000008e-05
-1.5660000000000000e+01	5.4370000000000003e-05	4.2979999999999998e-05	4.7780000000000000e-05
-1.5640000000000001e+01	5.4520000000000000e-05	4.3090000000000002e-05	4.7899999999999999e-05
-1.5619999999999999e+01	5.4679999999999998e-05	4.3200000000000000e-05	4.8016666666666671e-05
-1.5600000000000000e+01	5.4830000000000002e-05	4.3309999999999997e-05	4.8129999999999995e-05
-1.5580000000000000e+01	5.4990000000000000e-05	4.3420000000000001e-05	4.8250000000000001e-05
-1.5560000000000000e+01	5.5149999999999999e-05	4.3540000000000000e-05	4.8369999999999999e-05
-1.5539999999999999e+01	5.5300000000000002e-05	4.3649999999999997e-05	4.8489999999999998e-05
-1.5520000000000000e+01	5.5460000000000001e-05	4.3760000000000001e-05	4.8610000000000004e-05
-1.5500000000000000e+01	5.5619999999999999e-05	4.3869999999999998e-05	4.8730000000000003e-05
-1.5480000000000000e+01	5.5779999999999998e-05	4.3989999999999997e-05	4.8850000000000002e-05
-1.5460000000000001e+01	5.5940000000000003e-05	4.4100000000000001e-05	4.8969999999999994e-05
-1.5440000000000000e+01	5.6110000000000003e-05	4.4220000000000000e-05	4.9100000000000001e-05
-1.5420000000000000e+01	5.6270000000000002e-05	4.4329999999999997e-05	4.9220000000000000e-05
-1.5400000000000000e+01	5.6430000000000000e-05	4.4450000000000003e-05	4.9340000000000005e-05
-1.5380000000000001e+01	5.6600000000000000e-05	4.4560000000000000e-05	4.9466666666666665e-05
-1.5359999999999999e+01	5.6759999999999999e-05	4.4679999999999999e-05	4.9589999999999998e-05
-1.5340000000000000e+01	5.6929999999999999e-05	4.4799999999999998e-05	4.9709999999999990e-05
-1.5320000000000000e+01	5.7099999999999999e-05	4.4910000000000002e-05	4.9839999999999997e-05
-1.5300000000000001e+01	5.7259999999999997e-05	4.5030000000000001e-05	4.9960000000000010e-05
-1.5279999999999999e+01	5.7429999999999997e-05	4.5150000000000000e-05	5.0090000000000003e-05
-1.5260000000000000e+01	5.7599999999999997e-05	4.5269999999999999e-05	5.0216666666666670e-05
-1.5240000000000000e+01	5.7769999999999997e-05	4.5389999999999997e-05	5.0340000000000003e-05
-1.5220000000000001e+01	5.7939999999999998e-05	4.5510000000000003e-05	5.0470000000000003e-05
-1.5199999999999999e+01	5.8119999999999999e-05	4.5630000000000002e-05	5.0600000000000003e-05
-1.5180000000000000e+01	5.8289999999999999e-05	4.5750000000000001e-05	5.0726666666666663e-05
-1.5160000000000000e+01	5.8459999999999999e-05	4.5880000000000001e-05	5.0849999999999996e-05
-1.5140000000000001e+01	5.8640000000000001e-05	4.6000000000000000e-05	5.0980000000000003e-05
-1.5119999999999999e+01	5.8810000000000001e-05	4.6119999999999999e-05	5.1109999999999997e-05
-1.5100000000000000e+01	5.8990000000000003e-05	4.6249999999999999e-05	5.1239999999999997e-05
-1.5080000000000000e+01	5.9169999999999998e-05	4.6369999999999998e-05	5.1369999999999998e-05
-1.5060000000000000e+01	5.9349999999999999e-05	4.6499999999999999e-05	5.1499999999999998e-05
-1.5039999999999999e+01	5.9530000000000001e-05	4.6619999999999997e-05	5.1640000000000007e-05
-1.5020000000000000e+01	5.9710000000000003e-05	4.6749999999999998e-05	5.1770000000000001e-05
-1.5000000000000000e+01	5.9889999999999997e-05	4.6879999999999998e-05	5.1899999999999994e-05
-1.4980000000000000e+01	6.0069999999999999e-05	4.6999999999999997e-05	5.2030000000000002e-05
-1.4960000000000001e+01	6.0260000000000002e-05	4.7129999999999998e-05	5.2170000000000004e-05
-1.4940000000000000e+01	6.0439999999999997e-05	4.7259999999999998e-05	5.2299999999999997e-05
-1.4920000000000000e+01	6.0630000000000001e-05	4.7389999999999999e-05	5.2439999999999999e-05
-1.4900000000000000e+01	6.0810000000000002e-05	4.7519999999999999e-05	5.2570000000000000e-05
-1.4880000000000001e+01	6.0999999999999999e-05	4.7649999999999999e-05	5.2710000000000002e-05
-1.4859999999999999e+01	6.1190000000000002e-05	4.7780000000000000e-05	5.2839999999999996e-05
-1.4840000000000000e+01	6.1379999999999998e-05	4.7910000000000000e-05	5.2979999999999998e-05
-1.4820000000000000e+01	6.1569999999999995e-05	4.8050000000000002e-05	5.3120000000000000e-05
-1.4800000000000001e+01	6.1760000000000005e-05	4.8180000000000003e-05	5.3250000000000000e-05
-1.4779999999999999e+01	6.1950000000000001e-05	4.8310000000000003e-05	5.3390000000000002e-05
-1.4760000000000000e+01	6.2150000000000006e-05	4.8449999999999999e-05	5.3530000000000004e-05
-1.4740000000000000e+01	6.2340000000000003e-05	4.8579999999999999e-05	5.3669999999999999e-05
-1.4720000000000001e+01	6.2539999999999994e-05	4.8720000000000001e-05	5.3810000000000001e-05
-1.4699999999999999e+01	6.2730000000000004e-05	4.8850000000000002e-05	5.3950000000000004e-05
-1.4680000000000000e+01	6.2929999999999995e-05	4.8989999999999997e-05	5.4089999999999999e-05
-1.4660000000000000e+01	6.3130000000000000e-05	4.9129999999999999e-05	5.4230000000000001e-05
-1.4640000000000001e+01	6.3330000000000005e-05	4.9270000000000001e-05	5.4379999999999998e-05
-1.4619999999999999e+01	6.3529999999999997e-05	4.9410000000000003e-05	5.4519999999999993e-05
-1.4600000000000000e+01	6.3739999999999996e-05	4.9549999999999998e-05	5.4660000000000002e-05
-1.4580000000000000e+01	6.3940000000000001e-05	4.9690000000000000e-05	5.4809999999999999e-05
-1.4560000000000000e+01	6.4140000000000006e-05	4.9830000000000002e-05	5.4950000000000001e-05
-1.4539999999999999e+01	6.4350000000000006e-05	4.9969999999999998e-05	5.5100000000000004e-05
-1.4520000000000000e+01	6.4560000000000005e-05	5.0110000000000000e-05	5.5240000000000000e-05
-1.4500000000000000e+01	6.4770000000000005e-05	5.0260000000000003e-05	5.5390000000000003e-05
-1.4480000000000000e+01	6.4980000000000005e-05	5.0399999999999999e-05	5.5536666666666666e-05
-1.4460000000000001e+01	6.5190000000000004e-05	5.0540000000000001e-05	5.5680000000000002e-05
-1.4440000000000000e+01	6.5400000000000004e-05	5.0689999999999997e-05	5.5830000000000006e-05
-1.4420000000000000e+01	6.5610000000000004e-05	5.0840000000000001e-05	5.5979999999999996e-05
-1.4400000000000000e+01	6.5829999999999998e-05	5.0980000000000003e-05	5.6130000000000000e-05
-1.4380000000000001e+01	6.6039999999999998e-05	5.1130000000000000e-05	5.6280000000000003e-05
-1.4359999999999999e+01	6.6260000000000006e-05	5.1279999999999997e-05	5.6430000000000000e-05
-1.4340000000000000e+01	6.6480000000000000e-05	5.1430000000000001e-05	5.6579999999999997e-05
-1.4320000000000000e+01	6.6699999999999995e-05	5.1579999999999997e-05	5.6730000000000001e-05
-1.4300000000000001e+01	6.6920000000000003e-05	5.1730000000000001e-05	5.6880000000000004e-05
-1.4279999999999999e+01	6.7139999999999998e-05	5.1879999999999998e-05	5.7040000000000003e-05
-1.4260000000000000e+01	6.7360000000000006e-05	5.2030000000000002e-05	5.7190000000000006e-05
-1.4240000000000000e+01	6.7589999999999995e-05	5.2179999999999998e-05	5.7339999999999996e-05
-1.4220000000000001e+01	6.7810000000000003e-05	5.2339999999999997e-05	5.7500000000000009e-05
-1.4199999999999999e+01	6.8040000000000006e-05	5.2490000000000001e-05	5.7649999999999999e-05
-1.4180000000000000e+01	6.8269999999999995e-05	5.2649999999999999e-05	5.7809999999999997e-05
-1.4160000000000000e+01	6.8499999999999998e-05	5.2800000000000003e-05	5.7966666666666668e-05
-1.4140000000000001e+01	6.8730000000000001e-05	5.2960000000000001e-05	5.8119999999999999e-05
-1.4119999999999999e+01	6.8960000000000004e-05	5.3120000000000000e-05	5.8279999999999998e-05
-1.4100000000000000e+01	6.9200000000000002e-05	5.3279999999999998e-05	5.8440000000000010e-05
-1.4080000000000000e+01	6.9430000000000004e-05	5.3440000000000003e-05	5.8599999999999995e-05
-1.4060000000000000e+01	6.9670000000000002e-05	5.3600000000000002e-05	5.8760000000000007e-05
-1.4039999999999999e+01	6.9910000000000000e-05	5.3760000000000000e-05	5.8919999999999992e-05
-1.4020000000000000e+01	7.0149999999999998e-05	5.3919999999999999e-05	5.9080000000000004e-05
-1.4000000000000000e+01	7.0389999999999995e-05	5.4079999999999997e-05	5.9240000000000002e-05
-1.3980000000000000e+01	7.0640000000000001e-05	5.4240000000000002e-05	5.9400000000000000e-05
-1.3960000000000001e+01	7.0879999999999999e-05	5.4410000000000003e-05	5.9570000000000001e-05
-1.3940000000000000e+01	7.1130000000000005e-05	5.4570000000000001e-05	5.9729999999999999e-05
-1.3920000000000000e+01	7.1370000000000003e-05	5.4740000000000001e-05	5.9889999999999997e-05
-1.3900000000000000e+01	7.1619999999999995e-05	5.4910000000000001e-05	6.0059999999999998e-05
-1.3880000000000001e+01	7.1870000000000001e-05	5.5070000000000000e-05	6.0226666666666671e-05
-1.3859999999999999e+01	7.2130000000000002e-05	5.5240000000000000e-05	6.0390000000000003e-05
-1.3840000000000000e+01	7.2379999999999995e-05	5.5410000000000000e-05	6.0560000000000003e-05
-1.3820000000000000e+01	7.2639999999999996e-05	5.5580000000000000e-05	6.0730000000000003e-05
-1.3800000000000001e+01	7.2890000000000002e-05	5.5750000000000000e-05	6.0899999999999996e-05
-1.3779999999999999e+01	7.3150000000000003e-05	5.5920000000000000e-05	6.1066666666666669e-05
-1.3760000000000000e+01	7.3410000000000004e-05	5.6100000000000002e-05	6.1236666666666676e-05
-1.3740000000000000e+01	7.3670000000000004e-05	5.6270000000000002e-05	6.1409999999999996e-05
-1.3720000000000001e+01	7.3940000000000000e-05	5.6450000000000003e-05	6.1580000000000003e-05
-1.3699999999999999e+01	7.4200000000000001e-05	5.6619999999999997e-05	6.1749999999999997e-05
-1.3680000000000000e+01	7.4469999999999997e-05	5.6799999999999998e-05	6.1920000000000003e-05
-1.3660000000000000e+01	7.4740000000000006e-05	5.6980000000000000e-05	6.2100000000000005e-05
-1.3640000000000001e+01	7.5010000000000002e-05	5.7150000000000000e-05	6.2269999999999998e-05
-1.3619999999999999e+01	7.5279999999999998e-05	5.7330000000000002e-05	6.2446666666666673e-05
-1.3600000000000000e+01	7.5560000000000002e-05	5.7510000000000003e-05	6.2619999999999993e-05
-1.3580000000000000e+01	7.5829999999999997e-05	5.7689999999999998e-05	6.2799999999999995e-05
-1.3560000000000000e+01	7.6110000000000001e-05	5.7880000000000001e-05	6.2976666666666670e-05
-1.3539999999999999e+01	7.6390000000000006e-05	5.8060000000000003e-05	6.3150000000000004e-05
-1.3520000000000000e+01	7.6669999999999996e-05	5.8239999999999998e-05	6.3330000000000005e-05
-1.3500000000000000e+01	7.6950000000000000e-05	5.8430000000000001e-05	6.3509999999999993e-05
-1.3480000000000000e+01	7.7239999999999999e-05	5.8619999999999998e-05	6.3689999999999995e-05
-1.3460000000000001e+01	7.7529999999999998e-05	5.8799999999999999e-05	6.3869999999999997e-05
-1.3440000000000000e+01	7.7810000000000002e-05	5.8990000000000003e-05	6.4056666666666680e-05
-1.3420000000000000e+01	7.8109999999999996e-05	5.9179999999999999e-05	6.4239999999999995e-05
-1.3400000000000000e+01	7.8399999999999995e-05	5.9370000000000002e-05	6.4419999999999996e-05
-1.3380000000000001e+01	7.8689999999999994e-05	5.9559999999999999e-05	6.4606666666666666e-05
-1.3359999999999999e+01	7.8990000000000001e-05	5.9750000000000002e-05	6.4789999999999995e-05
-1.3340000000000000e+01	7.9289999999999995e-05	5.9950000000000000e-05	6.4980000000000005e-05
-1.3320000000000000e+01	7.9590000000000002e-05	6.0139999999999997e-05	6.5160000000000006e-05
-1.3300000000000001e+01	7.9889999999999996e-05	6.0340000000000002e-05	6.5350000000000003e-05
-1.3279999999999999e+01	8.0199999999999998e-05	6.0529999999999998e-05	6.5539999999999999e-05
-1.3260000000000000e+01	8.0500000000000005e-05	6.0730000000000003e-05	6.5729999999999996e-05
-1.3240000000000000e+01	8.0809999999999994e-05	6.0930000000000001e-05	6.5920000000000006e-05
-1.3220000000000001e+01	8.1119999999999996e-05	6.1130000000000006e-05	6.6110000000000002e-05
-1.3199999999999999e+01	8.1440000000000006e-05	6.1329999999999997e-05	6.6299999999999999e-05
-1.3180000000000000e+01	8.1749999999999995e-05	6.1530000000000002e-05	6.6489999999999995e-05
-1.3160000000000000e+01	8.2070000000000005e-05	6.1729999999999993e-05	6.6686666666666673e-05
-1.3140000000000001e+01	8.2390000000000002e-05	6.1940000000000007e-05	6.6879999999999997e-05
-1.3119999999999999e+01	8.2709999999999999e-05	6.2139999999999998e-05	6.7070000000000007e-05
-1.3100000000000000e+01	8.3040000000000005e-05	6.2349999999999998e-05	6.7269999999999998e-05
-1.3080000000000000e+01	8.3360000000000001e-05	6.2550000000000003e-05	6.7470000000000003e-05
-1.3060000000000000e+01	8.3689999999999993e-05	6.2760000000000002e-05	6.7659999999999999e-05
-1.3039999999999999e+01	8.4019999999999999e-05	6.2970000000000002e-05	6.7860000000000004e-05
-1.3020000000000000e+01	8.4350000000000004e-05	6.3180000000000002e-05	6.8059999999999996e-05
-1.3000000000000000e+01	8.4690000000000004e-05	6.3390000000000001e-05	6.8260000000000000e-05
-1.2980000000000000e+01	8.5030000000000004e-05	6.3609999999999996e-05	6.8460000000000005e-05
-1.2960000000000001e+01	8.5370000000000004e-05	6.3819999999999995e-05	6.8666666666666678e-05
-1.2940000000000000e+01	8.5710000000000004e-05	6.4029999999999995e-05	6.8869999999999996e-05
-1.2920000000000000e+01	8.6059999999999999e-05	6.4250000000000003e-05	6.9070000000000001e-05
-1.2900000000000000e+01	8.6409999999999994e-05	6.4469999999999998e-05	6.9280000000000001e-05
-1.2880000000000001e+01	8.6760000000000003e-05	6.4690000000000006e-05	6.9480000000000006e-05
-1.2859999999999999e+01	8.7109999999999998e-05	6.4910000000000000e-05	6.9690000000000005e-05
-1.2840000000000000e+01	8.7460000000000006e-05	6.5129999999999995e-05	6.9896666666666664e-05
-1.2820000000000000e+01	8.7819999999999996e-05	6.5350000000000003e-05	7.0099999999999996e-05
-1.2800000000000001e+01	8.8179999999999999e-05	6.5569999999999997e-05	7.0309999999999996e-05
-1.2779999999999999e+01	8.8549999999999998e-05	6.5800000000000000e-05	7.0519999999999996e-05
-1.2760000000000000e+01	8.8910000000000001e-05	6.6019999999999995e-05	7.0729999999999995e-05
-1.2740000000000000e+01	8.9279999999999999e-05	6.6249999999999998e-05	7.0950000000000003e-05
-1.2720000000000001e+01	8.9649999999999997e-05	6.6480000000000000e-05	7.1160000000000003e-05
-1.2699999999999999e+01	9.0019999999999995e-05	6.6710000000000003e-05	7.1370000000000003e-05
-1.2680000000000000e+01	9.0400000000000002e-05	6.6940000000000006e-05	7.1589999999999997e-05
-1.2660000000000000e+01	9.0779999999999995e-05	6.7169999999999996e-05	7.1806666666666678e-05
-1.2640000000000001e+01	9.1160000000000001e-05	6.7399999999999998e-05	7.2020000000000005e-05
-1.2619999999999999e+01	9.1550000000000003e-05	6.7639999999999996e-05	7.2240000000000000e-05
-1.2600000000000000e+01	9.1940000000000004e-05	6.7879999999999994e-05	7.2459999999999994e-05
-1.2580000000000000e+01	9.2330000000000005e-05	6.8109999999999997e-05	7.2680000000000002e-05
-1.2560000000000000e+01	9.2720000000000007e-05	6.8349999999999994e-05	7.2899999999999997e-05
-1.2539999999999999e+01	9.3120000000000003e-05	6.8590000000000006e-05	7.3120000000000005e-05
-1.2520000000000000e+01	9.3519999999999999e-05	6.8830000000000003e-05	7.3339999999999999e-05
-1.2500000000000000e+01	9.3919999999999995e-05	6.9070000000000001e-05	7.3570000000000002e-05
-1.2480000000000000e+01	9.4330000000000000e-05	6.9319999999999994e-05	7.3789999999999997e-05
-1.2460000000000001e+01	9.4729999999999996e-05	6.9560000000000005e-05	7.4019999999999999e-05
-1.2440000000000000e+01	9.5149999999999995e-05	6.9809999999999997e-05	7.4250000000000002e-05
-1.2420000000000000e+01	9.5560000000000000e-05	7.0060000000000003e-05	7.4469999999999997e-05
-1.2400000000000000e+01	9.5979999999999999e-05	7.0309999999999996e-05	7.4700000000000000e-05
-1.2380000000000001e+01	9.6399999999999999e-05	7.0560000000000002e-05	7.4930000000000003e-05
-1.2359999999999999e+01	9.6830000000000006e-05	7.0809999999999995e-05	7.5166666666666673e-05
-1.2340000000000000e+01	9.7250000000000006e-05	7.1060000000000001e-05	7.5400000000000003e-05
-1.2320000000000000e+01	9.7680000000000000e-05	7.1320000000000002e-05	7.5630000000000006e-05
-1.2300000000000001e+01	9.8120000000000002e-05	7.1569999999999994e-05	7.5866666666666663e-05
-1.2279999999999999e+01	9.8560000000000005e-05	7.1829999999999995e-05	7.6100000000000007e-05
-1.2260000000000000e+01	9.8999999999999994e-05	7.2089999999999996e-05	7.6340000000000004e-05
-1.2240000000000000e+01	9.9439999999999997e-05	7.2349999999999997e-05	7.6576666666666675e-05
-1.2220000000000001e+01	9.9889999999999994e-05	7.2609999999999998e-05	7.6816666666666659e-05
-1.2199999999999999e+01	1.0034000000000000e-04	7.2879999999999993e-05	7.7056666666666670e-05
-1.2180000000000000e+01	1.0080000000000000e-04	7.3139999999999994e-05	7.7299999999999995e-05
-1.2160000000000000e+01	1.0126000000000000e-04	7.3410000000000004e-05	7.7540000000000006e-05
-1.2140000000000001e+01	1.0172000000000000e-04	7.3679999999999999e-05	7.7780000000000004e-05
-1.2119999999999999e+01	1.0219000000000000e-04	7.3940000000000000e-05	7.8029999999999997e-05
-1.2100000000000000e+01	1.0266000000000000e-04	7.4220000000000004e-05	7.8269999999999994e-05
-1.2080000000000000e+01	1.0313000000000000e-04	7.4490000000000000e-05	7.8520000000000000e-05
-1.2060000000000000e+01	1.0361000000000001e-04	7.4759999999999996e-05	7.8770000000000006e-05
-1.2039999999999999e+01	1.0409000000000000e-04	7.5040000000000000e-05	7.9019999999999999e-05
-1.2020000000000000e+01	1.0457000000000000e-04	7.5309999999999996e-05	7.9270000000000005e-05
-1.2000000000000000e+01	1.0506000000000000e-04	7.5590000000000000e-05	7.9519999999999998e-05
-1.1980000000000000e+01	1.0556000000000000e-04	7.5870000000000004e-05	7.9770000000000004e-05
-1.1960000000000001e+01	1.0605000000000000e-04	7.6149999999999994e-05	8.0030000000000005e-05
-1.1940000000000000e+01	1.0655000000000000e-04	7.6440000000000007e-05	8.0279999999999997e-05
-1.1920000000000000e+01	1.0705999999999999e-04	7.6719999999999997e-05	8.0539999999999998e-05
-1.1900000000000000e+01	1.0757000000000000e-04	7.7009999999999996e-05	8.0799999999999999e-05
-1.1880000000000001e+01	1.0808000000000000e-04	7.7290000000000000e-05	8.1056666666666673e-05
-1.1859999999999999e+01	1.0860000000000000e-04	7.7579999999999999e-05	8.1320000000000001e-05
-1.1840000000000000e+01	1.0912000000000000e-04	7.7869999999999998e-05	8.1580000000000002e-05
-1.1820000000000000e+01	1.0965000000000000e-04	7.8170000000000005e-05	8.1840000000000002e-05
-1.1800000000000001e+01	1.1018000000000001e-04	7.8460000000000004e-05	8.2106666666666671e-05
-1.1779999999999999e+01	1.1071000000000000e-04	7.8759999999999998e-05	8.2369999999999999e-05
-1.1760000000000000e+01	1.1124999999999999e-04	7.9049999999999997e-05	8.2639999999999995e-05
-1.1740000000000000e+01	1.1179000000000000e-04	7.9350000000000004e-05	8.2906666666666677e-05
-1.1720000000000001e+01	1.1234000000000000e-04	7.9649999999999998e-05	8.3176666666666659e-05
-1.1699999999999999e+01	1.1290000000000001e-04	7.9960000000000000e-05	8.3446666666666668e-05
-1.1680000000000000e+01	1.1345000000000001e-04	8.0259999999999994e-05	8.3720000000000005e-05
-1.1660000000000000e+01	1.1402000000000000e-04	8.0569999999999996e-05	8.3990000000000001e-05
-1.1640000000000001e+01	1.1458000000000000e-04	8.0870000000000003e-05	8.4266666666666678e-05
-1.1619999999999999e+01	1.1514999999999999e-04	8.1180000000000005e-05	8.4539999999999987e-05
-1.1600000000000000e+01	1.1573000000000000e-04	8.1489999999999994e-05	8.4820000000000004e-05
-1.1580000000000000e+01	1.1631000000000000e-04	8.1810000000000004e-05	8.5099999999999995e-05
-1.1560000000000000e+01	1.1690000000000000e-04	8.2120000000000007e-05	8.5379999999999986e-05
-1.1539999999999999e+01	1.1749000000000000e-04	8.2440000000000004e-05	8.5660000000000003e-05
-1.1520000000000000e+01	1.1809000000000000e-04	8.2750000000000006e-05	8.5939999999999994e-05
-1.1500000000000000e+01	1.1869000000000000e-04	8.3070000000000003e-05	8.6230000000000006e-05
-1.1480000000000000e+01	1.1929000000000000e-04	8.3389999999999999e-05	8.6509999999999997e-05
-1.1460000000000001e+01	1.1990000000000000e-04	8.3720000000000005e-05	8.6799999999999996e-05
-1.1440000000000000e+01	1.2052000000000000e-04	8.4040000000000002e-05	8.7089999999999995e-05
-1.1420000000000000e+01	1.2114000000000000e-04	8.4369999999999994e-05	8.7380000000000007e-05
-1.1400000000000000e+01	1.2176999999999999e-04	8.4699999999999999e-05	8.7670000000000020e-05
-1.1380000000000001e+01	1.2240999999999999e-04	8.5030000000000004e-05	8.7960000000000005e-05
-1.1359999999999999e+01	1.2303999999999999e-04	8.5359999999999996e-05	8.8259999999999999e-05
-1.1340000000000000e+01	1.2369000000000000e-04	8.5690000000000001e-05	8.8556666666666679e-05
-1.1320000000000000e+01	1.2433999999999999e-04	8.6030000000000001e-05	8.8850000000000005e-05
-1.1300000000000001e+01	1.2499000000000001e-04	8.6370000000000001e-05	8.9150000000000012e-05
-1.1279999999999999e+01	1.2564999999999999e-04	8.6710000000000002e-05	8.9449999999999992e-05
-1.1260000000000000e+01	1.2632000000000000e-04	8.7050000000000002e-05	8.9750000000000000e-05
-1.1240000000000000e+01	1.2700000000000000e-04	8.7390000000000002e-05	9.0056666666666661e-05
-1.1220000000000001e+01	1.2767000000000000e-04	8.7739999999999997e-05	9.0359999999999995e-05
-1.1199999999999999e+01	1.2836000000000000e-04	8.8079999999999997e-05	9.0669999999999998e-05
-1.1180000000000000e+01	1.2904999999999999e-04	8.8430000000000005e-05	9.0976666666666673e-05
-1.1160000000000000e+01	1.2975000000000001e-04	8.8780000000000000e-05	9.1286666666666675e-05
-1.1140000000000001e+01	1.3045000000000000e-04	8.9140000000000004e-05	9.1600000000000004e-05
-1.1119999999999999e+01	1.3116000000000001e-04	8.9489999999999999e-05	9.1910000000000006e-05
-1.1100000000000000e+01	1.3187999999999999e-04	8.9850000000000002e-05	9.2226666666666676e-05
-1.1080000000000000e+01	1.3260000000000000e-04	9.0199999999999997e-05	9.2540000000000005e-05
-1.1060000000000000e+01	1.3333000000000000e-04	9.0569999999999995e-05	9.2860000000000002e-05
-1.1039999999999999e+01	1.3406000000000000e-04	9.0929999999999998e-05	9.3179999999999999e-05
-1.1020000000000000e+01	1.3480999999999999e-04	9.1290000000000002e-05	9.3499999999999996e-05
-1.1000000000000000e+01	1.3556000000000001e-04	9.1660000000000000e-05	9.3826666666666674e-05
-1.0980000000000000e+01	1.3631000000000000e-04	9.2029999999999998e-05	9.4149999999999998e-05
-1.0960000000000001e+01	1.3706999999999999e-04	9.2399999999999996e-05	9.4476666666666663e-05
-1.0940000000000000e+01	1.3783999999999999e-04	9.2769999999999994e-05	9.4799999999999987e-05
-1.0920000000000000e+01	1.3862000000000000e-04	9.3140000000000006e-05	9.5130000000000006e-05
-1.0900000000000000e+01	1.3941000000000000e-04	9.3519999999999999e-05	9.5466666666666679e-05
-1.0880000000000001e+01	1.4019999999999999e-04	9.3900000000000006e-05	9.5796666666666670e-05
-1.0859999999999999e+01	1.4100000000000001e-04	9.4279999999999999e-05	9.6130000000000003e-05
-1.0840000000000000e+01	1.4180000000000000e-04	9.4660000000000005e-05	9.6470000000000017e-05
-1.0820000000000000e+01	1.4260999999999999e-04	9.5050000000000006e-05	9.6806666666666663e-05
-1.0800000000000001e+01	1.4344000000000000e-04	9.5439999999999994e-05	9.7146666666666676e-05
-1.0779999999999999e+01	1.4426000000000000e-04	9.5820000000000001e-05	9.7490000000000003e-05
-1.0760000000000000e+01	1.4510000000000000e-04	9.6219999999999997e-05	9.7829999999999990e-05
-1.0740000000000000e+01	1.4595000000000000e-04	9.6609999999999998e-05	9.8179999999999999e-05
-1.0720000000000001e+01	1.4679999999999999e-04	9.7000000000000000e-05	9.8526666666666666e-05
-1.0699999999999999e+01	1.4766000000000001e-04	9.7399999999999996e-05	9.8876666666666661e-05
-1.0680000000000000e+01	1.4852999999999999e-04	9.7800000000000006e-05	9.9226666666666656e-05
-1.0660000000000000e+01	1.4940000000000000e-04	9.8200000000000002e-05	9.9580000000000005e-05
-1.0640000000000001e+01	1.5029000000000000e-04	9.8610000000000006e-05	9.9936666666666655e-05
-1.0619999999999999e+01	1.5118000000000000e-04	9.9010000000000002e-05	1.0029000000000000e-04
-1.0600000000000000e+01	1.5207999999999999e-04	9.9419999999999993e-05	1.0064999999999999e-04
-1.0580000000000000e+01	1.5299000000000001e-04	9.9829999999999998e-05	1.0101000000000000e-04
-1.0560000000000000e+01	1.5391000000000000e-04	1.0025000000000000e-04	1.0137666666666667e-04
-1.0539999999999999e+01	1.5484000000000000e-04	1.0066000000000000e-04	1.0174000000000000e-04
-1.0520000000000000e+01	1.5578000000000000e-04	1.0108000000000000e-04	1.0210666666666667e-04
-1.0500000000000000e+01	1.5672000000000000e-04	1.0150000000000000e-04	1.0247666666666665e-04
-1.0480000000000000e+01	1.5767999999999999e-04	1.0192000000000000e-04	1.0284666666666668e-04
-1.0460000000000001e+01	1.5864000000000001e-04	1.0234000000000000e-04	1.0322000000000000e-04
-1.0440000000000000e+01	1.5961000000000000e-04	1.0276999999999999e-04	1.0359666666666667e-04
-1.0420000000000000e+01	1.6060000000000000e-04	1.0320000000000000e-04	1.0397000000000000e-04
-1.0400000000000000e+01	1.6159000000000000e-04	1.0363000000000000e-04	1.0435000000000000e-04
-1.0380000000000001e+01	1.6259000000000000e-04	1.0406000000000000e-04	1.0473000000000000e-04
-1.0359999999999999e+01	1.6359999999999999e-04	1.0450000000000001e-04	1.0511666666666667e-04
-1.0340000000000000e+01	1.6462000000000001e-04	1.0493999999999999e-04	1.0550000000000000e-04
-1.0320000000000000e+01	1.6566000000000001e-04	1.0538000000000000e-04	1.0588666666666666e-04
-1.0300000000000001e+01	1.6670000000000001e-04	1.0582000000000000e-04	1.0627666666666667e-04
-1.0279999999999999e+01	1.6775000000000001e-04	1.0627000000000000e-04	1.0666666666666665e-04
-1.0260000000000000e+01	1.6881000000000000e-04	1.0671000000000000e-04	1.0706000000000001e-04
-1.0240000000000000e+01	1.6988999999999999e-04	1.0716000000000000e-04	1.0745666666666666e-04
-1.0220000000000001e+01	1.7097000000000000e-04	1.0760999999999999e-04	1.0785666666666667e-04
-1.0199999999999999e+01	1.7207000000000000e-04	1.0807000000000000e-04	1.0825666666666667e-04
-1.0180000000000000e+01	1.7317000000000000e-04	1.0853000000000001e-04	1.0866000000000001e-04
-1.0160000000000000e+01	1.7429000000000001e-04	1.0899000000000000e-04	1.0906666666666666e-04
-1.0140000000000001e+01	1.7542000000000000e-04	1.0945000000000000e-04	1.0947000000000001e-04
-1.0119999999999999e+01	1.7655000000000001e-04	1.0991000000000000e-04	1.0987999999999998e-04
-1.0100000000000000e+01	1.7771000000000000e-04	1.1038000000000000e-04	1.1029000000000002e-04
-1.0080000000000000e+01	1.7887000000000000e-04	1.1085000000000000e-04	1.1070666666666666e-04
-1.0060000000000000e+01	1.8003999999999999e-04	1.1132000000000000e-04	1.1112666666666666e-04
-1.0039999999999999e+01	1.8123000000000000e-04	1.1179000000000000e-04	1.1153999999999999e-04
-1.0020000000000000e+01	1.8243000000000000e-04	1.1226999999999999e-04	1.1196666666666666e-04
-1.0000000000000000e+01	1.8364000000000000e-04	1.1275000000000000e-04	1.1238666666666666e-04
-9.9800000000000004e+00	1.8485999999999999e-04	1.1323000000000000e-04	1.1281666666666667e-04
-9.9600000000000009e+00	1.8610000000000000e-04	1.1370999999999999e-04	1.1323999999999998e-04
-9.9399999999999995e+00	1.8734000000000001e-04	1.1420000000000000e-04	1.1367666666666666e-04
-9.9199999999999999e+00	1.8860000000000000e-04	1.1469000000000000e-04	1.1410666666666668e-04
-9.9000000000000004e+00	1.8987999999999999e-04	1.1518000000000001e-04	1.1454000000000000e-04
-9.8800000000000008e+00	1.9117000000000000e-04	1.1568000000000000e-04	1.1498000000000000e-04
-9.8599999999999994e+00	1.9247000000000001e-04	1.1616999999999999e-04	1.1542000000000002e-04
-9.8399999999999999e+00	1.9378000000000000e-04	1.1667000000000001e-04	1.1586666666666666e-04
-9.8200000000000003e+00	1.9510999999999999e-04	1.1718000000000000e-04	1.1631000000000000e-04
-9.8000000000000007e+00	1.9645000000000000e-04	1.1768000000000000e-04	1.1676000000000000e-04
-9.7799999999999994e+00	1.9780000000000001e-04	1.1819000000000001e-04	1.1721000000000001e-04
-9.7599999999999998e+00	1.9917000000000001e-04	1.1870000000000000e-04	1.1766666666666668e-04
-9.7400000000000002e+00	2.0055999999999999e-04	1.1921000000000001e-04	1.1812666666666667e-04
-9.7200000000000006e+00	2.0196000000000000e-04	1.1972999999999999e-04	1.1858666666666666e-04
-9.6999999999999993e+00	2.0337000000000000e-04	1.2024000000000000e-04	1.1904666666666667e-04
-9.6799999999999997e+00	2.0479999999999999e-04	1.2076000000000000e-04	1.1950666666666666e-04
-9.6600000000000001e+00	2.0624000000000000e-04	1.2129000000000000e-04	1.1997666666666667e-04
-9.6400000000000006e+00	2.0770000000000001e-04	1.2181000000000000e-04	1.2044666666666667e-04
-9.6199999999999992e+00	2.0918000000000000e-04	1.2234000000000000e-04	1.2092000000000000e-04
-9.5999999999999996e+00	2.1066999999999999e-04	1.2286999999999999e-04	1.2139666666666667e-04
-9.5800000000000001e+00	2.1217000000000000e-04	1.2341000000000001e-04	1.2187666666666666e-04
-9.5600000000000005e+00	2.1369000000000000e-04	1.2394000000000001e-04	1.2235666666666665e-04
-9.5399999999999991e+00	2.1523000000000001e-04	1.2448000000000000e-04	1.2284000000000001e-04
-9.5199999999999996e+00	2.1678999999999999e-04	1.2502999999999999e-04	1.2332666666666666e-04
-9.5000000000000000e+00	2.1835999999999999e-04	1.2557000000000001e-04	1.2381666666666665e-04
-9.4800000000000004e+00	2.1995000000000001e-04	1.2611999999999999e-04	1.2431666666666669e-04
-9.4600000000000009e+00	2.2156000000000001e-04	1.2667000000000001e-04	1.2480666666666665e-04
-9.4399999999999995e+00	2.2317999999999999e-04	1.2721999999999999e-04	1.2530666666666666e-04
-9.4199999999999999e+00	2.2482000000000001e-04	1.2778000000000000e-04	1.2580666666666665e-04
-9.4000000000000004e+00	2.2647999999999999e-04	1.2834000000000001e-04	1.2631666666666666e-04
-9.3800000000000008e+00	2.2816000000000001e-04	1.2889999999999999e-04	1.2682666666666666e-04
-9.3599999999999994e+00	2.2986000000000000e-04	1.2946999999999999e-04	1.2733666666666667e-04
-9.3399999999999999e+00	2.3157000000000001e-04	1.3004000000000000e-04	1.2784666666666665e-04
-9.3200000000000003e+00	2.3331000000000000e-04	1.3061000000000000e-04	1.2836666666666665e-04
-9.3000000000000007e+00	2.3505999999999999e-04	1.3118000000000000e-04	1.2888666666666665e-04
-9.2799999999999994e+00	2.3682999999999999e-04	1.3176000000000000e-04	1.2941666666666665e-04
-9.2599999999999998e+00	2.3861999999999999e-04	1.3234000000000000e-04	1.2993666666666665e-04
-9.2400000000000002e+00	2.4044000000000000e-04	1.3291999999999999e-04	1.3046666666666665e-04
-9.2200000000000006e+00	2.4227000000000000e-04	1.3349999999999999e-04	1.3100666666666667e-04
-9.1999999999999993e+00	2.4411999999999999e-04	1.3409000000000001e-04	1.3153666666666666e-04
-9.1799999999999997e+00	2.4600000000000002e-04	1.3468000000000000e-04	1.3207666666666668e-04
-9.1600000000000001e+00	2.4789000000000001e-04	1.3527999999999999e-04	1.3262666666666667e-04
-9.1400000000000006e+00	2.4981000000000000e-04	1.3587000000000001e-04	1.3317333333333334e-04
-9.1199999999999992e+00	2.5175000000000002e-04	1.3647000000000000e-04	1.3372666666666667e-04
-9.0999999999999996e+00	2.5370999999999998e-04	1.3708000000000001e-04	1.3427666666666665e-04
-9.0800000000000001e+00	2.5568999999999999e-04	1.3768000000000000e-04	1.3483666666666666e-04
-9.0600000000000005e+00	2.5769999999999998e-04	1.3829000000000001e-04	1.3539666666666670e-04
-9.0399999999999991e+00	2.5972000000000001e-04	1.3889999999999999e-04	1.3595666666666665e-04
-9.0199999999999996e+00	2.6177999999999998e-04	1.3951999999999999e-04	1.3652666666666665e-04
-9.0000000000000000e+00	2.6384999999999999e-04	1.4014000000000000e-04	1.3709666666666669e-04
-8.9800000000000004e+00	2.6594999999999999e-04	1.4076000000000000e-04	1.3767666666666666e-04
-8.9600000000000009e+00	2.6807000000000003e-04	1.4138000000000001e-04	1.3825666666666665e-04
-8.9399999999999995e+00	2.7022000000000000e-04	1.4201000000000000e-04	1.3883666666666665e-04
-8.9199999999999999e+00	2.7239000000000001e-04	1.4264000000000000e-04	1.3942333333333336e-04
-8.9000000000000004e+00	2.7459000000000001e-04	1.4328000000000000e-04	1.4001333333333332e-04
-8.8800000000000008e+00	2.7682000000000000e-04	1.4391000000000000e-04	1.4060666666666666e-04
-8.8599999999999994e+00	2.7907000000000002e-04	1.4454999999999999e-04	1.4120666666666667e-04
-8.8399999999999999e+00	2.8133999999999999e-04	1.4520000000000001e-04	1.4180666666666669e-04
-8.8200000000000003e+00	2.8363999999999999e-04	1.4584000000000000e-04	1.4241333333333333e-04
-8.8000000000000007e+00	2.8596999999999997e-04	1.4648999999999999e-04	1.4301666666666666e-04
-8.7799999999999994e+00	2.8833000000000000e-04	1.4714000000000000e-04	1.4363333333333335e-04
-8.7599999999999998e+00	2.9072000000000001e-04	1.4779999999999999e-04	1.4425333333333335e-04
-8.7400000000000002e+00	2.9313000000000001e-04	1.4846000000000000e-04	1.4487333333333335e-04
-8.7200000000000006e+00	2.9556999999999999e-04	1.4912000000000001e-04	1.4549666666666667e-04
-8.6999999999999993e+00	2.9805000000000001e-04	1.4978999999999999e-04	1.4612666666666667e-04
-8.6799999999999997e+00	3.0055000000000001e-04	1.5045999999999999e-04	1.4675666666666667e-04
-8.6600000000000001e+00	3.0308000000000001e-04	1.5113000000000000e-04	1.4739666666666666e-04
-8.6400000000000006e+00	3.0563999999999998e-04	1.5180000000000000e-04	1.4803666666666666e-04
-8.6199999999999992e+00	3.0822999999999999e-04	1.5248000000000000e-04	1.4868333333333333e-04
-8.5999999999999996e+00	3.1085999999999999e-04	1.5317000000000000e-04	1.4933333333333332e-04
-8.5800000000000001e+00	3.1351000000000003e-04	1.5385000000000000e-04	1.4999333333333333e-04
-8.5600000000000005e+00	3.1619999999999999e-04	1.5453999999999999e-04	1.5064666666666666e-04
-8.5399999999999991e+00	3.1891999999999999e-04	1.5522999999999999e-04	1.5131333333333333e-04
-8.5199999999999996e+00	3.2168000000000002e-04	1.5593000000000001e-04	1.5198333333333336e-04
-8.5000000000000000e+00	3.2445999999999999e-04	1.5663000000000000e-04	1.5265333333333334e-04
-8.4800000000000004e+00	3.2728999999999999e-04	1.5733000000000001e-04	1.5333333333333334e-04
-8.4600000000000009e+00	3.3013999999999998e-04	1.5803000000000000e-04	1.5401333333333334e-04
-8.4399999999999995e+00	3.3304000000000000e-04	1.5873999999999999e-04	1.5469333333333331e-04
-8.4199999999999999e+00	3.3596000000000000e-04	1.5945999999999999e-04	1.5538333333333333e-04
-8.4000000000000004e+00	3.3892999999999998e-04	1.6017000000000001e-04	1.5608333333333335e-04
-8.3800000000000008e+00	3.4193000000000000e-04	1.6089000000000001e-04	1.5678333333333334e-04
-8.3599999999999994e+00	3.4497000000000000e-04	1.6160999999999999e-04	1.5748333333333333e-04
-8.3399999999999999e+00	3.4804999999999998e-04	1.6233999999999999e-04	1.5819333333333334e-04
-8.3200000000000003e+00	3.5115999999999999e-04	1.6307000000000000e-04	1.5891333333333335e-04
-8.3000000000000007e+00	3.5431999999999998e-04	1.6380000000000000e-04	1.5963333333333336e-04
-8.2799999999999994e+00	3.5751000000000001e-04	1.6453999999999999e-04	1.6035333333333331e-04
-8.2599999999999998e+00	3.6075000000000001e-04	1.6527999999999999e-04	1.6108333333333331e-04
-8.2400000000000002e+00	3.6402000000000000e-04	1.6602000000000001e-04	1.6181333333333331e-04
-8.2200000000000006e+00	3.6734000000000002e-04	1.6677000000000000e-04	1.6255333333333333e-04
-8.1999999999999993e+00	3.7070000000000001e-04	1.6752000000000000e-04	1.6330333333333335e-04
-8.1799999999999997e+00	3.7410999999999998e-04	1.6828000000000001e-04	1.6405000000000000e-04
-8.1600000000000001e+00	3.7754999999999999e-04	1.6903999999999999e-04	1.6480333333333333e-04
-8.1400000000000006e+00	3.8105000000000002e-04	1.6980000000000001e-04	1.6556333333333335e-04
-8.1199999999999992e+00	3.8457999999999998e-04	1.7055999999999999e-04	1.6632999999999999e-04
-8.0999999999999996e+00	3.8817000000000002e-04	1.7133000000000000e-04	1.6710000000000000e-04
-8.0800000000000001e+00	3.9178999999999999e-04	1.7211000000000000e-04	1.6787333333333332e-04
-8.0600000000000005e+00	3.9546999999999998e-04	1.7288000000000001e-04	1.6866000000000003e-04
-8.0399999999999991e+00	3.9920000000000000e-04	1.7365999999999999e-04	1.6944333333333332e-04
-8.0199999999999996e+00	4.0297000000000000e-04	1.7445000000000001e-04	1.7024000000000000e-04
-8.0000000000000000e+00	4.0679000000000003e-04	1.7524000000000001e-04	1.7103333333333331e-04
-7.9800000000000004e+00	4.1067000000000002e-04	1.7603000000000001e-04	1.7184000000000001e-04
-7.9600000000000000e+00	4.1459000000000000e-04	1.7682000000000000e-04	1.7265000000000000e-04
-7.9400000000000004e+00	4.1857000000000000e-04	1.7762000000000000e-04	1.7346333333333335e-04
-7.9199999999999999e+00	4.2260000000000003e-04	1.7843000000000001e-04	1.7428333333333336e-04
-7.9000000000000004e+00	4.2667999999999997e-04	1.7923000000000000e-04	1.7511000000000000e-04
-7.8799999999999999e+00	4.3082000000000000e-04	1.8003999999999999e-04	1.7594333333333331e-04
-7.8600000000000003e+00	4.3501999999999999e-04	1.8086000000000000e-04	1.7678000000000000e-04
-7.8399999999999999e+00	4.3927000000000001e-04	1.8168000000000001e-04	1.7762999999999999e-04
-7.8200000000000003e+00	4.4357000000000001e-04	1.8249999999999999e-04	1.7847999999999999e-04
-7.7999999999999998e+00	4.4794000000000002e-04	1.8332999999999999e-04	1.7933999999999997e-04
-7.7800000000000002e+00	4.5236000000000001e-04	1.8416000000000000e-04	1.8020000000000002e-04
-7.7599999999999998e+00	4.5685000000000002e-04	1.8499000000000000e-04	1.8107000000000000e-04
-7.7400000000000002e+00	4.6139999999999999e-04	1.8583000000000000e-04	1.8194999999999998e-04
-7.7199999999999998e+00	4.6600999999999999e-04	1.8667000000000000e-04	1.8283000000000001e-04
-7.7000000000000002e+00	4.7068000000000001e-04	1.8751999999999999e-04	1.8371999999999998e-04
-7.6799999999999997e+00	4.7542000000000000e-04	1.8836999999999999e-04	1.8461666666666664e-04
-7.6600000000000001e+00	4.8022000000000001e-04	1.8922000000000001e-04	1.8551666666666669e-04
-7.6399999999999997e+00	4.8508999999999998e-04	1.9008000000000000e-04	1.8642666666666670e-04
-7.6200000000000001e+00	4.9003000000000002e-04	1.9095000000000001e-04	1.8734000000000001e-04
-7.5999999999999996e+00	4.9503999999999998e-04	1.9180999999999999e-04	1.8826666666666664e-04
-7.5800000000000001e+00	5.0011000000000001e-04	1.9269000000000000e-04	1.8919666666666665e-04
-7.5599999999999996e+00	5.0526000000000000e-04	1.9356000000000001e-04	1.9013000000000002e-04
-7.5400000000000000e+00	5.1048000000000000e-04	1.9443999999999999e-04	1.9107666666666665e-04
-7.5199999999999996e+00	5.1577999999999997e-04	1.9532999999999999e-04	1.9202666666666665e-04
-7.5000000000000000e+00	5.2114999999999996e-04	1.9620999999999999e-04	1.9298666666666667e-04
-7.4800000000000004e+00	5.2660000000000001e-04	1.9710999999999999e-04	1.9394666666666663e-04
-7.4600000000000000e+00	5.3211999999999997e-04	1.9799999999999999e-04	1.9491666666666667e-04
-7.4400000000000004e+00	5.3773000000000004e-04	1.9891000000000000e-04	1.9589666666666665e-04
-7.4199999999999999e+00	5.4341000000000003e-04	1.9981000000000000e-04	1.9688666666666668e-04
-7.4000000000000004e+00	5.4918000000000002e-04	2.0071999999999999e-04	1.9788333333333334e-04
-7.3799999999999999e+00	5.5502999999999998e-04	2.0164000000000000e-04	1.9888666666666667e-04
-7.3600000000000003e+00	5.6096000000000000e-04	2.0256000000000001e-04	1.9989333333333333e-04
-7.3399999999999999e+00	5.6698999999999996e-04	2.0348000000000000e-04	2.0091333333333331e-04
-7.3200000000000003e+00	5.7310000000000000e-04	2.0441000000000000e-04	2.0193666666666667e-04
-7.2999999999999998e+00	5.7930000000000004e-04	2.0534000000000001e-04	2.0297333333333333e-04
-7.2800000000000002e+00	5.8558999999999998e-04	2.0628000000000001e-04	2.0401333333333333e-04
-7.2599999999999998e+00	5.9197000000000004e-04	2.0722000000000001e-04	2.0506333333333336e-04
-7.2400000000000002e+00	5.9845000000000005e-04	2.0817000000000001e-04	2.0612333333333335e-04
-7.2199999999999998e+00	6.0503000000000000e-04	2.0912000000000000e-04	2.0719333333333331e-04
-7.2000000000000002e+00	6.1169999999999996e-04	2.1007999999999999e-04	2.0826333333333336e-04
-7.1799999999999997e+00	6.1848000000000003e-04	2.1104000000000001e-04	2.0934999999999999e-04
-7.1600000000000001e+00	6.2534999999999999e-04	2.1200000000000000e-04	2.1044000000000000e-04
-7.1399999999999997e+00	6.3232999999999996e-04	2.1296999999999999e-04	2.1153999999999997e-04
-7.1200000000000001e+00	6.3942000000000003e-04	2.1395000000000000e-04	2.1264999999999999e-04
-7.0999999999999996e+00	6.4661999999999999e-04	2.1493000000000000e-04	2.1376999999999998e-04
-7.0800000000000001e+00	6.5392000000000000e-04	2.1592000000000001e-04	2.1489333333333334e-04
-7.0599999999999996e+00	6.6133999999999995e-04	2.1691000000000001e-04	2.1602999999999998e-04
-7.0400000000000000e+00	6.6887000000000001e-04	2.1790000000000001e-04	2.1717999999999998e-04
-7.0199999999999996e+00	6.7650999999999996e-04	2.1890000000000001e-04	2.1832999999999998e-04
-7.0000000000000000e+00	6.8428000000000000e-04	2.1991000000000000e-04	2.1949666666666668e-04
-6.9800000000000004e+00	6.9216000000000004e-04	2.2091999999999999e-04	2.2066999999999999e-04
-6.9600000000000000e+00	7.0016999999999996e-04	2.2194000000000001e-04	2.2185000000000000e-04
-6.9400000000000004e+00	7.0830999999999997e-04	2.2295999999999999e-04	2.2304666666666669e-04
-6.9199999999999999e+00	7.1657000000000003e-04	2.2398000000000001e-04	2.2424666666666666e-04
-6.9000000000000004e+00	7.2495999999999997e-04	2.2502000000000001e-04	2.2545666666666669e-04
-6.8799999999999999e+00	7.3349000000000005e-04	2.2604999999999999e-04	2.2667666666666665e-04
-6.8600000000000003e+00	7.4215000000000001e-04	2.2709999999999999e-04	2.2791333333333332e-04
-6.8399999999999999e+00	7.5095000000000001e-04	2.2814999999999999e-04	2.2915666666666664e-04
-6.8200000000000003e+00	7.5989000000000004e-04	2.2919999999999999e-04	2.3040666666666667e-04
-6.7999999999999998e+00	7.6897000000000001e-04	2.3026000000000001e-04	2.3167333333333332e-04
-6.7800000000000002e+00	7.7820000000000005e-04	2.3132000000000000e-04	2.3294333333333334e-04
-6.7599999999999998e+00	7.8759000000000001e-04	2.3240000000000001e-04	2.3422666666666667e-04
-6.7400000000000002e+00	7.9712000000000001e-04	2.3347000000000000e-04	2.3552333333333334e-04
-6.7199999999999998e+00	8.0681000000000004e-04	2.3455000000000001e-04	2.3683000000000002e-04
-6.7000000000000002e+00	8.1665999999999998e-04	2.3563999999999999e-04	2.3814333333333336e-04
-6.6799999999999997e+00	8.2667000000000005e-04	2.3673999999999999e-04	2.3947333333333332e-04
-6.6600000000000001e+00	8.3684000000000004e-04	2.3784000000000001e-04	2.4081333333333333e-04
-6.6399999999999997e+00	8.4719000000000005e-04	2.3894000000000001e-04	2.4216333333333334e-04
-6.6200000000000001e+00	8.5771000000000003e-04	2.4006000000000000e-04	2.4353000000000002e-04
-6.5999999999999996e+00	8.6839999999999997e-04	2.4117000000000000e-04	2.4489999999999999e-04
-6.5800000000000001e+00	8.7927999999999997e-04	2.4230000000000001e-04	2.4628666666666666e-04
-6.5599999999999996e+00	8.9033000000000005e-04	2.4342999999999999e-04	2.4768666666666664e-04
-6.5400000000000000e+00	9.0158000000000002e-04	2.4457000000000000e-04	2.4909666666666667e-04
-6.5199999999999996e+00	9.1301999999999996e-04	2.4571000000000000e-04	2.5051666666666664e-04
-6.5000000000000000e+00	9.2464999999999995e-04	2.4686000000000000e-04	2.5195333333333334e-04
-6.4800000000000004e+00	9.3647999999999995e-04	2.4802000000000000e-04	2.5339666666666667e-04
-6.4600000000000000e+00	9.4852000000000001e-04	2.4918000000000000e-04	2.5485666666666667e-04
-6.4400000000000004e+00	9.6075999999999996e-04	2.5034999999999999e-04	2.5633333333333335e-04
-6.4199999999999999e+00	9.7322000000000001e-04	2.5153000000000003e-04	2.5781333333333334e-04
-6.4000000000000004e+00	9.8588999999999990e-04	2.5272000000000001e-04	2.5931333333333332e-04
-6.3799999999999999e+00	9.9879000000000005e-04	2.5390999999999999e-04	2.6083000000000004e-04
-6.3600000000000003e+00	1.0119100000000000e-03	2.5511000000000002e-04	2.6234999999999995e-04
-6.3399999999999999e+00	1.0252700000000000e-03	2.5630999999999999e-04	2.6389000000000002e-04
-6.3200000000000003e+00	1.0388600000000000e-03	2.5752000000000001e-04	2.6544666666666666e-04
-6.2999999999999998e+00	1.0526999999999999e-03	2.5873999999999998e-04	2.6701000000000003e-04
-6.2800000000000002e+00	1.0667800000000000e-03	2.5996999999999999e-04	2.6859666666666666e-04
-6.2599999999999998e+00	1.0811200000000001e-03	2.6121000000000000e-04	2.7018666666666665e-04
-6.2400000000000002e+00	1.0957100000000000e-03	2.6245000000000001e-04	2.7179666666666668e-04
-6.2199999999999998e+00	1.1105700000000000e-03	2.6370000000000001e-04	2.7342333333333339e-04
-6.2000000000000002e+00	1.1257100000000000e-03	2.6496000000000001e-04	2.7506333333333330e-04
-6.1799999999999997e+00	1.1411200000000000e-03	2.6623000000000000e-04	2.7671333333333337e-04
-6.1600000000000001e+00	1.1568100000000001e-03	2.6750000000000000e-04	2.7838333333333331e-04
-6.1399999999999997e+00	1.1727899999999999e-03	2.6877999999999998e-04	2.8007000000000005e-04
-6.1200000000000001e+00	1.1890799999999999e-03	2.7007000000000002e-04	2.8177000000000003e-04
-6.0999999999999996e+00	1.2056600000000001e-03	2.7137000000000000e-04	2.8348666666666670e-04
-6.0800000000000001e+00	1.2225599999999999e-03	2.7268000000000003e-04	2.8521666666666667e-04
-6.0599999999999996e+00	1.2397700000000001e-03	2.7399999999999999e-04	2.8696666666666668e-04
-6.0400000000000000e+00	1.2573100000000000e-03	2.7532000000000001e-04	2.8873333333333332e-04
-6.0199999999999996e+00	1.2751900000000000e-03	2.7666000000000002e-04	2.9051333333333332e-04
-6.0000000000000000e+00	1.2934000000000001e-03	2.7799999999999998e-04	2.9231333333333331e-04
-5.9800000000000004e+00	1.3119700000000000e-03	2.7934999999999999e-04	2.9413000000000003e-04
-5.9600000000000000e+00	1.3308899999999999e-03	2.8071999999999998e-04	2.9596000000000001e-04
-5.9400000000000004e+00	1.3501800000000001e-03	2.8208999999999998e-04	2.9780999999999997e-04
-5.9199999999999999e+00	1.3698499999999999e-03	2.8347000000000002e-04	2.9967666666666661e-04
-5.9000000000000004e+00	1.3898999999999999e-03	2.8486000000000001e-04	3.0156666666666666e-04
-5.8799999999999999e+00	1.4103500000000001e-03	2.8625999999999999e-04	3.0346666666666665e-04
-5.8600000000000003e+00	1.4312000000000001e-03	2.8767000000000002e-04	3.0539333333333337e-04
-5.8399999999999999e+00	1.4524600000000000e-03	2.8908999999999999e-04	3.0732999999999997e-04
-5.8200000000000003e+00	1.4741500000000000e-03	2.9053000000000000e-04	3.0929000000000004e-04
-5.7999999999999998e+00	1.4962800000000000e-03	2.9197000000000001e-04	3.1126999999999999e-04
-5.7800000000000002e+00	1.5188500000000000e-03	2.9342000000000002e-04	3.1326666666666667e-04
-5.7599999999999998e+00	1.5418800000000000e-03	2.9489000000000002e-04	3.1528666666666666e-04
-5.7400000000000002e+00	1.5653799999999999e-03	2.9636000000000002e-04	3.1732333333333332e-04
-5.7199999999999998e+00	1.5893599999999999e-03	2.9785000000000000e-04	3.1938333333333328e-04
-5.7000000000000002e+00	1.6138299999999999e-03	2.9934999999999999e-04	3.2145999999999997e-04
-5.6799999999999997e+00	1.6388100000000001e-03	3.0086000000000002e-04	3.2356666666666665e-04
-5.6600000000000001e+00	1.6643100000000000e-03	3.0237999999999999e-04	3.2568333333333333e-04
-5.6399999999999997e+00	1.6903500000000000e-03	3.0392000000000000e-04	3.2782333333333330e-04
-5.6200000000000001e+00	1.7169300000000000e-03	3.0546000000000002e-04	3.2999000000000000e-04
-5.5999999999999996e+00	1.7440699999999999e-03	3.0702000000000003e-04	3.3217666666666669e-04
-5.5800000000000001e+00	1.7718000000000000e-03	3.0860000000000002e-04	3.3438666666666669e-04
-5.5599999999999996e+00	1.8001099999999999e-03	3.1018000000000002e-04	3.3661333333333330e-04
-5.5400000000000000e+00	1.8290299999999999e-03	3.1178000000000000e-04	3.3886333333333333e-04
-5.5199999999999996e+00	1.8585800000000001e-03	3.1339999999999997e-04	3.4113999999999998e-04
-5.5000000000000000e+00	1.8887699999999999e-03	3.1502000000000000e-04	3.4344666666666661e-04
-5.4800000000000004e+00	1.9196100000000000e-03	3.1667000000000002e-04	3.4576666666666670e-04
-5.4600000000000000e+00	1.9511400000000001e-03	3.1831999999999997e-04	3.4811333333333331e-04
-5.4400000000000004e+00	1.9833600000000000e-03	3.1998999999999998e-04	3.5049000000000001e-04
-5.4199999999999999e+00	2.0162999999999999e-03	3.2168000000000002e-04	3.5288666666666665e-04
-5.4000000000000004e+00	2.0499699999999999e-03	3.2338000000000001e-04	3.5531333333333333e-04
-5.3799999999999999e+00	2.0844100000000001e-03	3.2509999999999999e-04	3.5775999999999994e-04
-5.3600000000000003e+00	2.1196200000000000e-03	3.2683000000000001e-04	3.6023666666666664e-04
-5.3399999999999999e+00	2.1556200000000000e-03	3.2859000000000002e-04	3.6273666666666670e-04
-5.3200000000000003e+00	2.1924499999999999e-03	3.3034999999999998e-04	3.6526333333333332e-04
-5.2999999999999998e+00	2.2301399999999998e-03	3.3213999999999997e-04	3.6782000000000004e-04
-5.2800000000000002e+00	2.2686899999999999e-03	3.3394000000000002e-04	3.7040333333333326e-04
-5.2599999999999998e+00	2.3081400000000002e-03	3.3576000000000000e-04	3.7301333333333332e-04
-5.2400000000000002e+00	2.3485099999999998e-03	3.3760000000000002e-04	3.7564999999999994e-04
-5.2199999999999998e+00	2.3898200000000000e-03	3.3945999999999998e-04	3.7831666666666666e-04
-5.2000000000000002e+00	2.4321299999999998e-03	3.4132999999999999e-04	3.8101999999999998e-04
-5.1799999999999997e+00	2.4754299999999998e-03	3.4322999999999998e-04	3.8374666666666666e-04
-5.1600000000000001e+00	2.5197800000000001e-03	3.4515000000000001e-04	3.8650333333333338e-04
-5.1399999999999997e+00	2.5652000000000001e-03	3.4707999999999999e-04	3.8928999999999998e-04
-5.1200000000000001e+00	2.6117200000000001e-03	3.4904000000000001e-04	3.9210666666666667e-04
-5.0999999999999996e+00	2.6593699999999999e-03	3.5102000000000001e-04	3.9495999999999997e-04
-5.0800000000000001e+00	2.7082000000000000e-03	3.5302000000000000e-04	3.9784666666666668e-04
-5.0599999999999996e+00	2.7582300000000000e-03	3.5504999999999998e-04	4.0076000000000001e-04
-5.0400000000000000e+00	2.8095099999999999e-03	3.5710000000000001e-04	4.0370666666666668e-04
-5.0199999999999996e+00	2.8620799999999999e-03	3.5917000000000002e-04	4.0668999999999997e-04
-5.0000000000000000e+00	2.9159600000000000e-03	3.6127000000000002e-04	4.0970666666666667e-04
-4.9800000000000004e+00	2.9712200000000001e-03	3.6339000000000000e-04	4.1276000000000003e-04
-4.9600000000000000e+00	3.0278900000000001e-03	3.6553999999999997e-04	4.1584666666666668e-04
-4.9400000000000004e+00	3.0860100000000001e-03	3.6770999999999999e-04	4.1897000000000001e-04
-4.9199999999999999e+00	3.1456399999999999e-03	3.6990999999999999e-04	4.2212666666666669e-04
-4.9000000000000004e+00	3.2068200000000000e-03	3.7214000000000003e-04	4.2532666666666665e-04
-4.8799999999999999e+00	3.2696100000000001e-03	3.7439999999999999e-04	4.2856333333333340e-04
-4.8600000000000003e+00	3.3340499999999999e-03	3.7668000000000001e-04	4.3183666666666670e-04
-4.8399999999999999e+00	3.4002099999999999e-03	3.7900000000000000e-04	4.3514000000000004e-04
-4.8200000000000003e+00	3.4681400000000002e-03	3.8135000000000003e-04	4.3849333333333330e-04
-4.7999999999999998e+00	3.5379000000000001e-03	3.8372999999999999e-04	4.4188666666666665e-04
-4.7800000000000002e+00	3.6095500000000000e-03	3.8613999999999999e-04	4.4532000000000008e-04
-4.7599999999999998e+00	3.6831600000000000e-03	3.8859000000000002e-04	4.4879333333333339e-04
-4.7400000000000002e+00	3.7588000000000001e-03	3.9106999999999998e-04	4.5231333333333335e-04
-4.7199999999999998e+00	3.8365299999999999e-03	3.9358999999999998e-04	4.5587333333333330e-04
-4.7000000000000002e+00	3.9164300000000003e-03	3.9614000000000001e-04	4.5947666666666664e-04
-4.6799999999999997e+00	3.9985799999999998e-03	3.9873000000000003e-04	4.6312666666666665e-04
-4.6600000000000001e+00	4.0830500000000004e-03	4.0136000000000002e-04	4.6682000000000001e-04
-4.6399999999999997e+00	4.1699399999999996e-03	4.0403999999999999e-04	4.7056000000000002e-04
-4.6200000000000001e+00	4.2593199999999996e-03	4.0674999999999999e-04	4.7434999999999996e-04
-4.5999999999999996e+00	4.3512999999999998e-03	4.0949999999999998e-04	4.7818333333333340e-04
-4.5800000000000001e+00	4.4459499999999997e-03	4.1229999999999999e-04	4.8206999999999997e-04
-4.5599999999999996e+00	4.5433799999999996e-03	4.1514999999999998e-04	4.8600000000000005e-04
-4.5400000000000000e+00	4.6436999999999997e-03	4.1804000000000000e-04	4.8999000000000004e-04
-4.5199999999999996e+00	4.7470200000000002e-03	4.2098000000000000e-04	4.9401999999999996e-04
-4.5000000000000000e+00	4.8534499999999996e-03	4.2397000000000002e-04	4.9811666666666669e-04
-4.4800000000000004e+00	4.9630899999999999e-03	4.2701000000000002e-04	5.0225333333333330e-04
-4.4600000000000000e+00	5.0760900000000001e-03	4.3009999999999999e-04	5.0645333333333329e-04
-4.4400000000000004e+00	5.1925699999999997e-03	4.3324999999999999e-04	5.1070666666666663e-04
-4.4199999999999999e+00	5.3126700000000002e-03	4.3646000000000001e-04	5.1501666666666673e-04
-4.4000000000000004e+00	5.4365200000000002e-03	4.3972999999999999e-04	5.1938333333333348e-04
-4.3799999999999999e+00	5.5642799999999996e-03	4.4305000000000001e-04	5.2380666666666667e-04
-4.3600000000000003e+00	5.6960999999999999e-03	4.4643999999999999e-04	5.2829333333333326e-04
-4.3399999999999999e+00	5.8321500000000004e-03	4.4989999999999999e-04	5.3284666666666676e-04
-4.3200000000000003e+00	5.9725999999999998e-03	4.5342000000000001e-04	5.3744999999999997e-04
-4.2999999999999998e+00	6.1176399999999997e-03	4.5701999999999998e-04	5.4212333333333331e-04
-4.2800000000000002e+00	6.2674400000000000e-03	4.6068999999999998e-04	5.4686666666666666e-04
-4.2599999999999998e+00	6.4222200000000002e-03	4.6443000000000000e-04	5.5166999999999987e-04
-4.2400000000000002e+00	6.5821800000000000e-03	4.6825000000000002e-04	5.5654666666666663e-04
-4.2199999999999998e+00	6.7475399999999998e-03	4.7216000000000001e-04	5.6148666666666668e-04
-4.2000000000000002e+00	6.9185300000000000e-03	4.7614000000000001e-04	5.6650000000000005e-04
-4.1799999999999997e+00	7.0954000000000000e-03	4.8022000000000001e-04	5.7158666666666665e-04
-4.1600000000000001e+00	7.2784000000000000e-03	4.8439000000000002e-04	5.7674333333333338e-04
-4.1399999999999997e+00	7.4678100000000001e-03	4.8864999999999998e-04	5.8198000000000006e-04
-4.1200000000000001e+00	7.6639100000000003e-03	4.9302000000000005e-04	5.8728666666666666e-04
-4.0999999999999996e+00	7.8670000000000007e-03	4.9748000000000001e-04	5.9268000000000005e-04
-4.0800000000000001e+00	8.0774000000000002e-03	5.0206000000000003e-04	5.9814666666666656e-04
-4.0599999999999996e+00	8.2954499999999994e-03	5.0675000000000004e-04	6.0369999999999998e-04
-4.0400000000000000e+00	8.5214999999999996e-03	5.1155000000000005e-04	6.0933999999999999e-04
-4.0199999999999996e+00	8.7559000000000005e-03	5.1648000000000004e-04	6.1506333333333338e-04
-4.0000000000000000e+00	8.9991299999999993e-03	5.2152999999999998e-04	6.2087333333333324e-04
-3.9800000000000000e+00	9.2514999999999993e-03	5.2672000000000005e-04	6.2677666666666665e-04
-3.9600000000000000e+00	9.5135500000000008e-03	5.3204999999999995e-04	6.3276666666666663e-04
-3.9399999999999999e+00	9.7856599999999998e-03	5.3751999999999999e-04	6.3885999999999999e-04
-3.9199999999999999e+00	1.0068360000000000e-02	5.4314999999999995e-04	6.4504333333333325e-04
-3.8999999999999999e+00	1.0362230000000000e-02	5.4892999999999999e-04	6.5132666666666667e-04
-3.8799999999999999e+00	1.0667790000000000e-02	5.5488000000000000e-04	6.5771666666666667e-04
-3.8599999999999999e+00	1.0985689999999999e-02	5.6101000000000002e-04	6.6420666666666673e-04
-3.8399999999999999e+00	1.1316430000000001e-02	5.6733000000000000e-04	6.7080333333333336e-04
-3.8199999999999998e+00	1.1660810000000001e-02	5.7383000000000000e-04	6.7751666666666672e-04
-3.7999999999999998e+00	1.2019490000000001e-02	5.8054000000000005e-04	6.8433999999999997e-04
-3.7799999999999998e+00	1.2393220000000000e-02	5.8746999999999998e-04	6.9126999999999991e-04
-3.7599999999999998e+00	1.2782920000000000e-02	5.9460999999999997e-04	6.9833000000000004e-04
-3.7400000000000002e+00	1.3189330000000001e-02	6.0200000000000000e-04	7.0551333333333333e-04
-3.7200000000000002e+00	1.3613409999999999e-02	6.0963000000000000e-04	7.1281666666666665e-04
-3.7000000000000002e+00	1.4056290000000001e-02	6.1753000000000003e-04	7.2024999999999997e-04
-3.6800000000000002e+00	1.4518790000000000e-02	6.2569999999999998e-04	7.2781666666666669e-04
-3.6600000000000001e+00	1.5002270000000000e-02	6.3416999999999998e-04	7.3552333333333335e-04
-3.6400000000000001e+00	1.5507770000000001e-02	6.4294999999999999e-04	7.4337333333333346e-04
-3.6200000000000001e+00	1.6036669999999999e-02	6.5205000000000005e-04	7.5136333333333338e-04
-3.6000000000000001e+00	1.6590470000000000e-02	6.6149999999999998e-04	7.5951000000000002e-04
-3.5800000000000001e+00	1.7170520000000002e-02	6.7131999999999999e-04	7.6780999999999996e-04
-3.5600000000000001e+00	1.7778459999999999e-02	6.8152000000000002e-04	7.7626999999999991e-04
-3.5400000000000000e+00	1.8416060000000001e-02	6.9214000000000005e-04	7.8489999999999994e-04
-3.5200000000000000e+00	1.9085359999999999e-02	7.0319999999999996e-04	7.9369333333333331e-04
-3.5000000000000000e+00	1.9788070000000001e-02	7.1473000000000001e-04	8.0266666666666670e-04
-3.4800000000000000e+00	2.0526610000000001e-02	7.2674999999999997e-04	8.1182666666666662e-04
-3.4600000000000000e+00	2.1303300000000001e-02	7.3930999999999997e-04	8.2117333333333339e-04
-3.4399999999999999e+00	2.2120709999999998e-02	7.5243000000000000e-04	8.3072333333333338e-04
-3.4199999999999999e+00	2.2981430000000001e-02	7.6614999999999995e-04	8.4047666666666658e-04
-3.3999999999999999e+00	2.3888719999999999e-02	7.8052000000000004e-04	8.5043666666666674e-04
-3.3799999999999999e+00	2.4846010000000002e-02	7.9558000000000005e-04	8.6061999999999998e-04
-3.3599999999999999e+00	2.5856450000000000e-02	8.1139000000000005e-04	8.7103333333333338e-04
-3.3399999999999999e+00	2.6924179999999999e-02	8.2797999999999997e-04	8.8169333333333339e-04
-3.3199999999999998e+00	2.8053439999999999e-02	8.4544000000000004e-04	8.9259666666666670e-04
-3.2999999999999998e+00	2.9248690000000001e-02	8.6381000000000001e-04	9.0375999999999998e-04
-3.2799999999999998e+00	3.0515310000000000e-02	8.8316999999999996e-04	9.1519666666666671e-04
-3.2599999999999998e+00	3.1858850000000001e-02	9.0361000000000000e-04	9.2692333333333334e-04
-3.2400000000000002e+00	3.3285219999999997e-02	9.2520000000000005e-04	9.3894333333333340e-04
-3.2200000000000002e+00	3.4801270000000002e-02	9.4804000000000004e-04	9.5127999999999999e-04
-3.2000000000000002e+00	3.6414160000000001e-02	9.7223999999999997e-04	9.6394333333333336e-04
-3.1800000000000002e+00	3.8133140000000003e-02	9.9791000000000007e-04	9.7696000000000002e-04
-3.1600000000000001e+00	3.9966130000000002e-02	1.0251900000000000e-03	9.9033999999999993e-04
-3.1400000000000001e+00	4.1923210000000002e-02	1.0541999999999999e-03	1.0040966666666666e-03
-3.1200000000000001e+00	4.4016750000000000e-02	1.0851299999999999e-03	1.0182733333333333e-03
-3.1000000000000001e+00	4.6257760000000002e-02	1.1181299999999999e-03	1.0328766666666666e-03
-3.0800000000000001e+00	4.8661179999999998e-02	1.1534200000000001e-03	1.0479400000000000e-03
-3.0600000000000001e+00	5.1242210000000003e-02	1.1912200000000000e-03	1.0634900000000001e-03
-3.0400000000000000e+00	5.4018810000000000e-02	1.2317800000000000e-03	1.0795566666666667e-03
-3.0200000000000000e+00	5.7009039999999997e-02	1.2753700000000001e-03	1.0961800000000000e-03
-3.0000000000000000e+00	6.0235490000000003e-02	1.3223099999999999e-03	1.1133999999999998e-03
-2.9800000000000000e+00	6.3723970000000005e-02	1.3729800000000000e-03	1.1312500000000001e-03
-2.9600000000000000e+00	6.7501850000000002e-02	1.4277900000000000e-03	1.1497966666666668e-03
-2.9399999999999999e+00	7.1598889999999998e-02	1.4871600000000000e-03	1.1690700000000001e-03
-2.9199999999999999e+00	7.6053330000000002e-02	1.5516700000000000e-03	1.1891466666666666e-03
-2.8999999999999999e+00	8.0905610000000003e-02	1.6219100000000001e-03	1.2100933333333331e-03
-2.8799999999999999e+00	8.6200310000000002e-02	1.6985399999999999e-03	1.2319733333333333e-03
-2.8599999999999999e+00	9.1991119999999996e-02	1.7823800000000001e-03	1.2548833333333332e-03
-2.8399999999999999e+00	9.8335170000000000e-02	1.8742800000000001e-03	1.2789100000000001e-03
-2.8199999999999998e+00	1.0530336000000000e-01	1.9753200000000000e-03	1.3041700000000001e-03
-2.7999999999999998e+00	1.1296995999999999e-01	2.0866100000000000e-03	1.3307833333333335e-03
-2.7799999999999998e+00	1.2142349000000000e-01	2.2095499999999998e-03	1.3588733333333332e-03
-2.7599999999999998e+00	1.3075677999999999e-01	2.3455500000000001e-03	1.3886100000000000e-03
-2.7400000000000002e+00	1.4107963000000001e-01	2.4963300000000002e-03	1.4201633333333333e-03
-2.7200000000000002e+00	1.5250806000000000e-01	2.6637499999999999e-03	1.4537133333333335e-03
-2.7000000000000002e+00	1.6516657000000001e-01	2.8497800000000001e-03	1.4894900000000002e-03
-2.6800000000000002e+00	1.7918708000000000e-01	3.0565800000000001e-03	1.5277033333333334e-03
-2.6600000000000001e+00	1.9469137000000000e-01	3.2861900000000000e-03	1.5686033333333332e-03
-2.6400000000000001e+00	2.1179650999999999e-01	3.5406399999999998e-03	1.6124466666666666e-03
-2.6200000000000001e+00	2.3058555000000000e-01	3.8214600000000000e-03	1.6594566666666667e-03
-2.6000000000000001e+00	2.5109941000000002e-01	4.1296800000000002e-03	1.7098766666666665e-03
-2.5800000000000001e+00	2.7329061999999998e-01	4.4650100000000002e-03	1.7638566666666666e-03
-2.5600000000000001e+00	2.9701603999999998e-01	4.8258099999999998e-03	1.8215033333333333e-03
-2.5400000000000000e+00	3.2202662999999998e-01	5.2088799999999999e-03	1.8828666666666667e-03
-2.5200000000000000e+00	3.4792320999999998e-01	5.6089399999999998e-03	1.9478566666666665e-03
-2.5000000000000000e+00	3.7420344999999999e-01	6.0193399999999998e-03	2.0163633333333333e-03
-2.4800000000000000e+00	4.0031090000000003e-01	6.4326899999999996e-03	2.0882500000000003e-03
-2.4600000000000000e+00	4.2568757000000002e-01	6.8418500000000000e-03	2.1634366666666662e-03
-2.4399999999999999e+00	4.4986115999999998e-01	7.2410199999999999e-03	2.2419599999999999e-03
-2.4199999999999999e+00	4.7251737999999999e-01	7.6266199999999998e-03	2.3240399999999999e-03
-2.3999999999999999e+00	4.9351548000000001e-01	7.9973600000000002e-03	2.4100766666666669e-03
-2.3799999999999999e+00	5.1290093000000003e-01	8.3543599999999999e-03	2.5006299999999998e-03
-2.3599999999999999e+00	5.3083813000000002e-01	8.6999199999999999e-03	2.5962866666666665e-03
-2.3399999999999999e+00	5.4760847999999995e-01	9.0378600000000000e-03	2.6976799999999996e-03
-2.3199999999999998e+00	5.6349249999999995e-01	9.3718699999999992e-03	2.8052633333333333e-03
-2.2999999999999998e+00	5.7875325000000000e-01	9.7052700000000002e-03	2.9192633333333332e-03
-2.2799999999999998e+00	5.9357830000000000e-01	1.0040620000000000e-02	3.0395433333333332e-03
-2.2599999999999998e+00	6.0808057000000004e-01	1.0379740000000000e-02	3.1656399999999995e-03
-2.2400000000000002e+00	6.2226378999999998e-01	1.0723010000000000e-02	3.2966333333333334e-03
-2.2200000000000002e+00	6.3603969999999999e-01	1.1070020000000000e-02	3.4312399999999999e-03
-2.2000000000000002e+00	6.4925182999999997e-01	1.1419310000000000e-02	3.5679399999999999e-03
-2.1800000000000002e+00	6.6169283000000001e-01	1.1768970000000000e-02	3.7050799999999995e-03
-2.1600000000000001e+00	6.7314193000000000e-01	1.2116470000000001e-02	3.8410700000000002e-03
-2.1400000000000001e+00	6.8340785000000004e-01	1.2459619999999999e-02	3.9746133333333333e-03
-2.1200000000000001e+00	6.9232740999999998e-01	1.2795870000000001e-02	4.1046800000000003e-03
-2.1000000000000001e+00	6.9980485000000003e-01	1.3123009999999999e-02	4.2306633333333331e-03
-2.0800000000000001e+00	7.0578976999999998e-01	1.3438910000000000e-02	4.3522466666666669e-03
-2.0600000000000001e+00	7.1027709000000006e-01	1.3741170000000000e-02	4.4693133333333331e-03
-2.0400000000000000e+00	7.1329929000000003e-01	1.4027380000000001e-02	4.5819166666666673e-03
-2.0200000000000000e+00	7.1489290999999999e-01	1.4294790000000000e-02	4.6900033333333330e-03
-2.0000000000000000e+00	7.1509328999999999e-01	1.4539969999999999e-02	4.7933999999999997e-03
-1.9800000000000000e+00	7.1392588999999995e-01	1.4759150000000000e-02	4.8917266666666671e-03
-1.9600000000000000e+00	7.1140049000000005e-01	1.4948480000000000e-02	4.9844366666666673e-03
-1.9399999999999999e+00	7.0751260999999999e-01	1.5103709999999999e-02	5.0707533333333339e-03
-1.9199999999999999e+00	7.0225274000000004e-01	1.5221050000000000e-02	5.1498466666666668e-03
-1.8999999999999999e+00	6.9561432999999995e-01	1.5297340000000000e-02	5.2209099999999996e-03
-1.8799999999999999e+00	6.8760646999999997e-01	1.5330530000000000e-02	5.2832900000000004e-03
-1.8600000000000001e+00	6.7826366999999999e-01	1.5319930000000001e-02	5.3365933333333337e-03
-1.8400000000000001e+00	6.6765233000000002e-01	1.5266419999999999e-02	5.3807866666666674e-03
-1.8200000000000001e+00	6.5588060000000004e-01	1.5172870000000000e-02	5.4163066666666664e-03
-1.8000000000000000e+00	6.4308944999999995e-01	1.5043330000000001e-02	5.4439800000000002e-03
-1.7800000000000000e+00	6.2944783000000004e-01	1.4883070000000000e-02	5.4649933333333336e-03
-1.7600000000000000e+00	6.1515105000000003e-01	1.4698259999999999e-02	5.4808899999999995e-03
-1.7400000000000000e+00	6.0039030999999998e-01	1.4495009999999999e-02	5.4933300000000003e-03
-1.7200000000000000e+00	5.8536347000000000e-01	1.4279530000000000e-02	5.5041300000000003e-03
-1.7000000000000000e+00	5.7024244999999996e-01	1.4057170000000001e-02	5.5150399999999997e-03
-1.6799999999999999e+00	5.5517026999999997e-01	1.3832350000000000e-02	5.5276666666666668e-03
-1.6599999999999999e+00	5.4026266000000001e-01	1.3608630000000000e-02	5.5435399999999996e-03
-1.6399999999999999e+00	5.2560306000000001e-01	1.3388330000000000e-02	5.5640033333333337e-03
-1.6200000000000001e+00	5.1122809000000002e-01	1.3172610000000000e-02	5.5901233333333330e-03
-1.6000000000000001e+00	4.9715862000000000e-01	1.2962049999999999e-02	5.6229166666666676e-03
-1.5800000000000001e+00	4.8337692999999998e-01	1.2756089999999999e-02	5.6631599999999995e-03
-1.5600000000000001e+00	4.6985200999999999e-01	1.2553770000000001e-02	5.7115766666666666e-03
-1.5400000000000000e+00	4.5653415000000003e-01	1.2353670000000001e-02	5.7688133333333334e-03
-1.5200000000000000e+00	4.4336849000000000e-01	1.2153990000000000e-02	5.8354933333333329e-03
-1.5000000000000000e+00	4.3029915000000002e-01	1.1953119999999999e-02	5.9123133333333329e-03
-1.4800000000000000e+00	4.1727122999999999e-01	1.1749410000000000e-02	6.0000266666666675e-03
-1.4600000000000000e+00	4.0424634999999998e-01	1.1541730000000000e-02	6.0996233333333325e-03
-1.4399999999999999e+00	3.9119452999999998e-01	1.1329050000000000e-02	6.2123333333333336e-03
-1.4199999999999999e+00	3.7810494000000000e-01	1.1111070000000001e-02	6.3397766666666673e-03
-1.3999999999999999e+00	3.6498497000000002e-01	1.0888030000000000e-02	6.4841466666666660e-03
-1.3799999999999999e+00	3.5186024999999999e-01	1.0660510000000000e-02	6.6484633333333334e-03
-1.3600000000000001e+00	3.3877158000000002e-01	1.0429790000000000e-02	6.8369666666666671e-03
-1.3400000000000001e+00	3.2577168000000001e-01	1.0197240000000000e-02	7.0558266666666666e-03
-1.3200000000000001e+00	3.1291790000000003e-01	9.9645600000000008e-03	7.3144466666666659e-03
-1.3000000000000000e+00	3.0027430999999999e-01	9.7336599999999999e-03	7.6281266666666679e-03
-1.2800000000000000e+00	2.8790282000000000e-01	9.5061999999999994e-03	8.0240033333333349e-03
-1.2600000000000000e+00	2.7586349999999998e-01	9.2840700000000002e-03	8.5562799999999994e-03
-1.2400000000000000e+00	2.6420388000000000e-01	9.0685799999999997e-03	9.3531066666666662e-03
-1.2200000000000000e+00	2.5296448999999999e-01	8.8611300000000000e-03	1.0789683333333333e-02
-1.2000000000000000e+00	2.4217743000000000e-01	8.6627100000000005e-03	1.3817823333333333e-02
-1.1799999999999999e+00	2.3186524999999999e-01	8.4741000000000000e-03	1.7989590000000000e-02
-1.1599999999999999e+00	2.2203862999999999e-01	8.2959300000000000e-03	2.1748166666666666e-02
-1.1399999999999999e+00	2.1270462000000001e-01	8.1285500000000000e-03	2.5031180000000004e-02
-1.1200000000000001e+00	2.0385673000000001e-01	7.9721299999999991e-03	2.7999063333333334e-02
-1.1000000000000001e+00	1.9549380999999999e-01	7.8269099999999994e-03	3.0758726666666666e-02
-1.0800000000000001e+00	1.8758458000000000e-01	7.6922300000000004e-03	3.3378636666666663e-02
-1.0600000000000001e+00	1.8017580999999999e-01	7.5699299999999999e-03	3.5907139999999997e-02
-9.8999999999999999e-01	1.5266867000000001e-01	7.0571699999999998e-03	4.4466113333333335e-02
-9.8899999999999999e-01	1.5317082000000001e-01	7.0802399999999998e-03	4.4593533333333331e-02
-9.8799999999999999e-01	1.5343087999999999e-01	7.0949999999999997e-03	4.4717823333333330e-02
-9.8699999999999999e-01	1.5353685000000000e-01	7.1045199999999996e-03	4.4840086666666668e-02
-9.8599999999999999e-01	1.5353664000000000e-01	7.1103499999999997e-03	4.4961073333333330e-02
-9.8499999999999999e-01	1.5346329000000000e-01	7.1136999999999997e-03	4.5081450000000002e-02
-9.8399999999999999e-01	1.5333894000000001e-01	7.1152400000000001e-03	4.5201766666666664e-02
-9.8299999999999998e-01	1.5317781000000000e-01	7.1155200000000002e-03	4.5322500000000009e-02
-9.8199999999999998e-01	1.5298938000000001e-01	7.1148899999999996e-03	4.5444053333333338e-02
-9.8099999999999998e-01	1.5278158999999999e-01	7.1135499999999997e-03	4.5566736666666670e-02
-9.7999999999999998e-01	1.5255914000000001e-01	7.1117400000000001e-03	4.5690783333333339e-02
-9.7899999999999998e-01	1.5232524000000000e-01	7.1094799999999996e-03	4.5816303333333329e-02
-9.7799999999999998e-01	1.5208378000000000e-01	7.1069499999999999e-03	4.5943329999999998e-02
-9.7699999999999998e-01	1.5183483000000000e-01	7.1042099999999997e-03	4.6071736666666668e-02
-9.7599999999999998e-01	1.5158224000000001e-01	7.1012899999999997e-03	4.6201376666666676e-02
-9.7499999999999998e-01	1.5132528000000001e-01	7.0982600000000003e-03	4.6331963333333337e-02
-9.7399999999999998e-01	1.5106626000000001e-01	7.0951000000000000e-03	4.6463193333333326e-02
-9.7299999999999998e-01	1.5080445000000001e-01	7.0918400000000003e-03	4.6594723333333331e-02
-9.7199999999999998e-01	1.5054136000000001e-01	7.0885799999999997e-03	4.6726216666666660e-02
-9.7099999999999997e-01	1.5027776000000001e-01	7.0852500000000004e-03	4.6857363333333325e-02
-9.6999999999999997e-01	1.5001290000000000e-01	7.0819100000000003e-03	4.6987869999999994e-02
-9.6899999999999997e-01	1.4974756000000000e-01	7.0785099999999997e-03	4.7117519999999996e-02
-9.6799999999999997e-01	1.4948174000000000e-01	7.0750800000000001e-03	4.7246139999999999e-02
-9.6699999999999997e-01	1.4921617000000001e-01	7.0717000000000002e-03	4.7373643333333326e-02
-9.6599999999999997e-01	1.4895085000000000e-01	7.0682799999999997e-03	4.7500003333333339e-02
-9.6499999999999997e-01	1.4868579000000001e-01	7.0649099999999998e-03	4.7625263333333334e-02
-9.6399999999999997e-01	1.4842100999999999e-01	7.0614900000000001e-03	4.7749516666666665e-02
-9.6299999999999997e-01	1.4815648000000001e-01	7.0580800000000004e-03	4.7872949999999997e-02
-9.6199999999999997e-01	1.4789220000000000e-01	7.0547199999999996e-03	4.7995799999999998e-02
-9.6099999999999997e-01	1.4762819999999999e-01	7.0513099999999999e-03	4.8118333333333339e-02
-9.5999999999999996e-01	1.4736518000000001e-01	7.0479799999999997e-03	4.8240856666666665e-02
-9.5899999999999996e-01	1.4710243000000001e-01	7.0446099999999998e-03	4.8363673333333329e-02
-9.5799999999999996e-01	1.4684063999999999e-01	7.0412599999999997e-03	4.8487096666666674e-02
-9.5699999999999996e-01	1.4657911000000001e-01	7.0379700000000002e-03	4.8611380000000003e-02
-9.5599999999999996e-01	1.4631854999999999e-01	7.0346499999999999e-03	4.8736729999999999e-02
-9.5499999999999996e-01	1.4605894999999999e-01	7.0314200000000000e-03	4.8863286666666665e-02
-9.5399999999999996e-01	1.4579961000000000e-01	7.0281299999999996e-03	4.8991109999999997e-02
-9.5299999999999996e-01	1.4554054000000000e-01	7.0248500000000000e-03	4.9120176666666675e-02
-9.5199999999999996e-01	1.4528310000000000e-01	7.0216699999999998e-03	4.9250430000000005e-02
-9.5099999999999996e-01	1.4502592000000000e-01	7.0184499999999999e-03	4.9381713333333334e-02
-9.4999999999999996e-01	1.4476901000000000e-01	7.0152299999999999e-03	4.9513856666666668e-02
-9.4899999999999995e-01	1.4451369000000000e-01	7.0121100000000002e-03	4.9646710000000004e-02
-9.4799999999999995e-01	1.4425863999999999e-01	7.0089499999999999e-03	4.9780096666666662e-02
-9.4699999999999995e-01	1.4400451000000000e-01	7.0058600000000000e-03	4.9913889999999995e-02
-9.4599999999999995e-01	1.4375065000000001e-01	7.0027300000000004e-03	5.0047996666666671e-02
-9.4499999999999995e-01	1.4349836999999999e-01	6.9996399999999997e-03	5.0182396666666663e-02
-9.4399999999999995e-01	1.4324632000000001e-01	6.9966100000000003e-03	5.0317083333333339e-02
-9.4299999999999995e-01	1.4299519999999999e-01	6.9935600000000002e-03	5.0452096666666668e-02
-9.4199999999999995e-01	1.4274497999999999e-01	6.9905899999999997e-03	5.0587490000000006e-02
-9.4099999999999995e-01	1.4249500000000001e-01	6.9875600000000003e-03	5.0723316666666664e-02
-9.3999999999999995e-01	1.4224592000000000e-01	6.9845699999999998e-03	5.0859619999999994e-02
-9.3899999999999995e-01	1.4199771999999999e-01	6.9816499999999998e-03	5.0996403333333329e-02
-9.3799999999999994e-01	1.4175043000000001e-01	6.9787099999999999e-03	5.1133619999999998e-02
-9.3700000000000006e-01	1.4150399999999999e-01	6.9758399999999996e-03	5.1271176666666668e-02
-9.3600000000000005e-01	1.4125782000000001e-01	6.9729299999999996e-03	5.1408946666666670e-02
-9.3500000000000005e-01	1.4101316000000000e-01	6.9700600000000001e-03	5.1546773333333330e-02
-9.3400000000000005e-01	1.4076870000000000e-01	6.9672600000000003e-03	5.1684456666666663e-02
-9.3300000000000005e-01	1.4052512000000000e-01	6.9644199999999998e-03	5.1821819999999998e-02
-9.3200000000000005e-01	1.4028240000000000e-01	6.9616599999999997e-03	5.1958686666666670e-02
-9.3100000000000005e-01	1.4004053000000000e-01	6.9588799999999998e-03	5.2094903333333331e-02
-9.3000000000000005e-01	1.3979889000000001e-01	6.9560999999999998e-03	5.2230380000000000e-02
-9.2900000000000005e-01	1.3955871000000000e-01	6.9534200000000001e-03	5.2365099999999998e-02
-9.2800000000000005e-01	1.3931874999999999e-01	6.9506899999999998e-03	5.2499079999999997e-02
-9.2700000000000005e-01	1.3907961999999999e-01	6.9480399999999999e-03	5.2632473333333339e-02
-9.2600000000000005e-01	1.3884133000000001e-01	6.9453600000000002e-03	5.2765489999999998e-02
-9.2500000000000004e-01	1.3860386000000000e-01	6.9427000000000004e-03	5.2898433333333328e-02
-9.2400000000000004e-01	1.3836657999999999e-01	6.9401100000000002e-03	5.3031660000000001e-02
-9.2300000000000004e-01	1.3813075000000000e-01	6.9375000000000001e-03	5.3165606666666664e-02
-9.2200000000000004e-01	1.3789572999999999e-01	6.9349700000000004e-03	5.3300703333333331e-02
-9.2100000000000004e-01	1.3766090000000000e-01	6.9324000000000000e-03	5.3437376666666668e-02
-9.2000000000000004e-01	1.3742688000000000e-01	6.9298500000000004e-03	5.3576033333333328e-02
-9.1900000000000004e-01	1.3719365000000000e-01	6.9273700000000004e-03	5.3716999999999994e-02
-9.1800000000000004e-01	1.3696182000000001e-01	6.9248900000000004e-03	5.3860496666666667e-02
-9.1700000000000004e-01	1.3673015999999999e-01	6.9224600000000001e-03	5.4006623333333337e-02
-9.1600000000000004e-01	1.3649931000000001e-01	6.9200099999999999e-03	5.4155370000000001e-02
-9.1500000000000004e-01	1.3626862000000001e-01	6.9175499999999997e-03	5.4306576666666662e-02
-9.1400000000000003e-01	1.3603929000000001e-01	6.9151999999999998e-03	5.4459993333333324e-02
-9.1300000000000003e-01	1.3581075000000001e-01	6.9128100000000001e-03	5.4615223333333331e-02
-9.1200000000000003e-01	1.3558238000000000e-01	6.9104800000000001e-03	5.4771830000000001e-02
-9.1100000000000003e-01	1.3535533999999999e-01	6.9081500000000001e-03	5.4929326666666667e-02
-9.1000000000000003e-01	1.3512847000000000e-01	6.9058100000000001e-03	5.5087213333333336e-02
-9.0900000000000003e-01	1.3490294000000000e-01	6.9035700000000004e-03	5.5245023333333330e-02
-9.0800000000000003e-01	1.3467757000000000e-01	6.9012900000000000e-03	5.5402353333333328e-02
-9.0700000000000003e-01	1.3445351000000000e-01	6.8990900000000001e-03	5.5558883333333337e-02
-9.0600000000000003e-01	1.3422961000000000e-01	6.8968500000000004e-03	5.5714383333333332e-02
-9.0500000000000003e-01	1.3400644000000000e-01	6.8946299999999997e-03	5.5868749999999995e-02
-9.0400000000000003e-01	1.3378398999999999e-01	6.8924900000000002e-03	5.6021983333333331e-02
-9.0300000000000002e-01	1.3356282999999999e-01	6.8903300000000001e-03	5.6174193333333323e-02
-9.0200000000000002e-01	1.3334181000000001e-01	6.8882300000000004e-03	5.6325563333333328e-02
-9.0100000000000002e-01	1.3312150000000000e-01	6.8861000000000000e-03	5.6476373333333330e-02
-9.0000000000000002e-01	1.3290188999999999e-01	6.8839900000000004e-03	5.6626946666666671e-02
-8.9900000000000002e-01	1.3268299000000000e-01	6.8819600000000003e-03	5.6777646666666674e-02
-8.9800000000000002e-01	1.3246533999999999e-01	6.8799200000000003e-03	5.6928850000000003e-02
-8.9700000000000002e-01	1.3224779000000000e-01	6.8779300000000000e-03	5.7080933333333334e-02
-8.9600000000000002e-01	1.3203096000000000e-01	6.8759099999999998e-03	5.7234256666666670e-02
-8.9500000000000002e-01	1.3181478999999999e-01	6.8739099999999996e-03	5.7389150000000000e-02
-8.9400000000000002e-01	1.3159929000000001e-01	6.8719799999999998e-03	5.7545896666666672e-02
-8.9300000000000002e-01	1.3138501000000000e-01	6.8700400000000000e-03	5.7704740000000004e-02
-8.9200000000000002e-01	1.3117084000000001e-01	6.8681599999999999e-03	5.7865856666666667e-02
-8.9100000000000001e-01	1.3095733000000001e-01	6.8662500000000000e-03	5.8029373333333335e-02
-8.9000000000000001e-01	1.3074501999999999e-01	6.8643699999999998e-03	5.8195359999999995e-02
-8.8900000000000001e-01	1.3053281000000000e-01	6.8625500000000002e-03	5.8363806666666664e-02
-8.8800000000000001e-01	1.3032177000000000e-01	6.8607199999999998e-03	5.8534676666666674e-02
-8.8700000000000001e-01	1.3011085000000000e-01	6.8589400000000000e-03	5.8707873333333334e-02
-8.8600000000000001e-01	1.2990109000000000e-01	6.8571500000000002e-03	5.8883263333333331e-02
-8.8500000000000001e-01	1.2969194000000001e-01	6.8553800000000003e-03	5.9060709999999995e-02
-8.8400000000000001e-01	1.2948343000000001e-01	6.8536800000000000e-03	5.9240033333333331e-02
-8.8300000000000001e-01	1.2927500000000000e-01	6.8519300000000000e-03	5.9421066666666668e-02
-8.8200000000000001e-01	1.2906769000000001e-01	6.8502700000000003e-03	5.9603676666666661e-02
-8.8100000000000001e-01	1.2886154000000000e-01	6.8485999999999998e-03	5.9787713333333332e-02
-8.8000000000000000e-01	1.2865545000000000e-01	6.8469300000000002e-03	5.9973056666666670e-02
-8.7900000000000000e-01	1.2844994000000001e-01	6.8453200000000002e-03	6.0159629999999999e-02
-8.7800000000000000e-01	1.2824505000000000e-01	6.8436900000000004e-03	6.0347376666666667e-02
-8.7700000000000000e-01	1.2804123000000001e-01	6.8421500000000000e-03	6.0536283333333329e-02
-8.7600000000000000e-01	1.2783802000000000e-01	6.8405699999999998e-03	6.0726373333333333e-02
-8.7500000000000000e-01	1.2763535000000001e-01	6.8390200000000003e-03	6.0917709999999993e-02
-8.7400000000000000e-01	1.2743326999999999e-01	6.8375299999999996e-03	6.1110389999999994e-02
-8.7300000000000000e-01	1.2723174000000001e-01	6.8360100000000000e-03	6.1304549999999992e-02
-8.7200000000000000e-01	1.2703078000000001e-01	6.8345599999999999e-03	6.1500346666666671e-02
-8.7100000000000000e-01	1.2683087000000001e-01	6.8330999999999999e-03	6.1697956666666665e-02
-8.7000000000000000e-01	1.2663099999999999e-01	6.8316300000000000e-03	6.1897506666666664e-02
-8.6899999999999999e-01	1.2643217000000001e-01	6.8302600000000003e-03	6.2099149999999992e-02
-8.6799999999999999e-01	1.2623388999999999e-01	6.8288500000000000e-03	6.2302976666666669e-02
-8.6699999999999999e-01	1.2603613000000000e-01	6.8275100000000002e-03	6.2509016666666667e-02
-8.6599999999999999e-01	1.2583939999999999e-01	6.8261499999999996e-03	6.2717286666666663e-02
-8.6499999999999999e-01	1.2564317999999999e-01	6.8248099999999997e-03	6.2927746666666673e-02
-8.6399999999999999e-01	1.2544696999999999e-01	6.8235199999999996e-03	6.3140323333333331e-02
-8.6299999999999999e-01	1.2525227000000000e-01	6.8222400000000002e-03	6.3354976666666660e-02
-8.6199999999999999e-01	1.2505757000000001e-01	6.8210099999999997e-03	6.3571653333333339e-02
-8.6099999999999999e-01	1.2486387000000000e-01	6.8197500000000003e-03	6.3790360000000004e-02
-8.5999999999999999e-01	1.2467064999999999e-01	6.8185199999999998e-03	6.4011170000000006e-02
-8.5899999999999999e-01	1.2447790000000000e-01	6.8173499999999998e-03	6.4234253333333338e-02
-8.5799999999999998e-01	1.2428566000000001e-01	6.8161500000000000e-03	6.4459856666666662e-02
-8.5699999999999998e-01	1.2409435000000001e-01	6.8150399999999996e-03	6.4688330000000002e-02
-8.5599999999999998e-01	1.2390354000000001e-01	6.8138900000000004e-03	6.4920080000000005e-02
-8.5499999999999998e-01	1.2371316000000000e-01	6.8128099999999999e-03	6.5155609999999989e-02
-8.5399999999999998e-01	1.2352375000000000e-01	6.8117100000000003e-03	6.5395429999999991e-02
-8.5299999999999998e-01	1.2333477000000000e-01	6.8106199999999999e-03	6.5640083333333335e-02
-8.5199999999999998e-01	1.2314624000000000e-01	6.8095999999999999e-03	6.5890093333333330e-02
-8.5099999999999998e-01	1.2295862000000000e-01	6.8085699999999999e-03	6.6145959999999990e-02
-8.4999999999999998e-01	1.2277143000000000e-01	6.8075999999999996e-03	6.6408120000000001e-02
-8.4899999999999998e-01	1.2258467000000001e-01	6.8066000000000003e-03	6.6676933333333341e-02
-8.4799999999999998e-01	1.2239881000000000e-01	6.8056200000000001e-03	6.6952689999999995e-02
-8.4699999999999998e-01	1.2221335999999999e-01	6.8047200000000002e-03	6.7235590000000012e-02
-8.4599999999999997e-01	1.2202833000000000e-01	6.8037799999999997e-03	6.7525746666666664e-02
-8.4499999999999997e-01	1.2184417000000000e-01	6.8029199999999996e-03	6.7823206666666677e-02
-8.4399999999999997e-01	1.2166040000000000e-01	6.8020199999999998e-03	6.8127926666666658e-02
-8.4299999999999997e-01	1.2147750000000000e-01	6.8011599999999997e-03	6.8439810000000004e-02
-8.4199999999999997e-01	1.2129497000000000e-01	6.8003600000000001e-03	6.8758733333333336e-02
-8.4099999999999997e-01	1.2111329000000000e-01	6.7995499999999997e-03	6.9084530000000005e-02
-8.3999999999999997e-01	1.2093197000000000e-01	6.7987899999999999e-03	6.9417033333333322e-02
-8.3899999999999997e-01	1.2075103000000000e-01	6.7980000000000002e-03	6.9756120000000005e-02
-8.3799999999999997e-01	1.2057089999999999e-01	6.7972400000000004e-03	7.0101696666666657e-02
-8.3699999999999997e-01	1.2039115000000000e-01	6.7965500000000002e-03	7.0453753333333341e-02
-8.3599999999999997e-01	1.2021218000000000e-01	6.7958400000000000e-03	7.0812390000000003e-02
-8.3499999999999996e-01	1.2003401000000000e-01	6.7952000000000004e-03	7.1177823333333334e-02
-8.3399999999999996e-01	1.1985616000000000e-01	6.7945300000000000e-03	7.1550409999999995e-02
-8.3299999999999996e-01	1.1967869000000000e-01	6.7938699999999996e-03	7.1930679999999997e-02
-8.3199999999999996e-01	1.1950197000000000e-01	6.7933000000000004e-03	7.2319346666666673e-02
-8.3099999999999996e-01	1.1932559000000000e-01	6.7926799999999997e-03	7.2717279999999995e-02
-8.2999999999999996e-01	1.1914992000000001e-01	6.7921400000000003e-03	7.3125526666666663e-02
-8.2899999999999996e-01	1.1897503000000000e-01	6.7915900000000001e-03	7.3545286666666668e-02
-8.2799999999999996e-01	1.1880042000000000e-01	6.7910399999999999e-03	7.3977856666666675e-02
-8.2699999999999996e-01	1.1862657000000000e-01	6.7905700000000001e-03	7.4424649999999995e-02
-8.2599999999999996e-01	1.1845341000000000e-01	6.7900900000000004e-03	7.4887099999999998e-02
-8.2499999999999996e-01	1.1828058000000000e-01	6.7896600000000003e-03	7.5366639999999999e-02
-8.2399999999999995e-01	1.1810801000000000e-01	6.7891999999999996e-03	7.5864670000000009e-02
-8.2299999999999995e-01	1.1793655000000000e-01	6.7887800000000003e-03	7.6382503333333338e-02
-8.2199999999999995e-01	1.1776536999999999e-01	6.7884199999999999e-03	7.6921343333333336e-02
-8.2099999999999995e-01	1.1759447000000001e-01	6.7880199999999996e-03	7.7482270000000006e-02
-8.1999999999999995e-01	1.1742465000000001e-01	6.7877199999999997e-03	7.8066253333333335e-02
-8.1899999999999995e-01	1.1725507000000000e-01	6.7873800000000000e-03	7.8674126666666663e-02
-8.1799999999999995e-01	1.1708573999999999e-01	6.7870400000000003e-03	7.9306639999999998e-02
-8.1699999999999995e-01	1.1691751000000000e-01	6.7868099999999999e-03	7.9964469999999996e-02
-8.1599999999999995e-01	1.1674949000000000e-01	6.7865299999999998e-03	8.0648203333333335e-02
-8.1499999999999995e-01	1.1658208000000000e-01	6.7863300000000001e-03	8.1358406666666674e-02
-8.1399999999999995e-01	1.1641534000000001e-01	6.7860999999999998e-03	8.2095606666666668e-02
-8.1299999999999994e-01	1.1624879000000000e-01	6.7859399999999999e-03	8.2860273333333331e-02
-8.1200000000000006e-01	1.1608327000000000e-01	6.7857700000000000e-03	8.3652839999999992e-02
-8.1100000000000005e-01	1.1591796000000000e-01	6.7856100000000001e-03	8.4473636666666671e-02
-8.1000000000000005e-01	1.1575322000000000e-01	6.7855199999999997e-03	8.5322916666666651e-02
-8.0900000000000005e-01	1.1558870000000000e-01	6.7853899999999997e-03	8.6200753333333338e-02
-8.0800000000000005e-01	1.1542511000000000e-01	6.7853599999999998e-03	8.7107076666666672e-02
-8.0700000000000005e-01	1.1526214999999999e-01	6.7853000000000002e-03	8.8041566666666682e-02
-8.0600000000000005e-01	1.1509935000000000e-01	6.7852499999999996e-03	8.9003659999999998e-02
-8.0500000000000005e-01	1.1493708000000000e-01	6.7852800000000003e-03	8.9992546666666673e-02
-8.0400000000000005e-01	1.1477540999999999e-01	6.7852700000000004e-03	9.1007130000000006e-02
-8.0300000000000005e-01	1.1461460000000000e-01	6.7853699999999998e-03	9.2046073333333325e-02
-8.0200000000000005e-01	1.1445400999999999e-01	6.7854200000000003e-03	9.3107753333333335e-02
-8.0100000000000005e-01	1.1429391999999999e-01	6.7854899999999999e-03	9.4190376666666673e-02
-8.0000000000000004e-01	1.1413431000000000e-01	6.7856399999999999e-03	9.5291959999999995e-02
-7.9900000000000004e-01	1.1397525000000000e-01	6.7857600000000001e-03	9.6410393333333330e-02
-7.9800000000000004e-01	1.1381665000000001e-01	6.7859599999999997e-03	9.7543480000000002e-02
-7.9700000000000004e-01	1.1365858000000000e-01	6.7861299999999996e-03	9.8688976666666650e-02
-7.9600000000000004e-01	1.1350101999999999e-01	6.7863200000000002e-03	9.9844653333333325e-02
-7.9500000000000004e-01	1.1334391000000001e-01	6.7865900000000003e-03	1.0100830333333333e-01
-7.9400000000000004e-01	1.1318726000000000e-01	6.7868299999999998e-03	1.0217780999999999e-01
-7.9300000000000004e-01	1.1303145000000001e-01	6.7871700000000004e-03	1.0335115666666667e-01
-7.9200000000000004e-01	1.1287572000000000e-01	6.7874500000000004e-03	1.0452642666666667e-01
-7.9100000000000004e-01	1.1272078000000001e-01	6.7878299999999999e-03	1.0570190666666666e-01
-7.9000000000000004e-01	1.1256631000000000e-01	6.7881800000000004e-03	1.0687599999999998e-01
-7.8900000000000003e-01	1.1241229000000000e-01	6.7885500000000000e-03	1.0804731666666667e-01
-7.8800000000000003e-01	1.1225863000000000e-01	6.7889999999999999e-03	1.0921469000000000e-01
-7.8700000000000003e-01	1.1210542000000000e-01	6.7894200000000000e-03	1.1037711000000000e-01
-7.8600000000000003e-01	1.1195300000000000e-01	6.7899299999999996e-03	1.1153379666666667e-01
-7.8500000000000003e-01	1.1180096000000000e-01	6.7904100000000002e-03	1.1268414666666667e-01
-7.8400000000000003e-01	1.1164926000000000e-01	6.7908999999999999e-03	1.1382773000000000e-01
-7.8300000000000003e-01	1.1149797000000000e-01	6.7914799999999999e-03	1.1496426666666666e-01
-7.8200000000000003e-01	1.1134744000000001e-01	6.7920400000000001e-03	1.1609361000000000e-01
-7.8100000000000003e-01	1.1119726000000001e-01	6.7926699999999998e-03	1.1721569666666666e-01
-7.8000000000000003e-01	1.1104739000000000e-01	6.7932699999999997e-03	1.1833052333333334e-01
-7.7900000000000003e-01	1.1089824000000000e-01	6.7939100000000002e-03	1.1943815333333334e-01
-7.7800000000000002e-01	1.1074947000000000e-01	6.7946200000000003e-03	1.2053862999999998e-01
-7.7700000000000002e-01	1.1060133000000000e-01	6.7953099999999997e-03	1.2163201999999999e-01
-7.7600000000000002e-01	1.1045354000000000e-01	6.7960800000000003e-03	1.2271837666666667e-01
-7.7500000000000002e-01	1.1030602000000000e-01	6.7968200000000003e-03	1.2379773333333333e-01
-7.7400000000000002e-01	1.1015919000000000e-01	6.7975900000000001e-03	1.2487010666666666e-01
-7.7300000000000002e-01	1.1001265000000000e-01	6.7984400000000002e-03	1.2593549333333331e-01
-7.7200000000000002e-01	1.0986674000000000e-01	6.7992599999999997e-03	1.2699387333333334e-01
-7.7100000000000002e-01	1.0972142999999999e-01	6.8001700000000003e-03	1.2804518333333334e-01
-7.7000000000000002e-01	1.0957641000000000e-01	6.8010500000000003e-03	1.2908934666666669e-01
-7.6900000000000002e-01	1.0943169000000000e-01	6.8020099999999998e-03	1.3012624666666667e-01
-7.6800000000000002e-01	1.0928751000000000e-01	6.8029400000000004e-03	1.3115573999999999e-01
-7.6700000000000002e-01	1.0914392000000001e-01	6.8039099999999998e-03	1.3217765666666667e-01
-7.6600000000000001e-01	1.0900087999999999e-01	6.8049599999999997e-03	1.3319179666666667e-01
-7.6500000000000001e-01	1.0885808000000000e-01	6.8059799999999997e-03	1.3419792000000000e-01
-7.6400000000000001e-01	1.0871588000000000e-01	6.8070900000000000e-03	1.3519582333333335e-01
-7.6300000000000001e-01	1.0857413000000000e-01	6.8081699999999997e-03	1.3618528999999999e-01
-7.6200000000000001e-01	1.0843269000000000e-01	6.8092700000000001e-03	1.3716611000000001e-01
-7.6100000000000001e-01	1.0829167000000001e-01	6.8104600000000000e-03	1.3813813333333336e-01
-7.6000000000000001e-01	1.0815122000000001e-01	6.8116299999999999e-03	1.3910122666666666e-01
-7.5900000000000001e-01	1.0801127000000001e-01	6.8128800000000003e-03	1.4005532333333334e-01
-7.5800000000000001e-01	1.0787177000000001e-01	6.8141100000000000e-03	1.4100043666666665e-01
-7.5700000000000001e-01	1.0773249000000000e-01	6.8153600000000003e-03	1.4193663000000001e-01
-7.5600000000000001e-01	1.0759394999999999e-01	6.8167000000000002e-03	1.4286411333333335e-01
-7.5500000000000000e-01	1.0745557999999999e-01	6.8180100000000002e-03	1.4378315999999999e-01
-7.5400000000000000e-01	1.0731760999999999e-01	6.8193999999999998e-03	1.4469417666666665e-01
-7.5300000000000000e-01	1.0718046000000001e-01	6.8207900000000002e-03	1.4559766666666665e-01
-7.5200000000000000e-01	1.0704337999999999e-01	6.8222400000000002e-03	1.4649424666666666e-01
-7.5100000000000000e-01	1.0690674999999999e-01	6.8236700000000004e-03	1.4738457333333335e-01
-7.5000000000000000e-01	1.0677085000000000e-01	6.8251400000000004e-03	1.4826939000000003e-01
-7.4900000000000000e-01	1.0663499999999999e-01	6.8266799999999999e-03	1.4914941666666667e-01
-7.4800000000000000e-01	1.0649992000000000e-01	6.8282100000000004e-03	1.5002534666666667e-01
-7.4700000000000000e-01	1.0636511999999999e-01	6.8298200000000003e-03	1.5089783999999998e-01
-7.4600000000000000e-01	1.0623078000000000e-01	6.8313999999999996e-03	1.5176740666666666e-01
-7.4500000000000000e-01	1.0609670000000000e-01	6.8330099999999996e-03	1.5263448000000002e-01
-7.4399999999999999e-01	1.0596334000000000e-01	6.8347199999999999e-03	1.5349936000000000e-01
-7.4299999999999999e-01	1.0583006000000000e-01	6.8363900000000003e-03	1.5436216333333333e-01
-7.4199999999999999e-01	1.0569731000000000e-01	6.8381500000000003e-03	1.5522291333333332e-01
-7.4099999999999999e-01	1.0556525999999999e-01	6.8399000000000003e-03	1.5608147333333333e-01
-7.3999999999999999e-01	1.0543319000000000e-01	6.8416600000000003e-03	1.5693758999999999e-01
-7.3899999999999999e-01	1.0530167999999999e-01	6.8435199999999996e-03	1.5779095000000001e-01
-7.3799999999999999e-01	1.0517079000000000e-01	6.8453600000000000e-03	1.5864113333333332e-01
-7.3699999999999999e-01	1.0504019000000001e-01	6.8472799999999999e-03	1.5948768999999999e-01
-7.3599999999999999e-01	1.0490985000000000e-01	6.8491699999999999e-03	1.6033013333333332e-01
-7.3499999999999999e-01	1.0478002000000000e-01	6.8511600000000002e-03	1.6116802333333333e-01
-7.3399999999999999e-01	1.0465076000000000e-01	6.8531199999999999e-03	1.6200091333333333e-01
-7.3299999999999998e-01	1.0452171000000000e-01	6.8551200000000001e-03	1.6282843000000002e-01
-7.3199999999999998e-01	1.0439327000000000e-01	6.8571999999999999e-03	1.6365029333333334e-01
-7.3099999999999998e-01	1.0426489999999999e-01	6.8592499999999999e-03	1.6446632666666666e-01
-7.2999999999999998e-01	1.0413712000000000e-01	6.8614000000000001e-03	1.6527646666666665e-01
-7.2899999999999998e-01	1.0400980000000000e-01	6.8635299999999996e-03	1.6608077000000002e-01
-7.2799999999999998e-01	1.0388298000000000e-01	6.8656899999999998e-03	1.6687943000000002e-01
-7.2699999999999998e-01	1.0375624999999999e-01	6.8679300000000004e-03	1.6767275333333331e-01
-7.2599999999999998e-01	1.0363029000000000e-01	6.8701600000000002e-03	1.6846114000000001e-01
-7.2499999999999998e-01	1.0350445000000000e-01	6.8724700000000003e-03	1.6924506666666669e-01
-7.2399999999999998e-01	1.0337910000000000e-01	6.8747599999999997e-03	1.7002503999999999e-01
-7.2299999999999998e-01	1.0325412000000000e-01	6.8771400000000003e-03	1.7080159333333333e-01
-7.2199999999999998e-01	1.0312927000000000e-01	6.8794800000000003e-03	1.7157521666666664e-01
-7.2099999999999997e-01	1.0300505000000000e-01	6.8818700000000000e-03	1.7234636333333331e-01
-7.1999999999999997e-01	1.0288124999999999e-01	6.8843500000000000e-03	1.7311537333333335e-01
-7.1899999999999997e-01	1.0275774999999999e-01	6.8868100000000002e-03	1.7388248333333331e-01
-7.1799999999999997e-01	1.0263490000000000e-01	6.8893599999999998e-03	1.7464779999999999e-01
-7.1699999999999997e-01	1.0251212000000000e-01	6.8918800000000004e-03	1.7541129000000000e-01
-7.1599999999999997e-01	1.0238973000000000e-01	6.8944399999999999e-03	1.7617281333333334e-01
-7.1499999999999997e-01	1.0226783000000000e-01	6.8970899999999998e-03	1.7693214666666668e-01
-7.1399999999999997e-01	1.0214630000000000e-01	6.8997199999999998e-03	1.7768896000000001e-01
-7.1299999999999997e-01	1.0202506000000000e-01	6.9024300000000002e-03	1.7844290333333335e-01
-7.1199999999999997e-01	1.0190428000000000e-01	6.9051299999999998e-03	1.7919364666666668e-01
-7.1099999999999997e-01	1.0178383000000001e-01	6.9079199999999997e-03	1.7994087666666667e-01
-7.0999999999999996e-01	1.0166389000000001e-01	6.9106899999999997e-03	1.8068437999999998e-01
-7.0899999999999996e-01	1.0154420000000000e-01	6.9134900000000004e-03	1.8142402999999999e-01
-7.0799999999999996e-01	1.0142474000000000e-01	6.9163799999999998e-03	1.8215982000000000e-01
-7.0699999999999996e-01	1.0130599999999999e-01	6.9192600000000000e-03	1.8289188666666667e-01
-7.0599999999999996e-01	1.0118729000000000e-01	6.9222199999999998e-03	1.8362043666666664e-01
-7.0499999999999996e-01	1.0106922000000000e-01	6.9251699999999996e-03	1.8434585000000001e-01
-7.0399999999999996e-01	1.0095134000000000e-01	6.9281500000000001e-03	1.8506851999999999e-01
-7.0299999999999996e-01	1.0083387000000001e-01	6.9312200000000001e-03	1.8578895333333334e-01
-7.0199999999999996e-01	1.0071658999999999e-01	6.9342700000000002e-03	1.8650762333333334e-01
-7.0099999999999996e-01	1.0059994000000000e-01	6.9374199999999997e-03	1.8722503333333332e-01
-6.9999999999999996e-01	1.0048346000000000e-01	6.9405400000000003e-03	1.8794158000000002e-01
-6.9899999999999995e-01	1.0036758000000000e-01	6.9437700000000002e-03	1.8865765000000001e-01
-6.9799999999999995e-01	1.0025183999999999e-01	6.9469600000000003e-03	1.8937345333333333e-01
-6.9699999999999995e-01	1.0013646000000000e-01	6.9501900000000002e-03	1.9008915333333332e-01
-6.9599999999999995e-01	1.0002134000000000e-01	6.9535200000000004e-03	1.9080476999999998e-01
-6.9499999999999995e-01	9.9906800000000004e-02	6.9568299999999998e-03	1.9152021333333336e-01
-6.9399999999999995e-01	9.9792409999999998e-02	6.9602300000000004e-03	1.9223531999999999e-01
-6.9299999999999995e-01	9.9678500000000003e-02	6.9636100000000003e-03	1.9294983666666665e-01
-6.9199999999999995e-01	9.9564890000000003e-02	6.9670299999999999e-03	1.9366345666666665e-01
-6.9099999999999995e-01	9.9451789999999998e-02	6.9705599999999998e-03	1.9437586666666665e-01
-6.8999999999999995e-01	9.9338739999999995e-02	6.9740499999999999e-03	1.9508672666666668e-01
-6.8899999999999995e-01	9.9226330000000001e-02	6.9776500000000002e-03	1.9579572666666667e-01
-6.8799999999999994e-01	9.9113950000000006e-02	6.9812099999999998e-03	1.9650254000000000e-01
-6.8700000000000006e-01	9.9002030000000005e-02	6.9848799999999997e-03	1.9720693000000000e-01
-6.8600000000000005e-01	9.8890569999999997e-02	6.9885299999999997e-03	1.9790865000000002e-01
-6.8500000000000005e-01	9.8779249999999999e-02	6.9922200000000004e-03	1.9860749666666666e-01
-6.8400000000000005e-01	9.8668430000000001e-02	6.9960100000000004e-03	1.9930335333333335e-01
-6.8300000000000005e-01	9.8557960000000000e-02	6.9997699999999998e-03	1.9999610000000001e-01
-6.8200000000000005e-01	9.8447580000000007e-02	7.0036300000000003e-03	2.0068571666666668e-01
-6.8100000000000005e-01	9.8337679999999997e-02	7.0074700000000000e-03	2.0137221000000002e-01
-6.8000000000000005e-01	9.8228300000000004e-02	7.0113600000000003e-03	2.0205564666666667e-01
-6.7900000000000005e-01	9.8119049999999999e-02	7.0153500000000001e-03	2.0273613999999998e-01
-6.7800000000000005e-01	9.8010089999999994e-02	7.0193100000000000e-03	2.0341383333333332e-01
-6.7700000000000005e-01	9.7901459999999996e-02	7.0233700000000001e-03	2.0408890999999998e-01
-6.7600000000000005e-01	9.7793160000000004e-02	7.0274100000000004e-03	2.0476153000000000e-01
-6.7500000000000004e-01	9.7685170000000002e-02	7.0315400000000002e-03	2.0543189666666670e-01
-6.7400000000000004e-01	9.7577620000000004e-02	7.0356699999999999e-03	2.0610017000000000e-01
-6.7300000000000004e-01	9.7470360000000006e-02	7.0398300000000004e-03	2.0676649000000000e-01
-6.7200000000000004e-01	9.7363290000000005e-02	7.0440900000000002e-03	2.0743100000000000e-01
-6.7100000000000004e-01	9.7256690000000007e-02	7.0483400000000002e-03	2.0809379333333333e-01
-6.7000000000000004e-01	9.7150329999999993e-02	7.0526800000000004e-03	2.0875500666666666e-01
-6.6900000000000004e-01	9.7044149999999996e-02	7.0569999999999999e-03	2.0941472999999999e-01
-6.6800000000000004e-01	9.6938380000000005e-02	7.0614199999999997e-03	2.1007314333333335e-01
-6.6700000000000004e-01	9.6832950000000001e-02	7.0658199999999996e-03	2.1073041333333331e-01
-6.6600000000000004e-01	9.6727930000000004e-02	7.0702700000000000e-03	2.1138676999999997e-01
-6.6500000000000004e-01	9.6623080000000000e-02	7.0748100000000000e-03	2.1204249999999999e-01
-6.6400000000000003e-01	9.6518540000000000e-02	7.0793399999999999e-03	2.1269791333333332e-01
-6.6300000000000003e-01	9.6414340000000001e-02	7.0839600000000003e-03	2.1335337333333335e-01
-6.6200000000000003e-01	9.6310499999999993e-02	7.0885699999999998e-03	2.1400920999999998e-01
-6.6100000000000003e-01	9.6206910000000007e-02	7.0932100000000000e-03	2.1466576333333331e-01
-6.6000000000000003e-01	9.6103629999999995e-02	7.0979600000000004e-03	2.1532332000000001e-01
-6.5900000000000003e-01	9.6000580000000002e-02	7.1026700000000002e-03	2.1598207333333333e-01
-6.5800000000000003e-01	9.5897730000000000e-02	7.1074900000000002e-03	2.1664212000000002e-01
-6.5700000000000003e-01	9.5795439999999996e-02	7.1122900000000003e-03	2.1730342666666669e-01
-6.5600000000000003e-01	9.5693329999999993e-02	7.1171899999999998e-03	2.1796582000000000e-01
-6.5500000000000003e-01	9.5591389999999998e-02	7.1220500000000004e-03	2.1862895666666668e-01
-6.5400000000000003e-01	9.5489870000000004e-02	7.1269599999999999e-03	2.1929238666666664e-01
-6.5300000000000002e-01	9.5388479999999998e-02	7.1319499999999997e-03	2.1995553333333331e-01
-6.5200000000000002e-01	9.5287579999999997e-02	7.1369299999999997e-03	2.2061772333333332e-01
-6.5100000000000002e-01	9.5186969999999996e-02	7.1420099999999999e-03	2.2127823999999996e-01
-6.5000000000000002e-01	9.5086459999999998e-02	7.1470400000000003e-03	2.2193635333333331e-01
-6.4900000000000002e-01	9.4986399999999999e-02	7.1521800000000002e-03	2.2259143666666667e-01
-6.4800000000000002e-01	9.4886570000000003e-02	7.1572900000000002e-03	2.2324290999999999e-01
-6.4700000000000002e-01	9.4786990000000002e-02	7.1624200000000001e-03	2.2389038666666669e-01
-6.4600000000000002e-01	9.4687620000000000e-02	7.1676500000000002e-03	2.2453366666666666e-01
-6.4500000000000002e-01	9.4588549999999993e-02	7.1728499999999997e-03	2.2517272666666666e-01
-6.4400000000000002e-01	9.4489930000000000e-02	7.1781500000000003e-03	2.2580780999999997e-01
-6.4300000000000002e-01	9.4391480000000000e-02	7.1834100000000003e-03	2.2643927000000000e-01
-6.4200000000000002e-01	9.4293290000000002e-02	7.1887000000000001e-03	2.2706767333333333e-01
-6.4100000000000001e-01	9.4195230000000005e-02	7.1940900000000002e-03	2.2769370333333336e-01
-6.4000000000000001e-01	9.4097580000000000e-02	7.1994499999999996e-03	2.2831806666666668e-01
-6.3900000000000001e-01	9.4000290000000000e-02	7.2049100000000001e-03	2.2894153666666670e-01
-6.3800000000000001e-01	9.3903109999999998e-02	7.2103300000000000e-03	2.2956480666666668e-01
-6.3700000000000001e-01	9.3806269999999997e-02	7.2158600000000002e-03	2.3018853333333333e-01
-6.3600000000000001e-01	9.3709509999999996e-02	7.2213499999999996e-03	2.3081324000000000e-01
-6.3500000000000001e-01	9.3613219999999997e-02	7.2268899999999997e-03	2.3143933666666669e-01
-6.3400000000000001e-01	9.3517230000000007e-02	7.2325400000000000e-03	2.3206707333333332e-01
-6.3300000000000001e-01	9.3421359999999995e-02	7.2381499999999996e-03	2.3269649666666670e-01
-6.3200000000000001e-01	9.3325829999999999e-02	7.2438800000000003e-03	2.3332757333333332e-01
-6.3100000000000001e-01	9.3230460000000001e-02	7.2495700000000003e-03	2.3396005000000000e-01
-6.3000000000000000e-01	9.3135410000000002e-02	7.2553799999999996e-03	2.3459358666666666e-01
-6.2900000000000000e-01	9.3040659999999997e-02	7.2611700000000000e-03	2.3522772000000000e-01
-6.2800000000000000e-01	9.2946109999999998e-02	7.2670000000000000e-03	2.3586194000000002e-01
-6.2700000000000000e-01	9.2851660000000003e-02	7.2729400000000003e-03	2.3649571000000000e-01
-6.2600000000000000e-01	9.2757619999999999e-02	7.2788599999999998e-03	2.3712849000000000e-01
-6.2500000000000000e-01	9.2663809999999999e-02	7.2849000000000004e-03	2.3775981000000002e-01
-6.2400000000000000e-01	9.2570299999999994e-02	7.2909200000000002e-03	2.3838925000000000e-01
-6.2300000000000000e-01	9.2476980000000000e-02	7.2970500000000002e-03	2.3901653333333331e-01
-6.2200000000000000e-01	9.2383850000000003e-02	7.3031600000000004e-03	2.3964146333333333e-01
-6.2100000000000000e-01	9.2291040000000005e-02	7.3093200000000002e-03	2.4026404333333332e-01
-6.2000000000000000e-01	9.2198299999999997e-02	7.3155900000000003e-03	2.4088440000000000e-01
-6.1899999999999999e-01	9.2105930000000003e-02	7.3218600000000003e-03	2.4150279999999999e-01
-6.1799999999999999e-01	9.2013760000000000e-02	7.3282299999999998e-03	2.4211966333333335e-01
-6.1699999999999999e-01	9.1921909999999996e-02	7.3346000000000001e-03	2.4273550333333330e-01
-6.1599999999999999e-01	9.1830229999999999e-02	7.3410799999999998e-03	2.4335094666666668e-01
-6.1499999999999999e-01	9.1738840000000002e-02	7.3475399999999996e-03	2.4396664000000001e-01
-6.1399999999999999e-01	9.1647500000000007e-02	7.3540500000000000e-03	2.4458325000000003e-01
-6.1299999999999999e-01	9.1556499999999999e-02	7.3606799999999997e-03	2.4520143333333330e-01
-6.1199999999999999e-01	9.1465740000000004e-02	7.3673000000000002e-03	2.4582170333333334e-01
-6.1099999999999999e-01	9.1375209999999998e-02	7.3740400000000001e-03	2.4644449666666665e-01
-6.0999999999999999e-01	9.1284790000000005e-02	7.3807600000000001e-03	2.4707005333333334e-01
-6.0899999999999999e-01	9.1194739999999996e-02	7.3876000000000002e-03	2.4769844333333332e-01
-6.0799999999999998e-01	9.1104920000000006e-02	7.3944299999999996e-03	2.4832949333333335e-01
-6.0699999999999998e-01	9.1015109999999996e-02	7.4013100000000004e-03	2.4896284999999999e-01
-6.0599999999999998e-01	9.0925660000000005e-02	7.4083100000000004e-03	2.4959796666666667e-01
-6.0499999999999998e-01	9.0836379999999994e-02	7.4152999999999997e-03	2.5023408999999996e-01
-6.0399999999999998e-01	9.0747389999999997e-02	7.4224000000000000e-03	2.5087039999999999e-01
-6.0299999999999998e-01	9.0658520000000006e-02	7.4295000000000003e-03	2.5150597000000002e-01
-6.0199999999999998e-01	9.0569940000000002e-02	7.4366500000000004e-03	2.5213989999999997e-01
-6.0099999999999998e-01	9.0481549999999994e-02	7.4439199999999997e-03	2.5277136333333333e-01
-5.9999999999999998e-01	9.0393280000000006e-02	7.4511700000000000e-03	2.5339961333333333e-01
-5.9899999999999998e-01	9.0305280000000002e-02	7.4585500000000004e-03	2.5402415000000000e-01
-5.9799999999999998e-01	9.0217420000000006e-02	7.4659100000000001e-03	2.5464461333333338e-01
-5.9699999999999998e-01	9.0129879999999996e-02	7.4733999999999998e-03	2.5526093333333333e-01
-5.9599999999999997e-01	9.0042399999999995e-02	7.4808699999999997e-03	2.5587321333333329e-01
-5.9499999999999997e-01	8.9955240000000006e-02	7.4884000000000001e-03	2.5648182333333330e-01
-5.9399999999999997e-01	8.9868229999999993e-02	7.4960499999999998e-03	2.5708728333333336e-01
-5.9299999999999997e-01	8.9781349999999996e-02	7.5036900000000004e-03	2.5769018999999999e-01
-5.9199999999999997e-01	8.9694819999999995e-02	7.5114600000000002e-03	2.5829131000000000e-01
-5.9099999999999997e-01	8.9608300000000002e-02	7.5192100000000001e-03	2.5889132666666664e-01
-5.8999999999999997e-01	8.9521970000000006e-02	7.5270800000000002e-03	2.5949099000000003e-01
-5.8899999999999997e-01	8.9436030000000000e-02	7.5349500000000003e-03	2.6009091333333334e-01
-5.8799999999999997e-01	8.9350159999999998e-02	7.5428700000000001e-03	2.6069167999999998e-01
-5.8699999999999997e-01	8.9264430000000006e-02	7.5509100000000001e-03	2.6129376666666665e-01
-5.8599999999999997e-01	8.9178809999999997e-02	7.5589400000000001e-03	2.6189750333333328e-01
-5.8499999999999996e-01	8.9093510000000001e-02	7.5671100000000002e-03	2.6250320666666666e-01
-5.8399999999999996e-01	8.9008309999999993e-02	7.5752500000000004e-03	2.6311100666666665e-01
-5.8299999999999996e-01	8.8923379999999996e-02	7.5835299999999998e-03	2.6372102333333330e-01
-5.8199999999999996e-01	8.8838500000000001e-02	7.5917900000000002e-03	2.6433321666666670e-01
-5.8099999999999996e-01	8.8753960000000007e-02	7.6001200000000001e-03	2.6494754666666670e-01
-5.7999999999999996e-01	8.8669419999999999e-02	7.6085700000000003e-03	2.6556384999999999e-01
-5.7899999999999996e-01	8.8585100000000000e-02	7.6169999999999996e-03	2.6618191666666668e-01
-5.7799999999999996e-01	8.8500940000000000e-02	7.6255699999999999e-03	2.6680147999999998e-01
-5.7699999999999996e-01	8.8417060000000006e-02	7.6341300000000003e-03	2.6742221999999999e-01
-5.7599999999999996e-01	8.8333200000000001e-02	7.6428199999999998e-03	2.6804382333333332e-01
-5.7499999999999996e-01	8.8249560000000005e-02	7.6514900000000004e-03	2.6866590666666662e-01
-5.7399999999999995e-01	8.8166129999999995e-02	7.6602299999999996e-03	2.6928812666666663e-01
-5.7299999999999995e-01	8.8082759999999996e-02	7.6690899999999999e-03	2.6991014333333335e-01
-5.7199999999999995e-01	8.7999560000000004e-02	7.6779500000000002e-03	2.7053158333333333e-01
-5.7099999999999995e-01	8.7916599999999998e-02	7.6869399999999997e-03	2.7115215999999998e-01
-5.6999999999999995e-01	8.7833759999999997e-02	7.6959100000000003e-03	2.7177153666666665e-01
-5.6899999999999995e-01	8.7751099999999999e-02	7.7050299999999999e-03	2.7238949000000001e-01
-5.6799999999999995e-01	8.7668520000000000e-02	7.7141199999999997e-03	2.7300580333333335e-01
-5.6699999999999995e-01	8.7586100000000000e-02	7.7233600000000003e-03	2.7362040666666665e-01
-5.6599999999999995e-01	8.7503700000000004e-02	7.7325700000000002e-03	2.7423324666666665e-01
-5.6499999999999995e-01	8.7421719999999994e-02	7.7418599999999997e-03	2.7484446333333334e-01
-5.6399999999999995e-01	8.7339719999999996e-02	7.7512800000000001e-03	2.7545428000000000e-01
-5.6299999999999994e-01	8.7257890000000005e-02	7.7606899999999998e-03	2.7606299000000001e-01
-5.6200000000000006e-01	8.7176190000000001e-02	7.7702400000000003e-03	2.7667105333333336e-01
-5.6100000000000005e-01	8.7094619999999998e-02	7.7797700000000001e-03	2.7727889999999999e-01
-5.6000000000000005e-01	8.7013149999999997e-02	7.7894399999999999e-03	2.7788705333333336e-01
-5.5900000000000005e-01	8.6932040000000002e-02	7.7991199999999997e-03	2.7849598666666669e-01
-5.5800000000000005e-01	8.6850890000000000e-02	7.8088400000000001e-03	2.7910613333333334e-01
-5.5700000000000005e-01	8.6769769999999996e-02	7.8186999999999996e-03	2.7971786666666665e-01
-5.5600000000000005e-01	8.6688849999999998e-02	7.8285600000000000e-03	2.8033140666666667e-01
-5.5500000000000005e-01	8.6608110000000002e-02	7.8385599999999996e-03	2.8094687666666668e-01
-5.5400000000000005e-01	8.6527519999999997e-02	7.8485499999999993e-03	2.8156419999999999e-01
-5.5300000000000005e-01	8.6446969999999998e-02	7.8586699999999999e-03	2.8218320333333330e-01
-5.5200000000000005e-01	8.6366620000000005e-02	7.8687900000000005e-03	2.8280348666666666e-01
-5.5100000000000005e-01	8.6286360000000006e-02	7.8789800000000007e-03	2.8342456333333332e-01
-5.5000000000000004e-01	8.6206140000000001e-02	7.8893100000000001e-03	2.8404586333333337e-01
-5.4900000000000004e-01	8.6126069999999999e-02	7.8996199999999996e-03	2.8466668333333334e-01
-5.4800000000000004e-01	8.6046200000000003e-02	7.9100899999999998e-03	2.8528640000000000e-01
-5.4700000000000004e-01	8.5966409999999993e-02	7.9205500000000002e-03	2.8590434666666664e-01
-5.4600000000000004e-01	8.5886669999999998e-02	7.9311499999999997e-03	2.8652005333333330e-01
-5.4500000000000004e-01	8.5807060000000004e-02	7.9417399999999992e-03	2.8713311000000002e-01
-5.4400000000000004e-01	8.5727559999999994e-02	7.9524000000000001e-03	2.8774336666666667e-01
-5.4300000000000004e-01	8.5648240000000000e-02	7.9632100000000001e-03	2.8835084999999999e-01
-5.4200000000000004e-01	8.5568959999999999e-02	7.9740100000000001e-03	2.8895573333333330e-01
-5.4100000000000004e-01	8.5489809999999999e-02	7.9849599999999993e-03	2.8955844333333336e-01
-5.4000000000000004e-01	8.5410659999999999e-02	7.9958900000000003e-03	2.9015945999999998e-01
-5.3900000000000003e-01	8.5331760000000006e-02	8.0069800000000003e-03	2.9075944999999997e-01
-5.3800000000000003e-01	8.5252830000000002e-02	8.0180600000000005e-03	2.9135903333333329e-01
-5.3700000000000003e-01	8.5173990000000005e-02	8.0292100000000002e-03	2.9195890333333335e-01
-5.3600000000000003e-01	8.5095260000000006e-02	8.0405100000000007e-03	2.9255973000000002e-01
-5.3500000000000003e-01	8.5016679999999997e-02	8.0518099999999995e-03	2.9316204333333334e-01
-5.3400000000000003e-01	8.4938230000000003e-02	8.0632599999999992e-03	2.9376640333333337e-01
-5.3300000000000003e-01	8.4859690000000002e-02	8.0747000000000006e-03	2.9437320666666666e-01
-5.3200000000000003e-01	8.4781319999999993e-02	8.0862999999999994e-03	2.9498283666666664e-01
-5.3100000000000003e-01	8.4703080000000000e-02	8.0978899999999999e-03	2.9559554999999998e-01
-5.3000000000000003e-01	8.4624880000000000e-02	8.1096299999999996e-03	2.9621158000000003e-01
-5.2900000000000003e-01	8.4546830000000003e-02	8.1213799999999992e-03	2.9683100666666667e-01
-5.2800000000000002e-01	8.4468769999999999e-02	8.1331900000000002e-03	2.9745388666666667e-01
-5.2700000000000002e-01	8.4390839999999995e-02	8.1451700000000002e-03	2.9808018999999997e-01
-5.2600000000000002e-01	8.4312910000000005e-02	8.1571300000000003e-03	2.9870972666666668e-01
-5.2500000000000002e-01	8.4235130000000005e-02	8.1692599999999994e-03	2.9934227333333335e-01
-5.2400000000000002e-01	8.4157410000000002e-02	8.1813800000000002e-03	2.9997741666666666e-01
-5.2300000000000002e-01	8.4079710000000002e-02	8.1936600000000002e-03	3.0061473000000000e-01
-5.2200000000000002e-01	8.4002069999999998e-02	8.2059300000000002e-03	3.0125359666666668e-01
-5.2100000000000002e-01	8.3924470000000001e-02	8.2182799999999997e-03	3.0189339333333337e-01
-5.2000000000000002e-01	8.3847080000000004e-02	8.2307999999999999e-03	3.0253345999999998e-01
-5.1900000000000002e-01	8.3769609999999994e-02	8.2433100000000002e-03	3.0317300666666669e-01
-5.1800000000000002e-01	8.3692199999999994e-02	8.2559799999999996e-03	3.0381137333333336e-01
-5.1700000000000002e-01	8.3614980000000005e-02	8.2686600000000006e-03	3.0444784333333336e-01
-5.1600000000000001e-01	8.3537589999999995e-02	8.2814900000000007e-03	3.0508185333333332e-01
-5.1500000000000001e-01	8.3460439999999997e-02	8.2943300000000008e-03	3.0571288000000002e-01
-5.1400000000000001e-01	8.3383239999999997e-02	8.3073200000000000e-03	3.0634057333333331e-01
-5.1300000000000001e-01	8.3306110000000003e-02	8.3203200000000008e-03	3.0696466000000000e-01
-5.1200000000000001e-01	8.3229070000000002e-02	8.3334099999999994e-03	3.0758510000000000e-01
-5.1100000000000001e-01	8.3152050000000005e-02	8.3466600000000005e-03	3.0820198333333332e-01
-5.1000000000000001e-01	8.3075120000000002e-02	8.3599199999999999e-03	3.0881549666666669e-01
-5.0900000000000001e-01	8.2998089999999997e-02	8.3733300000000000e-03	3.0942606000000000e-01
-5.0800000000000001e-01	8.2921200000000000e-02	8.3867600000000000e-03	3.1003413333333335e-01
-5.0700000000000001e-01	8.2844310000000004e-02	8.4003499999999991e-03	3.1064036666666667e-01
-5.0600000000000001e-01	8.2767450000000006e-02	8.4139400000000000e-03	3.1124542666666666e-01
-5.0500000000000000e-01	8.2690689999999997e-02	8.4276200000000002e-03	3.1185008666666669e-01
-5.0400000000000000e-01	8.2613889999999995e-02	8.4414699999999995e-03	3.1245518333333339e-01
-5.0300000000000000e-01	8.2537040000000006e-02	8.4553200000000005e-03	3.1306146666666662e-01
-5.0200000000000000e-01	8.2460430000000001e-02	8.4693500000000005e-03	3.1366979333333334e-01
-5.0100000000000000e-01	8.2383719999999994e-02	8.4833800000000004e-03	3.1428081000000002e-01
-5.0000000000000000e-01	8.2306950000000004e-02	8.4975799999999994e-03	3.1489523666666663e-01
-4.9900000000000000e-01	8.2230300000000006e-02	8.5117900000000000e-03	3.1551354999999998e-01
-4.9800000000000000e-01	8.2153729999999994e-02	8.5261899999999995e-03	3.1613620666666670e-01
-4.9700000000000000e-01	8.2077079999999997e-02	8.5405800000000007e-03	3.1676337666666665e-01
-4.9600000000000000e-01	8.2000409999999996e-02	8.5550599999999997e-03	3.1739516000000001e-01
-4.9500000000000000e-01	8.1923780000000002e-02	8.5697299999999994e-03	3.1803148666666664e-01
-4.9399999999999999e-01	8.1847210000000004e-02	8.5844100000000007e-03	3.1867201666666672e-01
-4.9299999999999999e-01	8.1770640000000006e-02	8.5992699999999991e-03	3.1931636000000002e-01
-4.9199999999999999e-01	8.1693979999999999e-02	8.6141299999999994e-03	3.1996387666666665e-01
-4.9099999999999999e-01	8.1617419999999996e-02	8.6291800000000002e-03	3.2061394666666665e-01
-4.8999999999999999e-01	8.1540870000000001e-02	8.6442399999999992e-03	3.2126572999999997e-01
-4.8899999999999999e-01	8.1464270000000005e-02	8.6593999999999994e-03	3.2191845000000002e-01
-4.8799999999999999e-01	8.1387650000000006e-02	8.6747400000000002e-03	3.2257130333333334e-01
-4.8699999999999999e-01	8.1311079999999994e-02	8.6900999999999992e-03	3.2322343666666664e-01
-4.8599999999999999e-01	8.1234420000000002e-02	8.7056400000000006e-03	3.2387415333333330e-01
-4.8499999999999999e-01	8.1157880000000002e-02	8.7212000000000001e-03	3.2452274333333331e-01
-4.8399999999999999e-01	8.1081200000000006e-02	8.7369400000000003e-03	3.2516870000000003e-01
-4.8299999999999998e-01	8.1004540000000000e-02	8.7527000000000004e-03	3.2581157333333333e-01
-4.8199999999999998e-01	8.0927890000000002e-02	8.7686499999999994e-03	3.2645119666666672e-01
-4.8099999999999998e-01	8.0851210000000007e-02	8.7846100000000000e-03	3.2708748666666665e-01
-4.7999999999999998e-01	8.0774550000000001e-02	8.8006700000000000e-03	3.2772066999999999e-01
-4.7899999999999998e-01	8.0697809999999995e-02	8.8169300000000006e-03	3.2835120333333334e-01
-4.7799999999999998e-01	8.0621029999999996e-02	8.8332099999999993e-03	3.2897967333333339e-01
-4.7699999999999998e-01	8.0544309999999994e-02	8.8496800000000004e-03	3.2960698000000005e-01
-4.7599999999999998e-01	8.0467479999999994e-02	8.8661699999999996e-03	3.3023401666666669e-01
-4.7499999999999998e-01	8.0390610000000001e-02	8.8828599999999994e-03	3.3086189666666671e-01
-4.7399999999999998e-01	8.0313789999999996e-02	8.8995700000000007e-03	3.3149157333333329e-01
-4.7299999999999998e-01	8.0236900000000000e-02	8.9164799999999992e-03	3.3212406666666666e-01
-4.7199999999999998e-01	8.0159859999999999e-02	8.9334099999999993e-03	3.3276006666666669e-01
-4.7099999999999997e-01	8.0082940000000005e-02	8.9504600000000004e-03	3.3340020666666664e-01
-4.6999999999999997e-01	8.0005839999999995e-02	8.9677100000000003e-03	3.3404483999999995e-01
-4.6899999999999997e-01	7.9928799999999994e-02	8.9849900000000000e-03	3.3469399000000005e-01
-4.6800000000000003e-01	7.9851679999999994e-02	9.0024800000000002e-03	3.3534759999999997e-01
-4.6700000000000003e-01	7.9774470000000000e-02	9.0199900000000003e-03	3.3600528000000002e-01
-4.6600000000000003e-01	7.9697309999999993e-02	9.0377099999999991e-03	3.3666667333333339e-01
-4.6500000000000002e-01	7.9619960000000004e-02	9.0554599999999996e-03	3.3733115666666663e-01
-4.6400000000000002e-01	7.9542610000000000e-02	9.0734200000000004e-03	3.3799823333333334e-01
-4.6300000000000002e-01	7.9465309999999997e-02	9.0914099999999994e-03	3.3866725000000003e-01
-4.6200000000000002e-01	7.9387810000000003e-02	9.1095099999999995e-03	3.3933763000000000e-01
-4.6100000000000002e-01	7.9310290000000006e-02	9.1278399999999999e-03	3.4000882000000004e-01
-4.6000000000000002e-01	7.9232709999999998e-02	9.1461900000000002e-03	3.4068016000000001e-01
-4.5900000000000002e-01	7.9155030000000001e-02	9.1647699999999992e-03	3.4135111999999995e-01
-4.5800000000000002e-01	7.9077309999999998e-02	9.1833699999999997e-03	3.4202100666666668e-01
-4.5700000000000002e-01	7.8999520000000004e-02	9.2022000000000007e-03	3.4268930666666658e-01
-4.5600000000000002e-01	7.8921710000000006e-02	9.2210699999999996e-03	3.4335536666666666e-01
-4.5500000000000002e-01	7.8843650000000001e-02	9.2400499999999997e-03	3.4401873999999993e-01
-4.5400000000000001e-01	7.8765689999999999e-02	9.2592799999999999e-03	3.4467909000000002e-01
-4.5300000000000001e-01	7.8687510000000002e-02	9.2785300000000001e-03	3.4533610666666664e-01
-4.5200000000000001e-01	7.8609349999999995e-02	9.2980200000000006e-03	3.4598984999999999e-01
-4.5100000000000001e-01	7.8531089999999998e-02	9.3175500000000008e-03	3.4664039333333330e-01
-4.5000000000000001e-01	7.8452679999999997e-02	9.3373099999999997e-03	3.4728816000000001e-01
-4.4900000000000001e-01	7.8374189999999996e-02	9.3571200000000000e-03	3.4793360000000001e-01
-4.4800000000000001e-01	7.8295660000000003e-02	9.3771700000000006e-03	3.4857743666666668e-01
-4.4700000000000001e-01	7.8216969999999997e-02	9.3972499999999994e-03	3.4922031999999997e-01
-4.4600000000000001e-01	7.8138170000000007e-02	9.4174900000000006e-03	3.4986307000000000e-01
-4.4500000000000001e-01	7.8059329999999996e-02	9.4379700000000004e-03	3.5050654999999997e-01
-4.4400000000000001e-01	7.7980389999999997e-02	9.4584999999999999e-03	3.5115147333333335e-01
-4.4300000000000000e-01	7.7901330000000005e-02	9.4792799999999997e-03	3.5179875666666666e-01
-4.4200000000000000e-01	7.7822100000000005e-02	9.5001100000000008e-03	3.5244913999999999e-01
-4.4100000000000000e-01	7.7742859999999997e-02	9.5211900000000006e-03	3.5310356666666665e-01
-4.4000000000000000e-01	7.7663369999999995e-02	9.5423200000000000e-03	3.5376279999999999e-01
-4.3900000000000000e-01	7.7583890000000003e-02	9.5637199999999995e-03	3.5442780000000002e-01
-4.3800000000000000e-01	7.7504180000000006e-02	9.5851500000000006e-03	3.5509926333333336e-01
-4.3700000000000000e-01	7.7424400000000004e-02	9.6068600000000001e-03	3.5577797333333333e-01
-4.3600000000000000e-01	7.7344499999999997e-02	9.6286199999999992e-03	3.5646433666666666e-01
-4.3500000000000000e-01	7.7264449999999998e-02	9.6505400000000009e-03	3.5715865666666663e-01
-4.3400000000000000e-01	7.7184299999999997e-02	9.6727299999999992e-03	3.5786088999999999e-01
-4.3300000000000000e-01	7.7104019999999995e-02	9.6949800000000006e-03	3.5857048999999996e-01
-4.3200000000000000e-01	7.7023649999999999e-02	9.7175100000000004e-03	3.5928672333333339e-01
-4.3099999999999999e-01	7.6942969999999999e-02	9.7400899999999999e-03	3.6000831333333333e-01
-4.2999999999999999e-01	7.6862230000000004e-02	9.7629599999999993e-03	3.6073391666666660e-01
-4.2899999999999999e-01	7.6781379999999996e-02	9.7859000000000002e-03	3.6146180000000000e-01
-4.2799999999999999e-01	7.6700389999999993e-02	9.8091299999999992e-03	3.6219036333333338e-01
-4.2699999999999999e-01	7.6619220000000002e-02	9.8324299999999996e-03	3.6291786999999998e-01
-4.2599999999999999e-01	7.6537919999999995e-02	9.8559100000000007e-03	3.6364290666666665e-01
-4.2499999999999999e-01	7.6456460000000004e-02	9.8796800000000001e-03	3.6436431666666663e-01
-4.2399999999999999e-01	7.6374789999999998e-02	9.9035300000000007e-03	3.6508109999999999e-01
-4.2299999999999999e-01	7.6292970000000002e-02	9.9276899999999994e-03	3.6579283666666668e-01
-4.2199999999999999e-01	7.6210970000000003e-02	9.9519199999999995e-03	3.6649920333333336e-01
-4.2099999999999999e-01	7.6128829999999995e-02	9.9764699999999994e-03	3.6720040666666670e-01
-4.1999999999999998e-01	7.6046530000000001e-02	1.0001100000000001e-02	3.6789668000000003e-01
-4.1899999999999998e-01	7.5964009999999998e-02	1.0026050000000000e-02	3.6858866333333334e-01
-4.1799999999999998e-01	7.5881350000000000e-02	1.0051090000000000e-02	3.6927690000000002e-01
-4.1699999999999998e-01	7.5798489999999996e-02	1.0076330000000000e-02	3.6996219000000002e-01
-4.1599999999999998e-01	7.5715500000000005e-02	1.0101910000000000e-02	3.7064534333333327e-01
-4.1499999999999998e-01	7.5632240000000003e-02	1.0127570000000001e-02	3.7132701666666668e-01
-4.1399999999999998e-01	7.5548779999999996e-02	1.0153570000000001e-02	3.7200808666666668e-01
-4.1299999999999998e-01	7.5465160000000003e-02	1.0179670000000000e-02	3.7268920333333333e-01
-4.1199999999999998e-01	7.5381359999999994e-02	1.0206099999999999e-02	3.7337122333333328e-01
-4.1099999999999998e-01	7.5297329999999996e-02	1.0232639999999999e-02	3.7405478666666664e-01
-4.0999999999999998e-01	7.5213130000000003e-02	1.0259519999999999e-02	3.7474077666666666e-01
-4.0899999999999997e-01	7.5128719999999996e-02	1.0286520000000000e-02	3.7542984333333335e-01
-4.0799999999999997e-01	7.5043990000000005e-02	1.0313740000000000e-02	3.7612281000000003e-01
-4.0699999999999997e-01	7.4959159999999997e-02	1.0341329999999999e-02	3.7682051000000000e-01
-4.0600000000000003e-01	7.4874129999999997e-02	1.0369030000000000e-02	3.7752351333333339e-01
-4.0500000000000003e-01	7.4788740000000006e-02	1.0397099999999999e-02	3.7823257666666671e-01
-4.0400000000000003e-01	7.4703259999999994e-02	1.0425300000000000e-02	3.7894812000000000e-01
-4.0300000000000002e-01	7.4617470000000005e-02	1.0453860000000001e-02	3.7967067999999998e-01
-4.0200000000000002e-01	7.4531500000000001e-02	1.0482560000000000e-02	3.8040036333333332e-01
-4.0100000000000002e-01	7.4445250000000004e-02	1.0511639999999999e-02	3.8113738666666669e-01
-4.0000000000000002e-01	7.4358759999999996e-02	1.0540849999999999e-02	3.8188149666666665e-01
-3.9900000000000002e-01	7.4272019999999994e-02	1.0570450000000000e-02	3.8263251333333331e-01
-3.9800000000000002e-01	7.4185059999999997e-02	1.0600200000000001e-02	3.8338977999999996e-01
-3.9700000000000002e-01	7.4097789999999997e-02	1.0630209999999999e-02	3.8415267333333336e-01
-3.9600000000000002e-01	7.4010329999999999e-02	1.0660609999999999e-02	3.8492039666666661e-01
-3.9500000000000002e-01	7.3922479999999999e-02	1.0691160000000000e-02	3.8569180999999997e-01
-3.9400000000000002e-01	7.3834490000000003e-02	1.0722110000000000e-02	3.8646599000000004e-01
-3.9300000000000002e-01	7.3746249999999999e-02	1.0753209999999999e-02	3.8724167333333331e-01
-3.9200000000000002e-01	7.3657639999999996e-02	1.0784709999999999e-02	3.8801792999999996e-01
-3.9100000000000001e-01	7.3568789999999995e-02	1.0816350000000001e-02	3.8879364000000000e-01
-3.9000000000000001e-01	7.3479600000000006e-02	1.0848379999999999e-02	3.8956812666666663e-01
-3.8900000000000001e-01	7.3390239999999995e-02	1.0880559999999999e-02	3.9034059333333332e-01
-3.8800000000000001e-01	7.3300519999999994e-02	1.0913130000000000e-02	3.9111077666666666e-01
-3.8700000000000001e-01	7.3210510000000006e-02	1.0945820000000000e-02	3.9187828666666663e-01
-3.8600000000000001e-01	7.3120169999999998e-02	1.0978770000000001e-02	3.9264318333333331e-01
-3.8500000000000001e-01	7.3029609999999995e-02	1.1012080000000000e-02	3.9340567666666665e-01
-3.8400000000000001e-01	7.2938660000000002e-02	1.1045500000000000e-02	3.9416583666666666e-01
-3.8300000000000001e-01	7.2847360000000000e-02	1.1079260000000000e-02	3.9492412999999998e-01
-3.8200000000000001e-01	7.2755790000000001e-02	1.1113100000000001e-02	3.9568071333333332e-01
-3.8100000000000001e-01	7.2663939999999996e-02	1.1147270000000001e-02	3.9643609000000007e-01
-3.8000000000000000e-01	7.2571739999999996e-02	1.1181470000000001e-02	3.9719040666666672e-01
-3.7900000000000000e-01	7.2479160000000001e-02	1.1215950000000001e-02	3.9794415000000000e-01
-3.7800000000000000e-01	7.2386270000000003e-02	1.1250420000000001e-02	3.9869746333333334e-01
-3.7700000000000000e-01	7.2293010000000005e-02	1.1285109999999999e-02	3.9945086999999996e-01
-3.7600000000000000e-01	7.2199449999999998e-02	1.1319750000000000e-02	4.0020454999999999e-01
-3.7500000000000000e-01	7.2105489999999994e-02	1.1354400000000001e-02	4.0095895666666670e-01
-3.7400000000000000e-01	7.2011169999999999e-02	1.1389200000000000e-02	4.0171452666666668e-01
-3.7300000000000000e-01	7.1916460000000001e-02	1.1423810000000000e-02	4.0247139000000004e-01
-3.7200000000000000e-01	7.1821430000000006e-02	1.1458490000000000e-02	4.0322990666666669e-01
-3.7100000000000000e-01	7.1725960000000005e-02	1.1492900000000000e-02	4.0398995333333332e-01
-3.7000000000000000e-01	7.1630189999999996e-02	1.1527300000000001e-02	4.0475156666666673e-01
-3.6899999999999999e-01	7.1534000000000000e-02	1.1561350000000000e-02	4.0551424333333336e-01
-3.6799999999999999e-01	7.1437470000000003e-02	1.1595309999999999e-02	4.0627764333333333e-01
-3.6699999999999999e-01	7.1340479999999998e-02	1.1628850000000000e-02	4.0704089666666671e-01
-3.6599999999999999e-01	7.1243039999999994e-02	1.1662209999999999e-02	4.0780338666666666e-01
-3.6499999999999999e-01	7.1145230000000004e-02	1.1695090000000000e-02	4.0856409999999999e-01
-3.6399999999999999e-01	7.1047070000000004e-02	1.1727599999999999e-02	4.0932230666666669e-01
-3.6299999999999999e-01	7.0948440000000002e-02	1.1759860000000000e-02	4.1007729333333326e-01
-3.6199999999999999e-01	7.0849339999999997e-02	1.1791560000000000e-02	4.1082829999999998e-01
-3.6099999999999999e-01	7.0749870000000006e-02	1.1823000000000000e-02	4.1157497333333337e-01
-3.5999999999999999e-01	7.0649909999999996e-02	1.1853860000000001e-02	4.1231686000000001e-01
-3.5899999999999999e-01	7.0549529999999999e-02	1.1884440000000000e-02	4.1305393000000001e-01
-3.5799999999999998e-01	7.0448759999999999e-02	1.1914450000000000e-02	4.1378603333333336e-01
-3.5699999999999998e-01	7.0347480000000004e-02	1.1944190000000000e-02	4.1451340333333331e-01
-3.5599999999999998e-01	7.0245639999999998e-02	1.1973380000000000e-02	4.1523610333333333e-01
-3.5499999999999998e-01	7.0143460000000005e-02	1.2002330000000000e-02	4.1595458999999996e-01
-3.5399999999999998e-01	7.0040770000000002e-02	1.2030750000000000e-02	4.1666908666666663e-01
-3.5299999999999998e-01	6.9937570000000004e-02	1.2058810000000000e-02	4.1738012666666663e-01
-3.5199999999999998e-01	6.9833839999999994e-02	1.2086680000000001e-02	4.1808834666666667e-01
-3.5099999999999998e-01	6.9729700000000006e-02	1.2114099999999999e-02	4.1879430666666667e-01
-3.4999999999999998e-01	6.9625019999999996e-02	1.2141370000000000e-02	4.1949890333333334e-01
-3.4899999999999998e-01	6.9519780000000003e-02	1.2168220000000000e-02	4.2020293666666664e-01
-3.4799999999999998e-01	6.9414160000000003e-02	1.2194979999999999e-02	4.2090755666666668e-01
-3.4699999999999998e-01	6.9307859999999999e-02	1.2221370000000000e-02	4.2161369666666665e-01
-3.4599999999999997e-01	6.9201079999999998e-02	1.2247720000000000e-02	4.2232259999999999e-01
-3.4499999999999997e-01	6.9093740000000001e-02	1.2273750000000000e-02	4.2303520999999994e-01
-3.4399999999999997e-01	6.8985909999999998e-02	1.2299790000000000e-02	4.2375262333333330e-01
-3.4300000000000003e-01	6.8877519999999998e-02	1.2325549999999999e-02	4.2447555666666664e-01
-3.4200000000000003e-01	6.8768520000000000e-02	1.2351220000000000e-02	4.2520471333333337e-01
-3.4100000000000003e-01	6.8658990000000003e-02	1.2376959999999999e-02	4.2594062333333332e-01
-3.4000000000000002e-01	6.8548869999999998e-02	1.2402500000000000e-02	4.2668341666666665e-01
-3.3900000000000002e-01	6.8438139999999995e-02	1.2428150000000001e-02	4.2743331666666667e-01
-3.3800000000000002e-01	6.8326799999999993e-02	1.2453640000000000e-02	4.2819015999999999e-01
-3.3700000000000002e-01	6.8214919999999998e-02	1.2479290000000001e-02	4.2895396333333330e-01
-3.3600000000000002e-01	6.8102460000000004e-02	1.2504810000000000e-02	4.2972448999999996e-01
-3.3500000000000002e-01	6.7989259999999996e-02	1.2530530000000000e-02	4.3050169999999999e-01
-3.3400000000000002e-01	6.7875550000000007e-02	1.2556160000000000e-02	4.3128544666666668e-01
-3.3300000000000002e-01	6.7761130000000003e-02	1.2582029999999999e-02	4.3207581333333334e-01
-3.3200000000000002e-01	6.7646150000000002e-02	1.2607850000000000e-02	4.3287274333333331e-01
-3.3100000000000002e-01	6.7530499999999993e-02	1.2633940000000000e-02	4.3367640999999996e-01
-3.3000000000000002e-01	6.7414180000000004e-02	1.2660009999999999e-02	4.3448675666666664e-01
-3.2900000000000001e-01	6.7297140000000005e-02	1.2686220000000000e-02	4.3530388999999997e-01
-3.2800000000000001e-01	6.7179530000000001e-02	1.2712770000000000e-02	4.3612785666666670e-01
-3.2700000000000001e-01	6.7061159999999995e-02	1.2739330000000000e-02	4.3695844333333334e-01
-3.2600000000000001e-01	6.6942130000000002e-02	1.2766250000000000e-02	4.3779559333333334e-01
-3.2500000000000001e-01	6.6822439999999997e-02	1.2793219999999999e-02	4.3863898333333334e-01
-3.2400000000000001e-01	6.6702040000000004e-02	1.2820580000000000e-02	4.3948846333333336e-01
-3.2300000000000001e-01	6.6580920000000002e-02	1.2848020000000000e-02	4.4034360000000000e-01
-3.2200000000000001e-01	6.6459099999999993e-02	1.2875869999999999e-02	4.4120423666666669e-01
-3.2100000000000001e-01	6.6336439999999997e-02	1.2903820000000000e-02	4.4206993666666666e-01
-3.2000000000000001e-01	6.6213149999999998e-02	1.2932210000000000e-02	4.4294059333333330e-01
-3.1900000000000001e-01	6.6089120000000001e-02	1.2960740000000000e-02	4.4381582999999997e-01
-3.1800000000000000e-01	6.5964389999999998e-02	1.2989730000000000e-02	4.4469557333333332e-01
-3.1700000000000000e-01	6.5838889999999997e-02	1.3018880000000000e-02	4.4557951666666668e-01
-3.1600000000000000e-01	6.5712530000000005e-02	1.3048340000000000e-02	4.4646754999999999e-01
-3.1500000000000000e-01	6.5585510000000000e-02	1.3078299999999999e-02	4.4735961333333329e-01
-3.1400000000000000e-01	6.5457639999999997e-02	1.3108440000000001e-02	4.4825544333333339e-01
-3.1300000000000000e-01	6.5329040000000005e-02	1.3139110000000001e-02	4.4915508999999992e-01
-3.1200000000000000e-01	6.5199670000000001e-02	1.3169970000000000e-02	4.5005838666666670e-01
-3.1100000000000000e-01	6.5069459999999996e-02	1.3201360000000001e-02	4.5096549999999996e-01
-3.1000000000000000e-01	6.4938480000000007e-02	1.3232980000000000e-02	4.5187641666666667e-01
-3.0900000000000000e-01	6.4806660000000002e-02	1.3265140000000000e-02	4.5279145999999998e-01
-3.0800000000000000e-01	6.4674040000000002e-02	1.3297530000000000e-02	4.5371074000000000e-01
-3.0700000000000000e-01	6.4540570000000005e-02	1.3330480000000000e-02	4.5463472666666666e-01
-3.0599999999999999e-01	6.4406329999999998e-02	1.3363679999999999e-02	4.5556365333333337e-01
-3.0499999999999999e-01	6.4271239999999993e-02	1.3397460000000000e-02	4.5649803333333333e-01
-3.0399999999999999e-01	6.4135250000000005e-02	1.3431490000000001e-02	4.5743808000000002e-01
-3.0299999999999999e-01	6.3998440000000004e-02	1.3465939999999999e-02	4.5838424000000000e-01
-3.0199999999999999e-01	6.3860870000000000e-02	1.3501000000000001e-02	4.5933691666666671e-01
-3.0099999999999999e-01	6.3722379999999995e-02	1.3536319999999999e-02	4.6029623999999997e-01
-2.9999999999999999e-01	6.3583029999999999e-02	1.3572249999999999e-02	4.6126264000000000e-01
-2.9899999999999999e-01	6.3442799999999994e-02	1.3608469999999999e-02	4.6223622999999997e-01
-2.9799999999999999e-01	6.3301750000000004e-02	1.3645310000000001e-02	4.6321743666666665e-01
-2.9699999999999999e-01	6.3159720000000003e-02	1.3682430000000001e-02	4.6420634666666666e-01
-2.9599999999999999e-01	6.3016920000000004e-02	1.3720200000000000e-02	4.6520343666666664e-01
-2.9499999999999998e-01	6.2873209999999999e-02	1.3758270000000000e-02	4.6620885333333328e-01
-2.9399999999999998e-01	6.2728660000000006e-02	1.3796990000000000e-02	4.6722310000000000e-01
-2.9299999999999998e-01	6.2583120000000006e-02	1.3836019999999999e-02	4.6824633333333332e-01
-2.9199999999999998e-01	6.2436819999999997e-02	1.3875719999999999e-02	4.6927908333333335e-01
-2.9099999999999998e-01	6.2289480000000001e-02	1.3915739999999999e-02	4.7032147999999996e-01
-2.8999999999999998e-01	6.2141330000000002e-02	1.3956260000000000e-02	4.7137387666666669e-01
-2.8899999999999998e-01	6.1992230000000002e-02	1.3997480000000000e-02	4.7243652000000003e-01
-2.8799999999999998e-01	6.1842279999999999e-02	1.4039039999999999e-02	4.7350928666666664e-01
-2.8699999999999998e-01	6.1691459999999997e-02	1.4081310000000000e-02	4.7459223666666667e-01
-2.8599999999999998e-01	6.1539650000000001e-02	1.4123930000000000e-02	4.7568483000000000e-01
-2.8499999999999998e-01	6.1387100000000000e-02	1.4167300000000001e-02	4.7678676999999997e-01
-2.8399999999999997e-01	6.1233540000000003e-02	1.4211029999999999e-02	4.7789712000000001e-01
-2.8299999999999997e-01	6.1078960000000002e-02	1.4255500000000001e-02	4.7901522333333335e-01
-2.8199999999999997e-01	6.0923610000000003e-02	1.4300370000000000e-02	4.8013990999999995e-01
-2.8100000000000003e-01	6.0767410000000001e-02	1.4345999999999999e-02	4.8127029999999998e-01
-2.8000000000000003e-01	6.0610180000000000e-02	1.4392020000000000e-02	4.8240521666666664e-01
-2.7900000000000003e-01	6.0452090000000000e-02	1.4438830000000000e-02	4.8354393999999995e-01
-2.7800000000000002e-01	6.0293170000000000e-02	1.4486050000000000e-02	4.8468547333333339e-01
-2.7700000000000002e-01	6.0133279999999997e-02	1.4534070000000000e-02	4.8582945666666671e-01
-2.7600000000000002e-01	5.9972570000000003e-02	1.4582520000000000e-02	4.8697525666666669e-01
-2.7500000000000002e-01	5.9810940000000000e-02	1.4631780000000000e-02	4.8812286666666665e-01
-2.7400000000000002e-01	5.9648439999999997e-02	1.4681500000000000e-02	4.8927192666666669e-01
-2.7300000000000002e-01	5.9485049999999998e-02	1.4731849999999999e-02	4.9042258333333333e-01
-2.7200000000000002e-01	5.9320709999999999e-02	1.4783060000000001e-02	4.9157497999999999e-01
-2.7100000000000002e-01	5.9155550000000001e-02	1.4834740000000001e-02	4.9272901333333330e-01
-2.7000000000000002e-01	5.8989680000000003e-02	1.4887310000000001e-02	4.9388500666666668e-01
-2.6900000000000002e-01	5.8822779999999998e-02	1.4940360000000000e-02	4.9504290000000006e-01
-2.6800000000000002e-01	5.8655140000000001e-02	1.4994310000000000e-02	4.9620315333333331e-01
-2.6700000000000002e-01	5.8486719999999999e-02	1.5048779999999999e-02	4.9736588666666665e-01
-2.6600000000000001e-01	5.8317340000000002e-02	1.5104150000000000e-02	4.9853180666666663e-01
-2.6500000000000001e-01	5.8147200000000003e-02	1.5160060000000000e-02	4.9970131333333329e-01
-2.6400000000000001e-01	5.7976180000000002e-02	1.5216900000000000e-02	5.0087558666666665e-01
-2.6300000000000001e-01	5.7804550000000003e-02	1.5274299999999999e-02	5.0205540999999998e-01
-2.6200000000000001e-01	5.7632099999999999e-02	1.5332650000000000e-02	5.0324234999999995e-01
-2.6100000000000001e-01	5.7458849999999999e-02	1.5391560000000000e-02	5.0443760999999998e-01
-2.6000000000000001e-01	5.7284889999999998e-02	1.5451460000000000e-02	5.0564307333333336e-01
-2.5900000000000001e-01	5.7110149999999998e-02	1.5511940000000000e-02	5.0686007333333327e-01
-2.5800000000000001e-01	5.6934590000000000e-02	1.5573220000000000e-02	5.0809036000000007e-01
-2.5700000000000001e-01	5.6758459999999997e-02	1.5635530000000002e-02	5.0933561000000005e-01
-2.5600000000000001e-01	5.6581640000000002e-02	1.5698469999999999e-02	5.1059687666666675e-01
-2.5500000000000000e-01	5.6404169999999997e-02	1.5762459999999999e-02	5.1187549333333326e-01
-2.5400000000000000e-01	5.6225930000000000e-02	1.5827089999999999e-02	5.1317195000000004e-01
-2.5300000000000000e-01	5.6047279999999998e-02	1.5892810000000000e-02	5.1448696000000005e-01
-2.5200000000000000e-01	5.5867800000000002e-02	1.5959170000000002e-02	5.1582032666666677e-01
-2.5100000000000000e-01	5.5687870000000000e-02	1.6026640000000002e-02	5.1717200333333335e-01
-2.5000000000000000e-01	5.5507460000000002e-02	1.6094790000000001e-02	5.1854107333333332e-01
-2.4900000000000000e-01	5.5326399999999998e-02	1.6164040000000001e-02	5.1992694333333334e-01
-2.4800000000000000e-01	5.5144829999999999e-02	1.6233959999999999e-02	5.2132814666666671e-01
-2.4700000000000000e-01	5.4962839999999999e-02	1.6305000000000000e-02	5.2274379000000004e-01
-2.4600000000000000e-01	5.4780339999999997e-02	1.6376689999999999e-02	5.2417213666666662e-01
-2.4500000000000000e-01	5.4597500000000000e-02	1.6449499999999999e-02	5.2561232666666668e-01
-2.4399999999999999e-01	5.4414070000000002e-02	1.6522940000000000e-02	5.2706271666666671e-01
-2.4299999999999999e-01	5.4230599999999997e-02	1.6597489999999999e-02	5.2852262333333344e-01
-2.4199999999999999e-01	5.4046419999999998e-02	1.6672650000000001e-02	5.2999083000000002e-01
-2.4099999999999999e-01	5.3862269999999997e-02	1.6748659999999999e-02	5.3146663666666671e-01
-2.3999999999999999e-01	5.3677830000000003e-02	1.6825719999999999e-02	5.3294964333333328e-01
-2.3899999999999999e-01	5.3493079999999998e-02	1.6903350000000001e-02	5.3443878666666667e-01
-2.3799999999999999e-01	5.3307819999999999e-02	1.6981960000000001e-02	5.3593383000000006e-01
-2.3699999999999999e-01	5.3122889999999999e-02	1.7061099999999999e-02	5.3743363666666666e-01
-2.3599999999999999e-01	5.2937619999999998e-02	1.7141159999999999e-02	5.3893782000000001e-01
-2.3499999999999999e-01	5.2752189999999997e-02	1.7221630000000002e-02	5.4044498666666663e-01
-2.3400000000000001e-01	5.2566729999999999e-02	1.7302910000000001e-02	5.4195452666666666e-01
-2.3300000000000001e-01	5.2381490000000003e-02	1.7384500000000001e-02	5.4346491333333335e-01
-2.3200000000000001e-01	5.2196109999999997e-02	1.7466760000000001e-02	5.4497545666666669e-01
-2.3100000000000001e-01	5.2010660000000000e-02	1.7549120000000001e-02	5.4648461999999998e-01
-2.3000000000000001e-01	5.1825580000000003e-02	1.7632010000000000e-02	5.4799167333333332e-01
-2.2900000000000001e-01	5.1640529999999997e-02	1.7714810000000001e-02	5.4949532000000001e-01
-2.2800000000000001e-01	5.1455769999999998e-02	1.7797919999999998e-02	5.5099491666666667e-01
-2.2700000000000001e-01	5.1271089999999998e-02	1.7880719999999999e-02	5.5248923999999999e-01
-2.2600000000000001e-01	5.1086630000000001e-02	1.7963570000000002e-02	5.5397772000000012e-01
-2.2500000000000001e-01	5.0902709999999997e-02	1.8045889999999998e-02	5.5545904666666679e-01
-2.2400000000000000e-01	5.0719140000000003e-02	1.8128030000000000e-02	5.5693270333333333e-01
-2.2300000000000000e-01	5.0536249999999998e-02	1.8209380000000001e-02	5.5839721999999992e-01
-2.2200000000000000e-01	5.0353460000000003e-02	1.8290259999999999e-02	5.5985202999999994e-01
-2.2100000000000000e-01	5.0171309999999997e-02	1.8370089999999999e-02	5.6129566333333336e-01
-2.2000000000000000e-01	4.9989800000000001e-02	1.8448989999999998e-02	5.6272716333333339e-01
-2.1900000000000000e-01	4.9808930000000001e-02	1.8527080000000001e-02	5.6414542999999995e-01
-2.1800000000000000e-01	4.9628670000000000e-02	1.8603749999999999e-02	5.6554909666666664e-01
-2.1700000000000000e-01	4.9449460000000001e-02	1.8679419999999999e-02	5.6693706333333338e-01
-2.1600000000000000e-01	4.9270880000000003e-02	1.8753450000000001e-02	5.6830774666666672e-01
-2.1500000000000000e-01	4.9093140000000000e-02	1.8826280000000001e-02	5.6966019333333329e-01
-2.1400000000000000e-01	4.8916479999999998e-02	1.8897330000000000e-02	5.7099255000000004e-01
-2.1299999999999999e-01	4.8740930000000002e-02	1.8967040000000001e-02	5.7230375000000000e-01
-2.1199999999999999e-01	4.8566499999999999e-02	1.9034840000000001e-02	5.7359208000000006e-01
-2.1099999999999999e-01	4.8393020000000002e-02	1.9101179999999999e-02	5.7485641333333337e-01
-2.0999999999999999e-01	4.8220949999999999e-02	1.9165539999999998e-02	5.7609517333333338e-01
-2.0899999999999999e-01	4.8050120000000002e-02	1.9228410000000001e-02	5.7730739333333336e-01
-2.0799999999999999e-01	4.7880800000000001e-02	1.9289250000000001e-02	5.7849177666666673e-01
-2.0699999999999999e-01	4.7712839999999999e-02	1.9348589999999999e-02	5.7964766000000001e-01
-2.0599999999999999e-01	4.7546730000000002e-02	1.9405950000000002e-02	5.8077414666666660e-01
-2.0499999999999999e-01	4.7382130000000001e-02	1.9461829999999999e-02	5.8187096000000005e-01
-2.0399999999999999e-01	4.7219459999999998e-02	1.9515790000000002e-02	5.8293773333333332e-01
-2.0300000000000001e-01	4.7058469999999998e-02	1.9568350000000002e-02	5.8397459333333324e-01
-2.0200000000000001e-01	4.6899589999999998e-02	1.9619060000000001e-02	5.8498165333333330e-01
-2.0100000000000001e-01	4.6742730000000003e-02	1.9668490000000000e-02	5.8595956666666671e-01
-2.0000000000000001e-01	4.6588490000000003e-02	1.9716200000000000e-02	5.8690880333333340e-01
-1.9900000000000001e-01	4.6436180000000001e-02	1.9762729999999999e-02	5.8783056333333328e-01
-1.9800000000000001e-01	4.6286649999999999e-02	1.9807650000000000e-02	5.8872566999999998e-01
-1.9700000000000001e-01	4.6139500000000000e-02	1.9851250000000001e-02	5.8959542333333337e-01
-1.9600000000000001e-01	4.5994849999999997e-02	1.9893870000000001e-02	5.9044103999999997e-01
-1.9500000000000001e-01	4.5853289999999998e-02	1.9935069999999999e-02	5.9126349666666667e-01
-1.9400000000000001e-01	4.5714579999999998e-02	1.9975400000000001e-02	5.9206392000000008e-01
-1.9300000000000000e-01	4.5578790000000001e-02	2.0014390000000000e-02	5.9284302000000000e-01
-1.9200000000000000e-01	4.5446470000000003e-02	2.0052660000000000e-02	5.9360145333333347e-01
-1.9100000000000000e-01	4.5317410000000002e-02	2.0089699999999999e-02	5.9433953333333334e-01
-1.9000000000000000e-01	4.5191870000000002e-02	2.0126109999999999e-02	5.9505756333333337e-01
-1.8900000000000000e-01	4.5069949999999998e-02	2.0161410000000001e-02	5.9575556666666662e-01
-1.8800000000000000e-01	4.4951959999999999e-02	2.0196209999999999e-02	5.9643369000000002e-01
-1.8700000000000000e-01	4.4837879999999997e-02	2.0229990000000000e-02	5.9709208000000003e-01
-1.8600000000000000e-01	4.4727810000000000e-02	2.0263360000000001e-02	5.9773119000000008e-01
-1.8500000000000000e-01	4.4622000000000002e-02	2.0295830000000001e-02	5.9835156333333339e-01
-1.8400000000000000e-01	4.4520820000000003e-02	2.0328019999999999e-02	5.9895416999999995e-01
-1.8300000000000000e-01	4.4424289999999998e-02	2.0359410000000001e-02	5.9954015999999999e-01
-1.8200000000000000e-01	4.4332219999999999e-02	2.0390579999999998e-02	6.0011104666666670e-01
-1.8099999999999999e-01	4.4245420000000001e-02	2.0421089999999999e-02	6.0066830999999998e-01
-1.7999999999999999e-01	4.4163700000000000e-02	2.0451500000000001e-02	6.0121363000000005e-01
-1.7899999999999999e-01	4.4087300000000003e-02	2.0481309999999999e-02	6.0174855333333321e-01
-1.7799999999999999e-01	4.4016689999999997e-02	2.0511149999999999e-02	6.0227447000000001e-01
-1.7699999999999999e-01	4.3951480000000001e-02	2.0540460000000000e-02	6.0279263333333333e-01
-1.7599999999999999e-01	4.3892680000000003e-02	2.0569890000000000e-02	6.0330391999999999e-01
-1.7499999999999999e-01	4.3839740000000002e-02	2.0598890000000002e-02	6.0380904666666668e-01
-1.7399999999999999e-01	4.3793260000000001e-02	2.0628060000000000e-02	6.0430842333333334e-01
-1.7299999999999999e-01	4.3753290000000000e-02	2.0656870000000001e-02	6.0480223000000011e-01
-1.7199999999999999e-01	4.3720570000000000e-02	2.0685970000000001e-02	6.0529040999999995e-01
-1.7100000000000001e-01	4.3694690000000001e-02	2.0714759999999999e-02	6.0577281333333344e-01
-1.7000000000000001e-01	4.3676130000000001e-02	2.0743580000000001e-02	6.0624909000000005e-01
-1.6900000000000001e-01	4.3665549999999997e-02	2.0772780000000001e-02	6.0671870999999999e-01
-1.6800000000000001e-01	4.3662569999999998e-02	2.0801770000000001e-02	6.0718117000000005e-01
-1.6700000000000001e-01	4.3667800000000000e-02	2.0831189999999999e-02	6.0763576666666663e-01
-1.6600000000000001e-01	4.3681739999999997e-02	2.0860509999999999e-02	6.0808179333333334e-01
-1.6500000000000001e-01	4.3704290000000000e-02	2.0890309999999999e-02	6.0851856999999987e-01
-1.6400000000000001e-01	4.3736049999999999e-02	2.0920089999999999e-02	6.0894541333333330e-01
-1.6300000000000001e-01	4.3777150000000001e-02	2.0950449999999999e-02	6.0936173666666660e-01
-1.6200000000000001e-01	4.3828029999999997e-02	2.0980860000000000e-02	6.0976704999999998e-01
-1.6100000000000000e-01	4.3889169999999998e-02	2.1011950000000001e-02	6.1016097666666669e-01
-1.6000000000000000e-01	4.3960550000000001e-02	2.1043170000000000e-02	6.1054336999999992e-01
-1.5900000000000000e-01	4.4043020000000002e-02	2.1075190000000001e-02	6.1091410999999995e-01
-1.5800000000000000e-01	4.4136630000000003e-02	2.1107430000000000e-02	6.1127335333333332e-01
-1.5700000000000000e-01	4.4241990000000002e-02	2.1140559999999999e-02	6.1162130000000003e-01
-1.5600000000000000e-01	4.4359620000000002e-02	2.1174030000000000e-02	6.1195833666666666e-01
-1.5500000000000000e-01	4.4489920000000002e-02	2.1208490000000000e-02	6.1228492000000001e-01
-1.5400000000000000e-01	4.4632980000000003e-02	2.1243370000000001e-02	6.1260170333333341e-01
-1.5300000000000000e-01	4.4790009999999998e-02	2.1279360000000001e-02	6.1290926000000001e-01
-1.5200000000000000e-01	4.4960970000000003e-02	2.1315890000000001e-02	6.1320837333333333e-01
-1.5100000000000000e-01	4.5146470000000001e-02	2.1353600000000000e-02	6.1349977666666666e-01
-1.4999999999999999e-01	4.5347600000000002e-02	2.1392000000000001e-02	6.1378418333333340e-01
-1.4899999999999999e-01	4.5564189999999997e-02	2.1431680000000002e-02	6.1406236666666658e-01
-1.4799999999999999e-01	4.5797249999999998e-02	2.1472140000000001e-02	6.1433499333333341e-01
-1.4699999999999999e-01	4.6047530000000003e-02	2.1514050000000000e-02	6.1460265999999997e-01
-1.4599999999999999e-01	4.6315830000000002e-02	2.1556880000000000e-02	6.1486596000000004e-01
-1.4499999999999999e-01	4.6602840000000000e-02	2.1601300000000000e-02	6.1512541333333326e-01
-1.4399999999999999e-01	4.6909010000000001e-02	2.1646760000000001e-02	6.1538163333333340e-01
-1.4299999999999999e-01	4.7235510000000001e-02	2.1693960000000002e-02	6.1563516333333335e-01
-1.4199999999999999e-01	4.7583410000000000e-02	2.1742419999999998e-02	6.1588668666666668e-01
-1.4099999999999999e-01	4.7953540000000003e-02	2.1792820000000001e-02	6.1613694999999991e-01
-1.4000000000000001e-01	4.8346380000000001e-02	2.1844630000000000e-02	6.1638694333333321e-01
-1.3900000000000001e-01	4.8763290000000001e-02	2.1898600000000001e-02	6.1663758333333341e-01
-1.3800000000000001e-01	4.9206000000000000e-02	2.1954280000000000e-02	6.1688989999999999e-01
-1.3700000000000001e-01	4.9674839999999998e-02	2.2012350000000000e-02	6.1714499666666667e-01
-1.3600000000000001e-01	5.0171680000000003e-02	2.2072379999999999e-02	6.1740387000000008e-01
-1.3500000000000001e-01	5.0697279999999997e-02	2.2135080000000001e-02	6.1766739333333331e-01
-1.3400000000000001e-01	5.1253559999999997e-02	2.2200020000000001e-02	6.1793620999999999e-01
-1.3300000000000001e-01	5.1842069999999997e-02	2.2267680000000002e-02	6.1821067999999990e-01
-1.3200000000000001e-01	5.2464469999999999e-02	2.2338540000000000e-02	6.1849083000000005e-01
-1.3100000000000001e-01	5.3122429999999998e-02	2.2412149999999999e-02	6.1877638333333340e-01
-1.3000000000000000e-01	5.3817390000000000e-02	2.2489320000000000e-02	6.1906662666666668e-01
-1.2900000000000000e-01	5.4552270000000000e-02	2.2569710000000000e-02	6.1936037999999993e-01
-1.2800000000000000e-01	5.5328790000000003e-02	2.2654150000000001e-02	6.1965614000000002e-01
-1.2700000000000000e-01	5.6149110000000002e-02	2.2742260000000000e-02	6.1995210333333339e-01
-1.2600000000000000e-01	5.7015990000000003e-02	2.2834980000000001e-02	6.2024601666666668e-01
-1.2500000000000000e-01	5.7932440000000002e-02	2.2932009999999999e-02	6.2053549333333335e-01
-1.2400000000000000e-01	5.8900929999999997e-02	2.3034269999999999e-02	6.2081801999999997e-01
-1.2300000000000000e-01	5.9924119999999997e-02	2.3141439999999999e-02	6.2109115666666670e-01
-1.2200000000000000e-01	6.1006730000000002e-02	2.3254650000000002e-02	6.2135235999999994e-01
-1.2100000000000000e-01	6.2151779999999997e-02	2.3373640000000001e-02	6.2159960666666658e-01
-1.2000000000000000e-01	6.3362820000000000e-02	2.3499480000000000e-02	6.2183117333333338e-01
-1.1899999999999999e-01	6.4645679999999997e-02	2.3632170000000001e-02	6.2204570000000003e-01
-1.1799999999999999e-01	6.6003099999999995e-02	2.3772780000000000e-02	6.2224250999999997e-01
-1.1700000000000001e-01	6.7441240000000000e-02	2.3921370000000001e-02	6.2242126333333336e-01
-1.1600000000000001e-01	6.8966559999999996e-02	2.4079400000000001e-02	6.2258190000000002e-01
-1.1500000000000000e-01	7.0584160000000007e-02	2.4246859999999999e-02	6.2272494000000000e-01
-1.1400000000000000e-01	7.2300500000000004e-02	2.4425280000000001e-02	6.2285095333333329e-01
-1.1300000000000000e-01	7.4123780000000000e-02	2.4614960000000002e-02	6.2296060666666675e-01
-1.1200000000000000e-01	7.6061169999999997e-02	2.4817559999999999e-02	6.2305474333333333e-01
-1.1100000000000000e-01	7.8122339999999998e-02	2.5033590000000001e-02	6.2313416666666666e-01
-1.1000000000000000e-01	8.0316399999999996e-02	2.5264970000000001e-02	6.2319979333333331e-01
-1.0900000000000000e-01	8.2654510000000000e-02	2.5512440000000001e-02	6.2325262000000003e-01
-1.0800000000000000e-01	8.5146879999999994e-02	2.5778170000000000e-02	6.2329383666666660e-01
-1.0700000000000000e-01	8.7808819999999996e-02	2.6063409999999999e-02	6.2332447666666668e-01
-1.0600000000000000e-01	9.0653079999999997e-02	2.6370740000000000e-02	6.2334584999999998e-01
-1.0500000000000000e-01	9.3695509999999996e-02	2.6701639999999999e-02	6.2335926666666674e-01
-1.0400000000000000e-01	9.6953650000000002e-02	2.7059360000000001e-02	6.2336584666666661e-01
-1.0299999999999999e-01	1.0044804000000000e-01	2.7446020000000002e-02	6.2336661333333332e-01
-1.0199999999999999e-01	1.0419873000000000e-01	2.7865390000000000e-02	6.2336250333333332e-01
-1.0100000000000001e-01	1.0822901000000000e-01	2.8320080000000001e-02	6.2335426666666660e-01
-1.0000000000000001e-01	1.1257010000000001e-01	2.8815350000000000e-02	6.2334208666666668e-01
-9.9000000000000005e-02	1.1724413000000000e-01	2.9354000000000002e-02	6.2332681000000001e-01
-9.8000000000000004e-02	1.2228896000000000e-01	2.9942389999999999e-02	6.2330832333333330e-01
-9.7000000000000003e-02	1.2773986000000001e-01	3.0585120000000000e-02	6.2328683333333335e-01
-9.6000000000000002e-02	1.3363776999999999e-01	3.1289430000000000e-02	6.2326226333333334e-01
-9.5000000000000001e-02	1.4002329999999999e-01	3.2060909999999998e-02	6.2323468000000004e-01
-9.4000000000000000e-02	1.4694462000000000e-01	3.2908189999999997e-02	6.2320367333333337e-01
-9.2999999999999999e-02	1.5445771000000000e-01	3.3839069999999999e-02	6.2316847666666675e-01
-9.1999999999999998e-02	1.6262008000000000e-01	3.4863850000000002e-02	6.2312817666666664e-01
-9.0999999999999998e-02	1.7148809000000001e-01	3.5990769999999998e-02	6.2308187333333331e-01
-8.9999999999999997e-02	1.8112501000000000e-01	3.7231189999999997e-02	6.2302826666666666e-01
-8.8999999999999996e-02	1.9159535000000000e-01	3.8594419999999997e-02	6.2296603666666661e-01
-8.7999999999999995e-02	2.0296296999999999e-01	4.0091860000000000e-02	6.2289388666666679e-01
-8.6999999999999994e-02	2.1528659999999999e-01	4.1731470000000000e-02	6.2281076999999996e-01
-8.5999999999999993e-02	2.2861830999999999e-01	4.3522169999999999e-02	6.2271589333333333e-01
-8.5000000000000006e-02	2.4298587999999999e-01	4.5465980000000003e-02	6.2260924999999989e-01
-8.4000000000000005e-02	2.5840307000000001e-01	4.7564280000000000e-02	6.2249105666666671e-01
-8.3000000000000004e-02	2.7485219000000000e-01	4.9809319999999997e-02	6.2236214999999995e-01
-8.2000000000000003e-02	2.9228096999999997e-01	5.2189350000000002e-02	6.2222376666666668e-01
-8.1000000000000003e-02	3.1057140999999999e-01	5.4677850000000000e-02	6.2207811999999996e-01
-8.0000000000000002e-02	3.2958841000000000e-01	5.7246840000000000e-02	6.2192681999999999e-01
-7.9000000000000001e-02	3.4914228000000003e-01	5.9855180000000001e-02	6.2177170333333331e-01
-7.8000000000000000e-02	3.6898568999999998e-01	6.2456860000000003e-02	6.2161494666666661e-01
-7.6999999999999999e-02	3.8886493000000000e-01	6.5001459999999997e-02	6.2145774333333326e-01
-7.5999999999999998e-02	4.0852167000000000e-01	6.7444119999999996e-02	6.2130062666666663e-01
-7.4999999999999997e-02	4.2769325000000002e-01	6.9738809999999998e-02	6.2114366333333326e-01
-7.3999999999999996e-02	4.4614537999999998e-01	7.1852639999999995e-02	6.2098618666666672e-01
-7.2999999999999995e-02	4.6368978000000000e-01	7.3759340000000007e-02	6.2082654666666670e-01
-7.1999999999999995e-02	4.8016631999999998e-01	7.5446630000000001e-02	6.2066317333333332e-01
-7.0999999999999994e-02	4.9548098000000002e-01	7.6909580000000005e-02	6.2049357333333333e-01
-7.0000000000000007e-02	5.0958587000000000e-01	7.8157149999999995e-02	6.2031530666666668e-01
-6.9000000000000006e-02	5.2246092000000000e-01	7.9198879999999999e-02	6.2012660666666664e-01
-6.8000000000000005e-02	5.3414273999999995e-01	8.0055940000000006e-02	6.1992549333333324e-01
-6.7000000000000004e-02	5.4468976999999996e-01	8.0746460000000006e-02	6.1971074999999998e-01
-6.6000000000000003e-02	5.5418533999999997e-01	8.1295129999999993e-02	6.1948186333333333e-01
-6.5000000000000002e-02	5.6272675000000005e-01	8.1721249999999995e-02	6.1923900999999992e-01
-6.4000000000000001e-02	5.7041737999999997e-01	8.2047780000000001e-02	6.1898308000000002e-01
-6.3000000000000000e-02	5.7735963999999995e-01	8.2290829999999995e-02	6.1871579999999993e-01
-6.2000000000000000e-02	5.8365127000000006e-01	8.2469260000000003e-02	6.1843945999999994e-01
-6.0999999999999999e-02	5.8937771000000005e-01	8.2594379999999995e-02	6.1815711666666673e-01
-5.9999999999999998e-02	5.9461520999999995e-01	8.2680199999999995e-02	6.1787206333333333e-01
-5.8999999999999997e-02	5.9942620000000002e-01	8.2733650000000006e-02	6.1758815000000000e-01
-5.8000000000000003e-02	6.0386048999999997e-01	8.2764480000000001e-02	6.1730930333333334e-01
-5.7000000000000002e-02	6.0795626999999997e-01	8.2775959999999996e-02	6.1703967333333332e-01
-5.6000000000000001e-02	6.1174468000000004e-01	8.2774940000000005e-02	6.1678309000000009e-01
-5.5000000000000000e-02	6.1524774000000004e-01	8.2762420000000003e-02	6.1654346666666660e-01
-5.3999999999999999e-02	6.1848287000000002e-01	8.2743259999999999e-02	6.1632414333333330e-01
-5.2999999999999999e-02	6.2146515000000002e-01	8.2717260000000001e-02	6.1612823666666661e-01
-5.1999999999999998e-02	6.2420708999999996e-01	8.2688419999999999e-02	6.1595826666666664e-01
-5.0999999999999997e-02	6.2672203000000004e-01	8.2655950000000006e-02	6.1581633333333330e-01
-5.0000000000000003e-02	6.2902502000000005e-01	8.2623859999999993e-02	6.1570397666666665e-01
-4.9000000000000002e-02	6.3113337999999997e-01	8.2591360000000003e-02	6.1562211999999994e-01
-4.8000000000000001e-02	6.3306691999999998e-01	8.2562570000000002e-02	6.1557120000000010e-01
-4.7000000000000000e-02	6.3484799000000003e-01	8.2536999999999999e-02	6.1555113333333333e-01
-4.5999999999999999e-02	6.3650393999999999e-01	8.2519090000000003e-02	6.1556112000000007e-01
-4.4999999999999998e-02	6.3806372000000000e-01	8.2508719999999994e-02	6.1560001666666675e-01
-4.3999999999999997e-02	6.3955916000000002e-01	8.2510559999999997e-02	6.1566603333333336e-01
-4.2999999999999997e-02	6.4102539000000003e-01	8.2524749999999994e-02	6.1575690333333333e-01
-4.2000000000000003e-02	6.4249946999999996e-01	8.2556169999999998e-02	6.1586980999999996e-01
-4.1000000000000002e-02	6.4401907000000003e-01	8.2605049999999999e-02	6.1600168000000000e-01
-4.0000000000000001e-02	6.4562414999999995e-01	8.2676280000000005e-02	6.1614888333333340e-01
-3.9000000000000000e-02	6.4735443000000004e-01	8.2770040000000003e-02	6.1630761000000012e-01
-3.7999999999999999e-02	6.4925034000000004e-01	8.2891049999999994e-02	6.1647374666666666e-01
-3.6999999999999998e-02	6.5135297999999997e-01	8.3039379999999996e-02	6.1664298000000006e-01
-3.5999999999999997e-02	6.5370130000000004e-01	8.3219390000000004e-02	6.1681091333333338e-01
-3.5000000000000003e-02	6.5633414000000001e-01	8.3430699999999997e-02	6.1697306333333335e-01
-3.4000000000000002e-02	6.5928909999999996e-01	8.3677329999999994e-02	6.1712485000000006e-01
-3.3000000000000002e-02	6.6260136000000003e-01	8.3958270000000002e-02	6.1726168000000003e-01
-3.2000000000000001e-02	6.6630529000000005e-01	8.4276959999999998e-02	6.1737883333333332e-01
-3.1000000000000000e-02	6.7043072000000004e-01	8.4631590000000007e-02	6.1747165999999998e-01
-2.9999999999999999e-02	6.7500678999999997e-01	8.5024909999999995e-02	6.1753539999999996e-01
-2.9000000000000001e-02	6.8005687000000004e-01	8.5454189999999999e-02	6.1756535000000001e-01
-2.8000000000000001e-02	6.8560237000000002e-01	8.5921230000000001e-02	6.1755678333333341e-01
-2.7000000000000000e-02	6.9165896999999998e-01	8.6422440000000003e-02	6.1750510333333331e-01
-2.5999999999999999e-02	6.9823818000000004e-01	8.6958510000000003e-02	6.1740577666666674e-01
-2.5000000000000001e-02	7.0534414999999995e-01	8.7524809999999995e-02	6.1725470333333343e-01
-2.4000000000000000e-02	7.1297657000000003e-01	8.8121089999999999e-02	6.1704791000000003e-01
-2.3000000000000000e-02	7.2112416000000001e-01	8.8741440000000005e-02	6.1678212333333338e-01
-2.1999999999999999e-02	7.2976850000000004e-01	8.9384560000000002e-02	6.1645467999999992e-01
-2.1000000000000001e-02	7.3887789999999998e-01	9.0043369999999998e-02	6.1606384666666669e-01
-2.0000000000000000e-02	7.4840826999999999e-01	9.0715270000000001e-02	6.1560905666666665e-01
-1.9000000000000000e-02	7.5829827000000005e-01	9.1392020000000004e-02	6.1509132333333338e-01
-1.7999999999999999e-02	7.6846926999999998e-01	9.2069830000000005e-02	6.1451347333333339e-01
-1.7000000000000001e-02	7.7882558000000002e-01	9.2740959999999997e-02	6.1388045666666669e-01
-1.6000000000000000e-02	7.8925144999999997e-01	9.3397540000000001e-02	6.1320005000000000e-01
-1.4999999999999999e-02	7.9961751000000003e-01	9.4035990000000000e-02	6.1248302666666665e-01
-1.4000000000000000e-02	8.0978742000000004e-01	9.4648769999999993e-02	6.1174334666666674e-01
-1.2999999999999999e-02	8.1962360999999995e-01	9.5234890000000003e-02	6.1099885333333326e-01
-1.2000000000000000e-02	8.2900191000000001e-01	9.5790370000000000e-02	6.1027081666666672e-01
-1.0999999999999999e-02	8.3781985000000003e-01	9.6318420000000002e-02	6.0958418999999997e-01
-1.0000000000000000e-02	8.4600814999999996e-01	9.6819089999999997e-02	6.0896658666666659e-01
-8.9999999999999993e-03	8.5353144000000003e-01	9.7298449999999995e-02	6.0844760333333336e-01
-8.0000000000000002e-03	8.6038769999999998e-01	9.7757380000000005e-02	6.0805677333333330e-01
-7.0000000000000001e-03	8.6659326000000003e-01	9.8199599999999998e-02	6.0782184666666661e-01
-6.0000000000000001e-03	8.7217352000000004e-01	9.8620210000000000e-02	6.0776497666666662e-01
-5.0000000000000001e-03	8.7714099999999995e-01	9.9013770000000001e-02	6.0790022333333327e-01
-4.0000000000000001e-03	8.8147852999999998e-01	9.9362960000000000e-02	6.0822991666666659e-01
-3.0000000000000001e-03	8.8512809000000003e-01	9.9648619999999993e-02	6.0874287000000005e-01
-2.0000000000000000e-03	8.8798405000000002e-01	9.9840369999999998e-02	6.0941343666666670e-01
-1.0000000000000000e-03	8.8988741999999998e-01	9.9908170000000004e-02	6.1020478666666678e-01
0.0000000000000000e+00	8.9064034999999997e-01	9.9815650000000006e-02	6.1107235999999998e-01
1.0000000000000000e-03	8.9001381999999996e-01	9.9532739999999995e-02	6.1197142333333332e-01
2.0000000000000000e-03	8.8777589000000001e-01	9.9029640000000002e-02	6.1286268666666677e-01
3.0000000000000001e-03	8.8370793999999997e-01	9.8289009999999996e-02	6.1371865999999997e-01
4.0000000000000001e-03	8.7764660000000005e-01	9.7300510000000007e-02	6.1452534333333342e-01
5.0000000000000001e-03	8.6950161000000004e-01	9.6071850000000000e-02	6.1528313999999995e-01
6.0000000000000001e-03	8.5929191999999999e-01	9.4621810000000001e-02	6.1600385666666668e-01
7.0000000000000001e-03	8.4714458999999998e-01	9.2987920000000002e-02	6.1670776999999999e-01
8.0000000000000002e-03	8.3330293000000000e-01	9.1215470000000007e-02	6.1741879666666655e-01
8.9999999999999993e-03	8.1809319999999996e-01	8.9360540000000002e-02	6.1816102666666672e-01
1.0000000000000000e-02	8.0189969999999999e-01	8.7475899999999995e-02	6.1895505666666673e-01
1.0999999999999999e-02	7.8511905000000004e-01	8.5613490000000000e-02	6.1981624333333329e-01
1.2000000000000000e-02	7.6813690999999995e-01	8.3812869999999998e-02	6.2075329000000001e-01
1.2999999999999999e-02	7.5129522000000004e-01	8.2107020000000003e-02	6.2176860666666667e-01
1.4000000000000000e-02	7.3488372000000002e-01	8.0514610000000000e-02	6.2285884000000002e-01
1.4999999999999999e-02	7.1912854999999998e-01	7.9048750000000001e-02	6.2401616000000004e-01
1.6000000000000000e-02	7.0419372999999996e-01	7.7711150000000007e-02	6.2522960999999999e-01
1.7000000000000001e-02	6.9018126000000002e-01	7.6501310000000003e-02	6.2648652999999999e-01
1.7999999999999999e-02	6.7714669999999999e-01	7.5411469999999994e-02	6.2777333333333341e-01
1.9000000000000000e-02	6.6509753999999999e-01	7.4434620000000007e-02	6.2907700000000000e-01
2.0000000000000000e-02	6.5401346999999999e-01	7.3560029999999998e-02	6.3038505000000000e-01
2.1000000000000001e-02	6.4384920999999995e-01	7.2776389999999996e-02	6.3168658000000011e-01
2.1999999999999999e-02	6.3454613000000004e-01	7.2075399999999998e-02	6.3297218666666666e-01
2.3000000000000000e-02	6.2603704999999998e-01	7.1445510000000004e-02	6.3423417333333332e-01
2.4000000000000000e-02	6.1825322000000005e-01	7.0879659999999997e-02	6.3546649000000011e-01
2.5000000000000001e-02	6.1112529000000004e-01	7.0367920000000000e-02	6.3666489000000004e-01
2.5999999999999999e-02	6.0458692999999997e-01	6.9904759999999996e-02	6.3782665000000005e-01
2.7000000000000000e-02	5.9857574000000002e-01	6.9481909999999994e-02	6.3895058000000005e-01
2.8000000000000001e-02	5.9303379000000001e-01	6.9095359999999995e-02	6.4003683666666678e-01
2.9000000000000001e-02	5.8790759999999997e-01	6.8738179999999996e-02	6.4108674333333338e-01
2.9999999999999999e-02	5.8314747000000000e-01	6.8407510000000005e-02	6.4210273666666662e-01
3.1000000000000000e-02	5.7870885999999999e-01	6.8097610000000003e-02	6.4308811666666665e-01
3.2000000000000001e-02	5.7454998999999995e-01	6.7806500000000006e-02	6.4404688333333338e-01
3.3000000000000002e-02	5.7063363000000000e-01	6.7529309999999995e-02	6.4498359666666671e-01
3.4000000000000002e-02	5.6692465999999997e-01	6.7264820000000003e-02	6.4590323333333333e-01
3.5000000000000003e-02	5.6339240000000002e-01	6.7008890000000002e-02	6.4681097000000010e-01
3.5999999999999997e-02	5.6000775000000003e-01	6.6760929999999996e-02	6.4771212000000000e-01
3.6999999999999998e-02	5.5674601000000001e-01	6.6517409999999999e-02	6.4861189000000008e-01
3.7999999999999999e-02	5.5358452000000002e-01	6.6278370000000003e-02	6.4951531000000007e-01
3.9000000000000000e-02	5.5050482999999995e-01	6.6040909999999994e-02	6.5042708333333332e-01
4.0000000000000001e-02	5.4748980999999997e-01	6.5805600000000006e-02	6.5135158000000004e-01
4.1000000000000002e-02	5.4452645000000000e-01	6.5570030000000001e-02	6.5229269999999995e-01
4.2000000000000003e-02	5.4160443999999996e-01	6.5335350000000000e-02	6.5325362333333337e-01
4.2999999999999997e-02	5.3871648000000005e-01	6.5099679999999993e-02	6.5423701333333328e-01
4.3999999999999997e-02	5.3585762000000003e-01	6.4864569999999996e-02	6.5524475333333332e-01
4.4999999999999998e-02	5.3302559000000005e-01	6.4629339999999993e-02	6.5627809999999986e-01
4.5999999999999999e-02	5.3022035000000001e-01	6.4393460000000000e-02	6.5733758666666675e-01
4.7000000000000000e-02	5.2744385000000005e-01	6.4158980000000004e-02	6.5842295666666661e-01
4.8000000000000001e-02	5.2469977000000001e-01	6.3924770000000006e-02	6.5953339666666666e-01
4.9000000000000002e-02	5.2199213000000000e-01	6.3692929999999995e-02	6.6066753666666667e-01
5.0000000000000003e-02	5.1932666999999999e-01	6.3462430000000000e-02	6.6182339999999995e-01
5.0999999999999997e-02	5.1670822999999999e-01	6.3235269999999996e-02	6.6299870999999999e-01
5.1999999999999998e-02	5.1414230000000005e-01	6.3010250000000004e-02	6.6419075333333344e-01
5.2999999999999999e-02	5.1163236999999995e-01	6.2789159999999997e-02	6.6539655333333336e-01
5.3999999999999999e-02	5.0918152999999999e-01	6.2570450000000000e-02	6.6661292666666672e-01
5.5000000000000000e-02	5.0679034999999995e-01	6.2355500000000001e-02	6.6783634666666669e-01
5.6000000000000001e-02	5.0445713999999997e-01	6.2142240000000001e-02	6.6906326666666660e-01
5.7000000000000002e-02	5.0217736999999996e-01	6.1931460000000001e-02	6.7028963666666674e-01
5.8000000000000003e-02	4.9994345000000001e-01	6.1720499999999998e-02	6.7151130666666659e-01
[truncated: 1,880 more rows]
