# Supplementary material for: An electronic origin of charge order in infinite-layer nickelates
Source: Nat Commun. 2023 Sep 6;14:5477. doi: 10.1038/s41467-023-41236-3 (PMC10482875; doi:10.1038/s41467-023-41236-3)
Supplement: Supplementary file 3 — Source Data [file 41467_2023_41236_MOESM3_ESM.zip › Figure4/panel_b/data.txt]

#Figure 4b
#Energy decomposition vs U

# U(eV)                    #kin (eV/f.u.)           #pot (eV/f.u.)         # -dc (eV/f.u.)
3.7000000000000002e+00	2.9389416666666668e-02	-6.4412499999999984e-02	3.7068333333333363e-03
4.0000000000000000e+00	4.0916416666666677e-02	-8.4997500000000004e-02	7.4809999999999981e-03
4.5000000000000000e+00	2.4690166666666652e-02	-8.0605833333333321e-02	1.1415499999999999e-02
5.0000000000000000e+00	1.3174999999999992e-02	-7.8665000000000013e-02	1.1346000000000000e-02
5.5000000000000000e+00	4.7674999999999801e-04	-7.0360833333333331e-02	1.1353833333333332e-02
6.0000000000000000e+00	-8.6453333333333382e-03	-6.2232499999999996e-02	1.0707916666666668e-02
