# Supplementary material for: An electronic origin of charge order in infinite-layer nickelates
Source: Nat Commun. 2023 Sep 6;14:5477. doi: 10.1038/s41467-023-41236-3 (PMC10482875; doi:10.1038/s41467-023-41236-3)
Supplement: Supplementary file 3 — Source Data [file 41467_2023_41236_MOESM3_ESM.zip › Figure5/panel_c/data.txt]

#Figure 5c
#Total energy vs U and CO size with E_ds = 0.7 eV


#CO_size  U=3.7(eV)  U=4(eV)    U=5(eV)     U=6(eV)
2          -0.16228   -0.15689   -0.14375    -0.13612
3          -0.18952   -0.18192   -0.16841    -0.15940
4          -0.18838   -0.17934   -0.16421    -0.15564
5          -0.18444   -0.17320   -0.15737    -0.14739
