# Supplementary material for: An electronic origin of charge order in infinite-layer nickelates
Source: Nat Commun. 2023 Sep 6;14:5477. doi: 10.1038/s41467-023-41236-3 (PMC10482875; doi:10.1038/s41467-023-41236-3)
Supplement: Supplementary file 3 — Source Data [file 41467_2023_41236_MOESM3_ESM.zip › Figure5/panel_d/data.txt]

#Figure 5d
#Total energy vs E_ds and CO size with U = 3.7 eV

#CO_size  E_ds=0.6(eV)  E_ds=0.7(eV)  E_ds=0.8(eV)
2         -0.21178      -0.16228      -0.114599    
3         -0.22302      -0.18952      -0.157077
4         -0.21636      -0.18838      -0.164167
5         -0.20693      -0.18444      -0.163085
