# Supplementary material for: An electronic origin of charge order in infinite-layer nickelates
Source: Nat Commun. 2023 Sep 6;14:5477. doi: 10.1038/s41467-023-41236-3 (PMC10482875; doi:10.1038/s41467-023-41236-3)
Supplement: Supplementary file 3 — Source Data [file 41467_2023_41236_MOESM3_ESM.zip › Figure5/panel_b/data.txt]

#Figure 5b
#Total energy vs E_ds

#E_ds(eV)  E_PM(eV/f.u.)  E_AFM(eV/f.u.)  E_CO(eV/f.u.)  
0.5        -0.16090       -0.16946        -0.25678                  
0.6        -0.14701       -0.16126        -0.22302
0.7        -0.13596       -0.15859        -0.18952
0.8        -0.12596       -0.15742        -0.15633
0.9        -0.11803       -0.15431        -0.12441
1.0        -0.11000       -0.15200        -0.09312
